# Supplementary material for: A Joint Model of Random Forest and Artificial Neural Network for the Diagnosis of Endometriosis
Source: Front Genet. 2022 Mar 8;13:848116. doi: 10.3389/fgene.2022.848116 (PMC8957986; doi:10.3389/fgene.2022.848116)
Supplement: Supplementary file 1 [file Table2.XLSX]

## Sheet: Supplementary Table S2
Supplementary Table S2. The GO enrichment results of 2,267 upregulated expressed genes between disease and normal samples.
category	ID	term	count	genes	pvalue	p.adjust	qvalue
BP	GO:0044282	small molecule catabolic process	102	AADAT/AASS/ABAT/ABCB11/ABCD1/ABCD2/ABCD3/ABCD4/ABHD2/ACAA1/ACACB/ACAD10/ACAD8/ACADL/ACADVL/ACAT1/ACAT2/ACBD5/ACMSD/ACOT4/ACOT8/ACOX2/ACOX3/ACOXL/ACSF3/ACTN3/ADA/ADAL/ADH4/ADH7/ADHFE1/ADO/ADPRM/ADTRP/AFMID/AGXT/AGXT2/AKR1C3/AKT2/ALDH1A1/ALDH1B1/ALDH1L1/ALDH1L2/ALDH2/ALDH3B1/ALDH3B2/ALDH4A1/ALDH5A1/ALDH6A1/ALDH7A1/ALDH8A1/ALDOA/ALDOB/ALDOC/AMT/APOBEC1/APOBEC3D/APOBEC3F/APOE/ARG1/ASPA/ATP2B4/AUH/BAD…	6.08227e-18	3.52589e-14	2.92013e-14
BP	GO:0016054	organic acid catabolic process	68	AADAT/AASS/ABAT/ABCB11/ABCD1/ABCD2/ABCD3/ABCD4/ABHD2/ACAA1/ACACB/ACAD10/ACAD8/ACADL/ACADVL/ACAT1/ACAT2/ACBD5/ACMSD/ACOT4/ACOT8/ACOX2/ACOX3/ACOXL/ACSF3/ADHFE1/ADO/ADTRP/AFMID/AGXT/AGXT2/AKT2/ALDH1L1/ALDH1L2/ALDH4A1/ALDH5A1/ALDH6A1/ALDH7A1/ALDH8A1/AMT/ARG1/ASPA/ATP2B4/AUH/BCAT2/BCKDHB/BCKDK/BDH2/CDO1/CNR1/CPT1C/CRABP1/CRAT/CYP26A1/CYP2W1/CYP4F11/CYP4F12/CYP4F2/DDAH1/ECHDC2/ECI2/ETFA/ETFBKMT/ETFDH/G…	8.30664e-15	2.20078e-11	1.82268e-11
BP	GO:0006631	fatty acid metabolic process	89	AACS/AASDH/ABCB11/ABCD1/ABCD2/ABCD3/ABCD4/ABHD2/ACAA1/ACACA/ACACB/ACAD10/ACADL/ACADVL/ACAT1/ACAT2/ACBD5/ACLY/ACOT11/ACOT12/ACOT4/ACOT6/ACOT8/ACOX2/ACOX3/ACOXL/ACSBG1/ACSBG2/ACSF2/ACSF3/ACSL1/ACSL4/ACSL6/ACSM1/ACSM3/ACSM5/ADH4/ADH7/ADIPOR1/ADIPOR2/ADTRP/AKR1C1/AKR1C3/AKR1C4/AKT2/ALOX15B/ALOX5/ALOX5AP/ANXA1/AOAH/APOA1/APOC1/APOC2/APOC3/APPL2/ASAH1/ASAH2B/ATP6V1B1/AUH/BAAT/BDH2/CAV1/CBR1/CD36/CEACAM…	1.16478e-14	2.20078e-11	1.82268e-11
BP	GO:0046395	carboxylic acid catabolic process	65	AADAT/AASS/ABAT/ABCB11/ABCD1/ABCD2/ABCD3/ABCD4/ABHD2/ACAA1/ACACB/ACAD10/ACAD8/ACADL/ACADVL/ACAT1/ACAT2/ACBD5/ACMSD/ACOT4/ACOT8/ACOX2/ACOX3/ACOXL/ACSF3/ADHFE1/ADTRP/AFMID/AGXT/AGXT2/AKT2/ALDH1L1/ALDH1L2/ALDH4A1/ALDH5A1/ALDH6A1/ALDH7A1/ALDH8A1/AMT/ARG1/ASPA/ATP2B4/AUH/BCKDK/BDH2/CDO1/CNR1/CPT1C/CRABP1/CRAT/CYP26A1/CYP2W1/CYP4F11/CYP4F12/CYP4F2/DDAH1/ECHDC2/ECI2/ETFA/ETFBKMT/ETFDH/GOT2/GPT2/HAL/HAO2	1.51857e-14	2.20078e-11	1.82268e-11
BP	GO:0034440	lipid oxidation	38	ABCB11/ABCD1/ABCD2/ABCD3/ABCD4/ACAA1/ACACB/ACAD10/ACADL/ACADVL/ACAT1/ACAT2/ACOT8/ACOX2/ACOX3/ACOXL/ACSM1/ADH4/ADH7/ADIPOR1/ADIPOR2/AKT2/ALOX15B/ALOX5/APOD/APPL2/AUH/BDH2/CNR1/CPT1C/CRAT/CYP24A1/ECHDC2/ECI2/ETFA/ETFBKMT/ETFDH/HAO2	9.41797e-13	1.09192e-09	9.04324e-10
BP	GO:0007189	adenylate cyclase-activating G protein-coupled receptor signaling pathway	44	ABCA1/ADCY1/ADCY5/ADCY6/ADCY7/ADCY8/ADCYAP1/ADGRB1/ADGRB2/ADGRD1/ADGRD2/ADGRE1/ADGRE2/ADGRE3/ADGRE5/ADGRF1/ADGRG2/ADGRG3/ADGRG4/ADGRG5/ADGRG6/ADGRL1/ADGRL2/ADGRL3/ADM/ADM2/ADRA1A/ADRA1B/ADRA1D/ADRA2A/ADRA2B/ADRA2C/ADRB1/ADRB2/ADRB3/AKAP13/APLP1/ARRDC3/ATP2B4/CALCR/CHGA/CNR1/DRD1/DRD3	1.55058e-12	1.49812e-09	1.24074e-09
BP	GO:0007188	adenylate cyclase-modulating G protein-coupled receptor signaling pathway	58	ABCA1/ADCY1/ADCY5/ADCY6/ADCY7/ADCY8/ADCYAP1/ADCYAP1R1/ADGRB1/ADGRB2/ADGRD1/ADGRD2/ADGRE1/ADGRE2/ADGRE3/ADGRE5/ADGRF1/ADGRG2/ADGRG3/ADGRG4/ADGRG5/ADGRG6/ADGRL1/ADGRL2/ADGRL3/ADM/ADM2/ADRA1A/ADRA1B/ADRA1D/ADRA2A/ADRA2B/ADRA2C/ADRB1/ADRB2/ADRB3/AKAP12/AKAP13/AKAP5/APLP1/ARRDC3/ATP2B4/CACNA1D/CALCR/CCR3/CHGA/CHRM1/CHRM2/CHRM5/CNR1/DRD1/DRD3/EDN1/FPR2/GNAI1/GPR176/GPR37L1/INSL3	5.73164e-12	4.74662e-09	3.93113e-09
BP	GO:0019395	fatty acid oxidation	35	ABCB11/ABCD1/ABCD2/ABCD3/ABCD4/ACAA1/ACACB/ACAD10/ACADL/ACADVL/ACAT1/ACAT2/ACOT8/ACOX2/ACOX3/ACOXL/ACSM1/ADH4/ADH7/ADIPOR1/ADIPOR2/AKT2/APPL2/AUH/BDH2/CNR1/CPT1C/CRAT/CYP24A1/ECHDC2/ECI2/ETFA/ETFBKMT/ETFDH/HAO2	2.36263e-11	1.71202e-08	1.41789e-08
BP	GO:0044242	cellular lipid catabolic process	56	AADAC/ABCB11/ABCD1/ABCD2/ABCD3/ABCD4/ABHD12/ABHD16A/ABHD16B/ABHD2/ABHD6/ACAA1/ACACB/ACAD10/ACADL/ACADVL/ACAT1/ACAT2/ACBD5/ACER3/ACOT8/ACOX2/ACOX3/ACOXL/ADTRP/AKR1C3/AKT2/AOAH/APOA1/APOA2/APOC1/APOC2/APOC3/ASAH1/ASAH2B/AUH/BCO1/BCO2/BDH2/CNR1/CPT1C/CRABP1/CRAT/CYP26A1/CYP2W1/DAGLA/DAGLB/ECHDC2/ECI2/ETFA/ETFBKMT/ETFDH/FABP4/FUCA1/GDPD1/HAO2	5.83752e-11	3.76001e-08	3.11403e-08
BP	GO:0072329	monocarboxylic acid catabolic process	39	ABCB11/ABCD1/ABCD2/ABCD3/ABCD4/ABHD2/ACAA1/ACACB/ACAD10/ACADL/ACADVL/ACAT1/ACAT2/ACBD5/ACOT8/ACOX2/ACOX3/ACOXL/ADTRP/AGXT/AGXT2/AKT2/AUH/BDH2/CNR1/CPT1C/CRABP1/CRAT/CYP26A1/CYP2W1/CYP4F11/CYP4F12/CYP4F2/ECHDC2/ECI2/ETFA/ETFBKMT/ETFDH/HAO2	8.65407e-11	5.01676e-08	4.15486e-08
BP	GO:0016053	organic acid biosynthetic process	70	AASDHPPT/AASS/ABCB11/ABCD1/ABCD2/ABCD3/ABHD2/ACACA/ACACB/ACADL/ACADVL/ACLY/ACMSD/ACOT4/ACOT8/ACOX2/ACSBG1/ACSBG2/ACSF3/ACSM1/ACSM3/ACSM5/ADI1/ADIPOR1/ADIPOR2/AGXT/AGXT2/AKR1C3/AKR1C4/ALDH18A1/ALDH1A2/ALDH8A1/ALOX15B/ALOX5/ALOX5AP/ANXA1/APOA1/APOC1/APOC2/APOC3/ASAH2B/ASNSD1/ASPA/ASS1/ATP2B4/BAAT/BCAT2/BHMT/CAD/CBR1/CDO1/CEACAM1/CH25H/CYP2E1/CYP46A1/CYP4F11/CYP8B1/DAGLB/DPYD/EDN1/EIF6/ELOVL4/FGFR4/…	4.23681e-10	2.2328e-07	1.8492e-07
BP	GO:0006635	fatty acid beta-oxidation	27	ABCB11/ABCD1/ABCD2/ABCD3/ABCD4/ACAA1/ACACB/ACAD10/ACADL/ACADVL/ACAT1/ACAT2/ACOT8/ACOX2/ACOX3/ACOXL/AKT2/AUH/BDH2/CNR1/CPT1C/CRAT/ECHDC2/ECI2/ETFA/ETFBKMT/ETFDH	6.28032e-10	3.03392e-07	2.51268e-07
BP	GO:0043547	positive regulation of GTPase activity	80	ACAP1/ACAP3/ADAP1/ADCYAP1/ADRB1/AFDN/AGAP1/AGAP11/AGAP2/AGAP6/AGFG1/AGFG2/AGRN/AKT2/ALDH1A1/ALS2/ALS2CL/ARAP1/ARFGAP2/ARFGAP3/ARFGEF1/ARHGAP1/ARHGAP12/ARHGAP18/ARHGAP20/ARHGAP21/ARHGAP22/ARHGAP23/ARHGAP24/ARHGAP25/ARHGAP27/ARHGAP28/ARHGAP30/ARHGAP32/ARHGAP39/ARHGAP4/ARHGAP42/ARHGAP45/ARHGAP5/ARHGDIA/ARHGDIB/ARHGDIG/ARHGEF11/ARHGEF15/ARHGEF16/ARHGEF5/ARHGEF7/ARRB1/ASAP3/BCAR3/BCR/BNIP2/CCDC125/CCL…	8.69375e-10	3.87674e-07	3.2107e-07
BP	GO:0071880	adenylate cyclase-activating adrenergic receptor signaling pathway	15	ADRA1A/ADRA1B/ADRA1D/ADRA2A/ADRA2B/ADRA2C/ADRB1/ADRB2/ADRB3/AKAP13/ARRDC3/ATP2B4/CHGA/DRD1/DRD3	1.59913e-09	6.62153e-07	5.48392e-07
BP	GO:1901654	response to ketone	47	AACS/ABHD2/ACACA/ACOD1/ADAM15/ADCY1/ADCY5/ADCY6/ADCY8/AGTR2/AHR/AKR1B1/AKR1C3/AR/ARG1/ASS1/BAD/CA9/CAD/CALM1/CALM3/CALR/CATSPER1/CATSPER3/CATSPERB/CATSPERD/CATSPERG/CAV1/CBX3/CFLAR/CFTR/CSN1S1/DSG1/DSG2/EDN1/EGFR/ELK1/EPO/ERRFI1/FIBIN/FOS/FOSL1/GNAI1/GOLPH3/HPCA/HSD3B2/ICAM1	1.98691e-09	7.67874e-07	6.35951e-07
BP	GO:0046394	carboxylic acid biosynthetic process	67	AASDHPPT/AASS/ABCB11/ABCD1/ABCD2/ABCD3/ABHD2/ACACA/ACACB/ACADL/ACADVL/ACLY/ACMSD/ACOT4/ACOT8/ACOX2/ACSBG1/ACSBG2/ACSF3/ACSM1/ACSM3/ACSM5/ADI1/ADIPOR1/ADIPOR2/AGXT/AGXT2/AKR1C3/AKR1C4/ALDH18A1/ALDH1A2/ALDH8A1/ALOX15B/ALOX5/ALOX5AP/ANXA1/APOA1/APOC1/APOC2/APOC3/ASAH2B/ASNSD1/ASPA/ASS1/BAAT/BCAT2/BHMT/CBR1/CEACAM1/CH25H/CYP2E1/CYP46A1/CYP4F11/CYP8B1/DAGLB/DPYD/EDN1/EIF6/ELOVL4/FGFR4/GGT5/GOT1L1/GOT2…	2.35174e-09	8.52064e-07	7.05676e-07
BP	GO:0030258	lipid modification	58	ABCA2/ABCB11/ABCD1/ABCD2/ABCD3/ABCD4/ACAA1/ACACB/ACAD10/ACADL/ACADVL/ACAT1/ACAT2/ACOT8/ACOX2/ACOX3/ACOXL/ACSM1/ADH4/ADH7/ADIPOR1/ADIPOR2/AGK/AKT2/ALOX15B/ALOX5/APOA1/APOA2/APOC1/APOD/APOE/APPL2/AUH/B4GALNT1/B4GALNT2/BDH2/BPNT1/CERK/CHRM5/CISH/CNR1/CPT1C/CRAT/CYP24A1/CYP2E1/DGKA/DGKB/DGKE/DGKK/DGKQ/ECHDC2/ECI2/EFR3A/ETFA/ETFBKMT/ETFDH/HAO2/INPP5D	4.55436e-09	1.55304e-06	1.28622e-06
BP	GO:0009062	fatty acid catabolic process	31	ABCB11/ABCD1/ABCD2/ABCD3/ABCD4/ABHD2/ACAA1/ACACB/ACAD10/ACADL/ACADVL/ACAT1/ACAT2/ACBD5/ACOT8/ACOX2/ACOX3/ACOXL/ADTRP/AKT2/AUH/BDH2/CNR1/CPT1C/CRAT/ECHDC2/ECI2/ETFA/ETFBKMT/ETFDH/HAO2	1.16039e-08	3.72738e-06	3.087e-06
BP	GO:0016042	lipid catabolic process	67	AADAC/ABCB11/ABCD1/ABCD2/ABCD3/ABCD4/ABHD12/ABHD16A/ABHD16B/ABHD2/ABHD4/ABHD6/ACAA1/ACACB/ACAD10/ACADL/ACADVL/ACAT1/ACAT2/ACBD5/ACER3/ACOT8/ACOX2/ACOX3/ACOXL/ADRA2A/ADTRP/AKR1C3/AKT2/AOAH/APOA1/APOA2/APOC1/APOC2/APOC3/APOE/ASAH1/ASAH2B/AUH/BCO1/BCO2/BDH2/CES5A/CNR1/CPT1C/CRABP1/CRAT/CYP24A1/CYP26A1/CYP27B1/CYP2W1/CYP46A1/CYP4F11/CYP4F12/CYP4F2/DAGLA/DAGLB/ECHDC2/ECI2/ETFA/ETFBKMT/ETFDH/FABP4/FMC1…	1.22167e-08	3.72738e-06	3.087e-06
BP	GO:0072330	monocarboxylic acid biosynthetic process	50	ABCB11/ABCD1/ABCD2/ABCD3/ABHD2/ACACA/ACACB/ACADL/ACADVL/ACLY/ACMSD/ACOT4/ACOT8/ACOX2/ACSBG1/ACSBG2/ACSF3/ACSM1/ACSM3/ACSM5/ADIPOR1/ADIPOR2/AGXT/AKR1C3/AKR1C4/ALDH1A2/ALDH8A1/ALOX15B/ALOX5/ANXA1/APOA1/APOC1/APOC2/APOC3/ASAH2B/BAAT/CBR1/CEACAM1/CH25H/CYP2E1/CYP46A1/CYP8B1/DAGLB/EDN1/EIF6/ELOVL4/FGFR4/GPX4/GSTM1/GSTM4	1.40208e-08	4.06392e-06	3.36572e-06
BP	GO:0046940	nucleoside monophosphate phosphorylation	10	AK1/AK2/AK3/AK4/AK5/AK6/AK7/AK9/CMPK1/DTYMK	1.53639e-08	4.24117e-06	3.51252e-06
BP	GO:0071875	adrenergic receptor signaling pathway	15	ADRA1A/ADRA1B/ADRA1D/ADRA2A/ADRA2B/ADRA2C/ADRB1/ADRB2/ADRB3/AKAP13/ARRDC3/ATP2B4/CHGA/DRD1/DRD3	3.88908e-08	1.02477e-05	8.48713e-06
BP	GO:0048545	response to steroid hormone	64	ABCA2/ABCA3/ABHD2/ACOD1/ACR/ACSBG1/ACTA1/ADAM9/ADCYAP1/ADM/ADTRP/AGL/AGTR2/AGXT/AKR1C3/ALAD/ALPL/ANXA1/AR/ARG1/ARID1A/ARNTL/ASS1/ATP1A1/ATP1A2/ATP1A3/AXIN1/BAD/BCHE/BCL2/BMP4/CA2/CAD/CALCR/CALM1/CALM3/CALR/CASP3/CATSPER1/CATSPER3/CATSPERB/CATSPERD/CATSPERG/CAV1/CBFB/CBX3/CDO1/CFLAR/CNGA3/CSN1S1/DAB2/DSG1/DSG2/EDN1/EGFR/EGLN2/EPO/ERRFI1/FIBIN/FOS/FOSL1/FOXA1/HSD3B2/ICAM1	4.83075e-08	1.21756e-05	1.00838e-05
BP	GO:0000079	regulation of cyclin-dependent protein serine/threonine kinase activity	29	ACTB/ADAM17/APC/BLM/CASP3/CCNA2/CCNB1/CCNB2/CCNC/CCND2/CCNE1/CCNG2/CCNI/CCNL1/CCNL2/CCNT1/CCNT2/CCNYL1/CCNYL2/CDC6/CDK5R1/CDK5RAP3/CDKN2C/CEBPA/CKS2/CNPPD1/EGFR/GADD45A/HHEX	5.34284e-08	1.29052e-05	1.0688e-05
BP	GO:0071674	mononuclear cell migration	43	ADAM17/ADTRP/AGER/AIF1/AIRE/AKIRIN1/ALOX5/ANO6/ANXA1/APOD/APP/ARTN/BMP5/C1QBP/C3AR1/CALR/CCL11/CCL13/CCL2/CCL22/CCL25/CCL4/CCL7/CCL8/CCR5/CCR6/CD200/CD99/CDC42/CH25H/CMKLR1/CRK/CRKL/CSF1R/CX3CL1/CXCL12/CXCL13/CXCL17/CXCR3/DOCK8/F11R/FPR2/ICAM1	9.34616e-08	2.09102e-05	1.73177e-05
BP	GO:0008217	regulation of blood pressure	41	ACE/ACE2/ACSM3/ACTA2/ACVRL1/ADAMTS16/ADM/ADM2/ADRA1A/ADRA1B/ADRA1D/ADRA2B/ADRB1/ADRB2/ADRB3/AGTR2/AGTRAP/ANPEP/APLN/AR/ARHGAP42/ATP1A1/ATP1A2/ATP6AP2/BRS3/CARTPT/CD34/CHGA/CNR1/COL1A2/CPA3/CTSZ/CYP4F12/CYP4F2/DDAH1/DLL1/DRD3/ECE1/EDN1/F11R/GPR37L1	9.37837e-08	2.09102e-05	1.73177e-05
BP	GO:0043087	regulation of GTPase activity	84	ACAP1/ACAP3/ADAP1/ADCYAP1/ADRB1/AFDN/AGAP1/AGAP11/AGAP2/AGAP6/AGFG1/AGFG2/AGRN/AKT2/ALDH1A1/ALS2/ALS2CL/ARAP1/ARFGAP2/ARFGAP3/ARFGEF1/ARHGAP1/ARHGAP12/ARHGAP18/ARHGAP20/ARHGAP21/ARHGAP22/ARHGAP23/ARHGAP24/ARHGAP25/ARHGAP27/ARHGAP28/ARHGAP30/ARHGAP32/ARHGAP39/ARHGAP4/ARHGAP42/ARHGAP45/ARHGAP5/ARHGDIA/ARHGDIB/ARHGDIG/ARHGEF11/ARHGEF15/ARHGEF16/ARHGEF5/ARHGEF7/ARRB1/ASAP3/BCAR3/BCR/BNIP2/BVES/CBLB/C…	1.10139e-07	2.36473e-05	1.95846e-05
BP	GO:1904029	regulation of cyclin-dependent protein kinase activity	29	ACTB/ADAM17/APC/BLM/CASP3/CCNA2/CCNB1/CCNB2/CCNC/CCND2/CCNE1/CCNG2/CCNI/CCNL1/CCNL2/CCNT1/CCNT2/CCNYL1/CCNYL2/CDC6/CDK5R1/CDK5RAP3/CDKN2C/CEBPA/CKS2/CNPPD1/EGFR/GADD45A/HHEX	1.35556e-07	2.8065e-05	2.32434e-05
BP	GO:0097305	response to alcohol	49	AACS/ABCA2/ACACA/ACTC1/ACTR2/ADAM15/ADCY1/ADCY5/ADCY6/ADCY7/ADCY8/ADCYAP1/ADH7/ADIPOR2/AHR/AKR1C3/ALAD/APOBEC1/BAD/BAK1/BLM/CA3/CAD/CALM1/CALM3/CCL7/CCR5/CD27/CDO1/CFTR/CNR1/CSF3/CSN1S1/CTNNB1/CYP2E1/CYP8B1/EEF2/EIF4EBP1/FOS/FOSL1/GNAI1/GOLPH3/GOT2/GRAMD1C/H6PD/HMGCS1/HSD3B2/ICAM1/IL13	1.40748e-07	2.8135e-05	2.33013e-05
BP	GO:0015914	phospholipid transport	27	ABCA1/ABCA12/ABCA3/ABCA4/ABCC1/ABCG8/ANO3/ANO4/ANO6/ANO7/APOA1/APOA2/APOC1/APOC2/APOC3/APOE/ATP10A/ATP10B/ATP10D/ATP11B/ATP11C/ATP8A2/ATP8B2/ATP8B3/ATP9A/ATP9B/C2CD2L	1.51206e-07	2.92181e-05	2.41983e-05
BP	GO:0055074	calcium ion homeostasis	79	ABL1/ABL2/ACKR2/ACKR3/ACKR4/ADCY5/ADCY8/ADCYAP1/ADM/ADRA1A/ADRA1B/ADRA1D/AFG3L2/AKAP6/ANK2/APLNR/APOE/APP/ATG5/ATP13A1/ATP13A3/ATP13A5/ATP1A2/ATP1B1/ATP2A1/ATP2A2/ATP2B4/ATP2C1/ATP6V1B1/ATP7B/BAK1/BCL2/BDKRB2/BOK/C3AR1/C5AR2/CACNA2D1/CALB2/CALCR/CALM1/CALM3/CALR/CAV1/CCKBR/CCL11/CCL13/CCL28/CCL7/CCL8/CCR3/CCR5/CCR6/CCR9/CCRL2/CD19/CD24/CD36/CDH5/CMKLR1/CNR1/CX3CL1/CXCL12/CXCL13/CXCR3/CYP27B1/DIAP…	1.80761e-07	3.38023e-05	2.79949e-05
BP	GO:0006874	cellular calcium ion homeostasis	77	ABL1/ABL2/ACKR2/ACKR3/ACKR4/ADCY5/ADCY8/ADCYAP1/ADM/ADRA1A/ADRA1B/ADRA1D/AFG3L2/AKAP6/ANK2/APLNR/APOE/APP/ATG5/ATP13A1/ATP13A3/ATP13A5/ATP1A2/ATP1B1/ATP2A1/ATP2A2/ATP2B4/ATP2C1/ATP7B/BAK1/BCL2/BDKRB2/BOK/C3AR1/C5AR2/CACNA2D1/CALB2/CALCR/CALM1/CALM3/CALR/CAV1/CCKBR/CCL11/CCL13/CCL28/CCL7/CCL8/CCR3/CCR5/CCR6/CCR9/CCRL2/CD19/CD24/CD36/CDH5/CMKLR1/CNR1/CX3CL1/CXCL12/CXCL13/CXCR3/DIAPH1/DRD1/DRD3/EDN1…	2.46111e-07	4.45845e-05	3.69247e-05
BP	GO:0031960	response to corticosteroid	36	ABCA3/ACSBG1/ADAM9/ADCYAP1/ADM/AGL/AGTR2/AGXT/AKR1C3/ALAD/ALPL/ANXA1/ARG1/ASS1/BAD/BCHE/BCL2/CAD/CALCR/CALM1/CALM3/CASP3/CBX3/CDO1/CFLAR/CNGA3/CSN1S1/EDN1/EGFR/EPO/ERRFI1/FIBIN/FOS/FOSL1/HSD3B2/ICAM1	3.12688e-07	5.49288e-05	4.54918e-05
BP	GO:0033700	phospholipid efflux	9	ABCA1/ABCA12/ABCA3/APOA1/APOA2/APOC1/APOC2/APOC3/APOE	3.65076e-07	6.22455e-05	5.15515e-05
BP	GO:0051056	regulation of small GTPase mediated signal transduction	60	A2M/ABCA1/ABL1/ABL2/ADRA1A/AKAP13/ALS2/APOA1/APOC3/APOE/ARAP1/ARF6/ARFGEF1/ARFGEF2/ARFGEF3/ARHGAP1/ARHGAP12/ARHGAP18/ARHGAP20/ARHGAP21/ARHGAP22/ARHGAP23/ARHGAP24/ARHGAP25/ARHGAP28/ARHGAP30/ARHGAP32/ARHGAP39/ARHGAP4/ARHGAP42/ARHGAP45/ARHGAP5/ARHGDIA/ARHGDIB/ARHGDIG/ARHGEF11/ARHGEF16/ARHGEF17/ARHGEF18/ARHGEF4/ARHGEF5/ARHGEF7/ARHGEF9/ARRB1/BCR/CCDC125/CDC42/CDON/CGNL1/CRK/CRKL/DAB2IP/DEPDC7/EPO/EPOR…	3.78747e-07	6.27313e-05	5.19539e-05
BP	GO:0051384	response to glucocorticoid	33	ABCA3/ACSBG1/ADAM9/ADCYAP1/ADM/AGL/AGTR2/AGXT/ALAD/ALPL/ANXA1/ARG1/ASS1/BAD/BCHE/BCL2/CAD/CALCR/CALM1/CALM3/CASP3/CBX3/CDO1/CFLAR/EDN1/EGFR/EPO/ERRFI1/FIBIN/FOS/FOSL1/HSD3B2/ICAM1	4.42941e-07	7.01708e-05	5.81152e-05
BP	GO:0034204	lipid translocation	18	ABCA1/ABCA2/ABCA4/ABCC1/ANO3/ANO4/ANO6/ANO7/ATP10A/ATP10B/ATP10D/ATP11B/ATP11C/ATP8A2/ATP8B2/ATP8B3/ATP9A/ATP9B	4.47873e-07	7.01708e-05	5.81152e-05
BP	GO:0006637	acyl-CoA metabolic process	28	AADAT/AASS/ABCD1/ACACA/ACACB/ACAT1/ACBD6/ACLY/ACOT11/ACOT12/ACOT13/ACOT4/ACOT6/ACOT8/ACOT9/ACSBG1/ACSBG2/ACSF2/ACSF3/ACSL1/ACSL4/ACSL6/ACSM1/ACSM3/ACSM5/BAAT/ELOVL4/HMGCS1	4.89906e-07	7.28201e-05	6.03093e-05
BP	GO:0035383	thioester metabolic process	28	AADAT/AASS/ABCD1/ACACA/ACACB/ACAT1/ACBD6/ACLY/ACOT11/ACOT12/ACOT13/ACOT4/ACOT6/ACOT8/ACOT9/ACSBG1/ACSBG2/ACSF2/ACSF3/ACSL1/ACSL4/ACSL6/ACSM1/ACSM3/ACSM5/BAAT/ELOVL4/HMGCS1	4.89906e-07	7.28201e-05	6.03093e-05
BP	GO:0006869	lipid transport	78	ABCA1/ABCA12/ABCA13/ABCA2/ABCA3/ABCA4/ABCA5/ABCA6/ABCA8/ABCA9/ABCB11/ABCC1/ABCC4/ABCD1/ABCD2/ABCD3/ABCD4/ABCG4/ABCG5/ABCG8/ACACA/ACACB/ACE/ACSL1/ACSL4/AGTR2/AKR1C1/AKR1C4/AKT2/ANO3/ANO4/ANO6/ANO7/ANXA1/APOA1/APOA2/APOBR/APOC1/APOC2/APOC3/APOD/APOE/APOF/APOH/APOL1/APOM/APOO/AQP9/ARL6IP5/ATP10A/ATP10B/ATP10D/ATP11B/ATP11C/ATP1A2/ATP8A2/ATP8B2/ATP8B3/ATP9A/ATP9B/BDKRB2/C2CD2L/CAV1/CCK/CD36/CEACAM1/C…	6.87315e-07	9.96091e-05	8.24959e-05
BP	GO:1902600	proton transmembrane transport	36	ASIC5/ATP1A1/ATP1A2/ATP1A3/ATP1A4/ATP2A1/ATP2A2/ATP2C1/ATP5F1B/ATP5F1C/ATP5MC1/ATP5MC2/ATP5MC3/ATP5MF/ATP5MG/ATP5PD/ATP6/ATP6V0A1/ATP6V0A4/ATP6V0C/ATP6V0D2/ATP6V1B1/ATP6V1B2/ATP6V1G1/C15orf48/CLCN4/COX1/COX10/COX17/COX4I1/COX6B1/COX7A2L/COX7B2/COX7C/DRD3/IL13	7.24007e-07	0.000102367	8.47803e-05
BP	GO:0045332	phospholipid translocation	17	ABCA1/ABCA4/ABCC1/ANO3/ANO4/ANO6/ANO7/ATP10A/ATP10B/ATP10D/ATP11B/ATP11C/ATP8A2/ATP8B2/ATP8B3/ATP9A/ATP9B	8.6371e-07	0.000117595	9.73918e-05
BP	GO:1903522	regulation of blood circulation	55	ABCC9/ACE/ACE2/ADA/ADM/ADRA1A/ADRA1B/ADRA1D/ADRA2A/ADRA2B/ADRA2C/ADRB1/AGER/AGTR2/AKAP9/ANK2/APELA/APLN/ARHGAP42/ASPH/ATP1A1/ATP1A2/ATP1A3/ATP1A4/ATP1B1/ATP1B2/ATP1B3/ATP2A1/ATP2A2/ATP2B4/BDKRB2/BVES/CACNA1D/CACNA1F/CACNA1S/CACNA2D1/CACNG2/CACNG3/CACNG4/CACNG5/CACNG7/CALM1/CALM3/CAV1/CELF2/CHGA/CHRM2/DES/DSG2/ECE1/EDN1/EGFR/FKBP1B/FXYD2/ICAM1	8.72277e-07	0.000117595	9.73918e-05
BP	GO:0042493	response to drug	64	AACS/ABCA2/ABCA3/ABCB11/ABCC1/ABCC4/ABCD3/ABCG5/ABCG8/ACACB/ACSL1/ACTC1/ADA/ADAM17/ADCY1/ADIPOR2/ADIRF/ADRA1A/AGPAT2/AIM2/AK4/ALAD/ANKRD1/ANXA1/APOA1/APOBEC1/APOD/ARG1/ARL6IP5/ARRB1/ASS1/ATG5/ATP1A1/ATR/B2M/BAD/BAK1/BCAR3/BCHE/BCL2/BLOC1S3/CA9/CAD/CALR/CASP3/CCNB1/CDH3/CRKL/CTNNB1/CYP2A7/CYP2E1/CYP2W1/DAD1/DRD1/DRD3/DVL3/EDN1/EEF2/EGFR/EMX1/FOS/FOSL1/HMGCS1/ICAM1	1.11421e-06	0.000143153	0.000118559
BP	GO:0034764	positive regulation of transmembrane transport	43	ABL1/ACE2/ACSL1/ACTN2/ADIPOR2/ADRB2/AKAP6/AKAP9/AKT2/AMIGO1/ANK2/ANO6/APLNR/APPL1/ARC/ARF1/ATP1B1/ATP1B2/ATP1B3/ATP2A1/BRAF/C1QTNF12/C2CD5/CA2/CACNA2D1/CACNG2/CACNG3/CACNG4/CALCR/CALM1/CALM3/CAPN10/CCL2/CD19/CFTR/COX17/CTSS/CX3CL1/DRD1/FGF14/FXYD2/HSPA2/IL13	1.13594e-06	0.000143153	0.000118559
BP	GO:0034767	positive regulation of ion transmembrane transport	43	ABL1/ACE2/ACSL1/ACTN2/ADIPOR2/ADRB2/AKAP6/AKAP9/AKT2/AMIGO1/ANK2/ANO6/APLNR/APPL1/ARC/ARF1/ATP1B1/ATP1B2/ATP1B3/ATP2A1/BRAF/C1QTNF12/C2CD5/CA2/CACNA2D1/CACNG2/CACNG3/CACNG4/CALCR/CALM1/CALM3/CAPN10/CCL2/CD19/CFTR/COX17/CTSS/CX3CL1/DRD1/FGF14/FXYD2/HSPA2/IL13	1.13594e-06	0.000143153	0.000118559
BP	GO:0002446	neutrophil mediated immunity	82	A1BG/ABCA13/ACAA1/ACE/ACLY/ACTR10/ACTR2/ADAM17/ADGRE3/ADGRE5/ADGRG3/AGL/AGPAT2/ALAD/ALDH3B1/ALDOA/ALDOC/ALOX5/ANO6/ANPEP/AOC1/AP1M1/AP2A2/APAF1/ARG1/ARHGAP45/ARL8A/ARPC5/ARSA/ARSB/ASAH1/ATP11B/ATP6AP2/ATP6V0A1/ATP6V0C/B2M/B4GALT1/BRI3/BST1/C1orf35/C3AR1/C6orf120/CALML5/CANT1/CAP1/CCT2/CD177/CD300A/CD33/CD36/CD58/CD93/CDA/CEACAM1/CEACAM8/CFD/CPNE3/CREG1/CSNK2B/CSTB/CTSA/CTSH/CTSS/CTSZ/CXCL6/CYBA/C…	1.21183e-06	0.000146354	0.00012121
BP	GO:0072507	divalent inorganic cation homeostasis	82	ABL1/ABL2/ACKR2/ACKR3/ACKR4/ADCY5/ADCY8/ADCYAP1/ADM/ADRA1A/ADRA1B/ADRA1D/AFG3L2/AKAP6/ANK2/AP3B1/AP3D1/APLNR/APOE/APP/ATG5/ATP13A1/ATP13A3/ATP13A5/ATP1A2/ATP1B1/ATP2A1/ATP2A2/ATP2B4/ATP2C1/ATP6V1B1/ATP7B/BAK1/BCL2/BDKRB2/BOK/C3AR1/C5AR2/CACNA2D1/CALB2/CALCR/CALM1/CALM3/CALR/CAV1/CCKBR/CCL11/CCL13/CCL28/CCL7/CCL8/CCR3/CCR5/CCR6/CCR9/CCRL2/CD19/CD24/CD36/CDH5/CMKLR1/CNR1/CX3CL1/CXCL12/CXCL13/CXCR3/…	1.21183e-06	0.000146354	0.00012121
BP	GO:0006633	fatty acid biosynthetic process	37	ABCD1/ABCD2/ABCD3/ABHD2/ACACA/ACACB/ACADL/ACADVL/ACLY/ACOT4/ACSBG1/ACSBG2/ACSF3/ACSM1/ACSM3/ACSM5/ADIPOR1/ADIPOR2/AKR1C3/ALOX15B/ALOX5/ANXA1/APOA1/APOC1/APOC2/APOC3/ASAH2B/CBR1/CEACAM1/CYP2E1/DAGLB/EDN1/EIF6/ELOVL4/GPX4/GSTM1/GSTM4	1.44947e-06	0.000171481	0.00014202
BP	GO:0007190	activation of adenylate cyclase activity	15	ACR/ADCY1/ADCY5/ADCY6/ADCY7/ADCY8/ADCYAP1/ADORA2B/ADRB1/ADRB2/ADRB3/CALM1/CALM3/CAP1/DRD1	1.53774e-06	0.000178286	0.000147656
BP	GO:0072503	cellular divalent inorganic cation homeostasis	79	ABL1/ABL2/ACKR2/ACKR3/ACKR4/ADCY5/ADCY8/ADCYAP1/ADM/ADRA1A/ADRA1B/ADRA1D/AFG3L2/AKAP6/ANK2/AP3B1/AP3D1/APLNR/APOE/APP/ATG5/ATP13A1/ATP13A3/ATP13A5/ATP1A2/ATP1B1/ATP2A1/ATP2A2/ATP2B4/ATP2C1/ATP7B/BAK1/BCL2/BDKRB2/BOK/C3AR1/C5AR2/CACNA2D1/CALB2/CALCR/CALM1/CALM3/CALR/CAV1/CCKBR/CCL11/CCL13/CCL28/CCL7/CCL8/CCR3/CCR5/CCR6/CCR9/CCRL2/CD19/CD24/CD36/CDH5/CMKLR1/CNR1/CX3CL1/CXCL12/CXCL13/CXCR3/DIAPH1/DR…	1.77974e-06	0.000202297	0.000167541
BP	GO:0070098	chemokine-mediated signaling pathway	24	ACKR1/ACKR2/ACKR3/ACKR4/CCL11/CCL13/CCL2/CCL22/CCL25/CCL4/CCL7/CCL8/CCR3/CCR5/CCR6/CCR9/CCRL2/CMKLR1/CX3CL1/CXCL12/CXCL13/CXCL6/CXCR3/EDN1	2.03993e-06	0.000227413	0.000188342
BP	GO:0002685	regulation of leukocyte migration	42	ADA/ADAM17/ADTRP/AGER/AIF1/AIRE/AKIRIN1/ANO6/ANXA1/APOD/APP/BMP5/BST1/C1QBP/C3AR1/C5AR2/CALR/CAMK1D/CCL2/CCL25/CCL28/CCL4/CCL7/CCL8/CCR6/CD200/CD300A/CD99/CMKLR1/CRK/CRKL/CSF1R/CX3CL1/CXCL12/CXCL13/CXCL17/CXCR3/DOCK8/EDN1/FPR2/HOXA7/ICAM1	2.19542e-06	0.000236692	0.000196027
BP	GO:0032970	regulation of actin filament-based process	67	ABL1/ABL2/ACTN2/ACTR2/ACTR3/ADD1/ADD2/ADD3/AKAP13/AKAP9/ANK2/AP1AR/APOA1/ARAP1/ARF1/ARF6/ARFGEF1/ARFIP1/ARFIP2/ARHGAP18/ARHGAP28/ARHGDIA/ARHGDIB/ARHGEF15/ARHGEF18/ARHGEF5/ARPC1A/ARPC1B/ARPC3/ARPC5/ASAP3/ATP1A1/ATP1A2/ATP2A1/ATP2A2/BAG4/BRK1/BST1/CAPZA1/CAPZA2/CAPZA3/CAPZB/CAV1/CCL11/CDC42/CDC42EP1/CDK10/CDK5R1/CFL2/CGNL1/CRK/CSF1R/CSF3/CX3CL1/CXCL12/CYFIP1/DAPK3/DIXDC1/DSG2/EDN1/F11R/FES/FMN1/FSC…	2.20482e-06	0.000236692	0.000196027
BP	GO:0120254	olefinic compound metabolic process	29	ABCD1/ACAA1/ACOT8/ACSL1/ADM/AKR1C1/AKR1C3/AKR1C4/ALDH1A2/ALDH8A1/ALOX15B/ALOX5/BCO1/BCO2/BMP5/CBR1/CLCN2/CYP11A1/CYP2A7/CYP2E1/CYP46A1/CYP4F11/CYP4F12/CYP4F2/DAGLA/DAGLB/DGKQ/GPX4/H6PD	2.31499e-06	0.000244	0.00020208
BP	GO:0042363	fat-soluble vitamin catabolic process	8	CRABP1/CYP24A1/CYP26A1/CYP27B1/CYP2W1/CYP4F11/CYP4F12/CYP4F2	2.63328e-06	0.000271942	0.000225221
BP	GO:0043312	neutrophil degranulation	79	A1BG/ABCA13/ACAA1/ACLY/ACTR10/ACTR2/ADGRE3/ADGRE5/ADGRG3/AGL/AGPAT2/ALAD/ALDH3B1/ALDOA/ALDOC/ALOX5/ANO6/ANPEP/AOC1/AP1M1/AP2A2/APAF1/ARG1/ARHGAP45/ARL8A/ARPC5/ARSA/ARSB/ASAH1/ATP11B/ATP6AP2/ATP6V0A1/ATP6V0C/B2M/B4GALT1/BRI3/BST1/C1orf35/C3AR1/C6orf120/CALML5/CANT1/CAP1/CCT2/CD177/CD300A/CD33/CD36/CD58/CD93/CDA/CEACAM1/CEACAM8/CFD/CPNE3/CREG1/CSNK2B/CSTB/CTSA/CTSH/CTSS/CTSZ/CYBA/CYFIP1/DDOST/DERA/…	2.67391e-06	0.000271942	0.000225221
BP	GO:0001676	long-chain fatty acid metabolic process	29	ABCD1/ACAA1/ACADL/ACOT4/ACOT8/ACSBG1/ACSBG2/ACSL1/ACSL4/ACSL6/ACSM1/ACSM3/ACSM5/ADTRP/AKR1C3/ALOX15B/ALOX5/ASAH2B/CBR1/CYP2A7/CYP2E1/CYP4F11/CYP4F12/CYP4F2/DAGLA/DAGLB/GPX4/GSTM1/GSTM4	2.77381e-06	0.000277238	0.000229607
BP	GO:0097035	regulation of membrane lipid distribution	18	ABCA1/ABCA2/ABCA4/ABCC1/ANO3/ANO4/ANO6/ANO7/ATP10A/ATP10B/ATP10D/ATP11B/ATP11C/ATP8A2/ATP8B2/ATP8B3/ATP9A/ATP9B	2.99068e-06	0.000293847	0.000243363
BP	GO:0007204	positive regulation of cytosolic calcium ion concentration	56	ABL1/ABL2/ACKR2/ACKR3/ACKR4/ADCY5/ADCY8/ADCYAP1/ADM/ADRA1A/ADRA1B/ADRA1D/AKAP6/ANK2/APLNR/ATG5/ATP1A2/ATP2B4/BAK1/BCL2/BDKRB2/C3AR1/C5AR2/CACNA2D1/CALCR/CALM1/CALM3/CAV1/CCKBR/CCL28/CCR3/CCR5/CCR6/CCR9/CCRL2/CD19/CD24/CD36/CMKLR1/CNR1/CX3CL1/CXCL13/CXCR3/DIAPH1/DRD1/DRD3/EDN1/EPO/ERO1A/FKBP1B/FPR2/GPR18/GPR32/GRIN2D/HCRT/IL13	3.38098e-06	0.000320662	0.000265571
BP	GO:0002283	neutrophil activation involved in immune response	79	A1BG/ABCA13/ACAA1/ACLY/ACTR10/ACTR2/ADGRE3/ADGRE5/ADGRG3/AGL/AGPAT2/ALAD/ALDH3B1/ALDOA/ALDOC/ALOX5/ANO6/ANPEP/AOC1/AP1M1/AP2A2/APAF1/ARG1/ARHGAP45/ARL8A/ARPC5/ARSA/ARSB/ASAH1/ATP11B/ATP6AP2/ATP6V0A1/ATP6V0C/B2M/B4GALT1/BRI3/BST1/C1orf35/C3AR1/C6orf120/CALML5/CANT1/CAP1/CCT2/CD177/CD300A/CD33/CD36/CD58/CD93/CDA/CEACAM1/CEACAM8/CFD/CPNE3/CREG1/CSNK2B/CSTB/CTSA/CTSH/CTSS/CTSZ/CYBA/CYFIP1/DDOST/DERA/…	3.39732e-06	0.000320662	0.000265571
BP	GO:0009259	ribonucleotide metabolic process	71	AAAS/AADAT/AASS/ABCD1/ABHD14B/ACACA/ACACB/ACAT1/ACBD6/ACLY/ACOT11/ACOT12/ACOT13/ACOT4/ACOT6/ACOT8/ACOT9/ACSBG1/ACSBG2/ACSF2/ACSF3/ACSL1/ACSL4/ACSL6/ACSM1/ACSM3/ACSM5/ACTN3/ADCY1/ADCY5/ADCY6/ADCY7/ADCY8/ADSL/AK1/AK2/AK3/AK4/AK5/AK9/ALDOA/ALDOB/ALDOC/APP/ARNT/ATP5F1B/ATP5F1C/ATP5MC1/ATP5MC2/ATP5MC3/ATP5MF/ATP5MG/ATP5PD/ATP6/ATP6V0C/BAAT/BAD/BPGM/BPNT1/CAD/CARD11/CASK/CBFA2T3/CMPK1/DPYD/DPYS/EIF6/EL…	3.42954e-06	0.000320662	0.000265571
BP	GO:1904064	positive regulation of cation transmembrane transport	32	ABL1/ACE2/ACTN2/ADRB2/AKAP6/AKAP9/AMIGO1/ANK2/ANO6/APLNR/ARC/ARF1/ATP1B1/ATP1B2/ATP1B3/ATP2A1/CACNA2D1/CACNG2/CACNG3/CACNG4/CALCR/CALM1/CALM3/CCL2/CD19/CTSS/CX3CL1/DRD1/FGF14/FXYD2/HSPA2/IL13	3.70931e-06	0.000341315	0.000282676
BP	GO:1990868	response to chemokine	25	ACKR1/ACKR2/ACKR3/ACKR4/CCL11/CCL13/CCL2/CCL22/CCL25/CCL4/CCL7/CCL8/CCR3/CCR5/CCR6/CCR9/CCRL2/CMKLR1/CX3CL1/CXCL12/CXCL13/CXCL6/CXCR3/DOCK8/EDN1	3.86895e-06	0.000345051	0.00028577
BP	GO:1990869	cellular response to chemokine	25	ACKR1/ACKR2/ACKR3/ACKR4/CCL11/CCL13/CCL2/CCL22/CCL25/CCL4/CCL7/CCL8/CCR3/CCR5/CCR6/CCR9/CCRL2/CMKLR1/CX3CL1/CXCL12/CXCL13/CXCL6/CXCR3/DOCK8/EDN1	3.86895e-06	0.000345051	0.00028577
BP	GO:0072521	purine-containing compound metabolic process	75	AAAS/AADAT/AASS/ABCD1/ABHD14B/ACACA/ACACB/ACAT1/ACBD6/ACLY/ACOT11/ACOT12/ACOT13/ACOT4/ACOT6/ACOT8/ACOT9/ACSBG1/ACSBG2/ACSF2/ACSF3/ACSL1/ACSL4/ACSL6/ACSM1/ACSM3/ACSM5/ACTN3/ADA/ADAL/ADCY1/ADCY5/ADCY6/ADCY7/ADCY8/ADSL/AK1/AK2/AK3/AK4/AK5/AK9/ALDOA/ALDOB/ALDOC/AMD1/APP/ARNT/ATP5F1B/ATP5F1C/ATP5MC1/ATP5MC2/ATP5MC3/ATP5MF/ATP5MG/ATP5PD/ATP6/ATP6V0C/BAAT/BAD/BPGM/BPNT1/CARD11/CASK/CBFA2T3/DPYD/EIF6/ELO…	4.59023e-06	0.000394505	0.000326728
BP	GO:0042119	neutrophil activation	80	A1BG/ABCA13/ACAA1/ACLY/ACTR10/ACTR2/ADGRE3/ADGRE5/ADGRG3/AGL/AGPAT2/ALAD/ALDH3B1/ALDOA/ALDOC/ALOX5/ANO6/ANPEP/AOC1/AP1M1/AP2A2/APAF1/ARG1/ARHGAP45/ARL8A/ARPC5/ARSA/ARSB/ASAH1/ATP11B/ATP6AP2/ATP6V0A1/ATP6V0C/B2M/B4GALT1/BRI3/BST1/C1orf35/C3AR1/C6orf120/CALML5/CANT1/CAP1/CCT2/CD177/CD300A/CD33/CD36/CD58/CD93/CDA/CEACAM1/CEACAM8/CFD/CPNE3/CREG1/CSNK2B/CSTB/CTSA/CTSH/CTSS/CTSZ/CXCL6/CYBA/CYFIP1/DDOST…	4.64885e-06	0.000394505	0.000326728
BP	GO:0006081	cellular aldehyde metabolic process	19	ADH4/AGXT/AGXT2/AKR1C1/AKR1C3/AKR7A3/ALDH1A1/ALDH1A2/ALDH3B1/ALDH4A1/ALDH7A1/ALDH8A1/ALDH9A1/ALDOB/BCO1/BCO2/BMP5/CLCN2/GOT2	4.64941e-06	0.000394505	0.000326728
BP	GO:0042180	cellular ketone metabolic process	48	AADAT/ABCB11/ABCD1/ABCD2/ACACB/ACADL/ACADVL/ACMSD/ADH4/ADIPOR1/ADIPOR2/ADM/AFMID/AIFM2/AKR1B1/AKR1C1/AKR1C3/AKR1C4/AKT2/ALDH8A1/ANXA1/APOA1/APOC1/APOC2/APOC3/APPL2/ATCAY/ATP2B4/BHMT/BMP5/CAV1/CBR3/CEACAM1/CLCN2/CNR1/COQ3/COQ9/CYP11A1/CYP46A1/CYP4F11/CYP4F12/CYP4F2/DGKQ/EIF6/ETFBKMT/FGFR4/GOT2/H6PD	4.69568e-06	0.000394505	0.000326728
BP	GO:1901655	cellular response to ketone	24	AACS/ACACA/ACOD1/ADAM15/ADCY1/ADCY5/ADCY6/ADCY8/AGTR2/AHR/AKR1B1/AKR1C3/AR/ARG1/ASS1/CBX3/CFLAR/CFTR/EGFR/ELK1/ERRFI1/GNAI1/GOLPH3/ICAM1	4.78127e-06	0.000395957	0.00032793
BP	GO:0071675	regulation of mononuclear cell migration	27	ADAM17/ADTRP/AGER/AIF1/AIRE/AKIRIN1/ANO6/APOD/APP/BMP5/C1QBP/C3AR1/CALR/CCL2/CCL4/CCL7/CCR6/CD200/CMKLR1/CRK/CRKL/CSF1R/CXCL12/CXCL13/CXCL17/DOCK8/FPR2	5.30124e-06	0.000432835	0.000358472
BP	GO:0072676	lymphocyte migration	28	ADAM17/ADTRP/AIF1/AIRE/APOD/APP/ARTN/CCL11/CCL13/CCL2/CCL22/CCL25/CCL4/CCL7/CCL8/CCR6/CD200/CD99/CH25H/CRK/CRKL/CX3CL1/CXCL12/CXCL13/CXCR3/DOCK8/F11R/ICAM1	5.9725e-06	0.000480869	0.000398254
BP	GO:0045823	positive regulation of heart contraction	14	ACE2/ADA/ADM/ADRA1A/ADRA1B/ADRA1D/ADRB1/APELA/APLN/ATP1A1/ATP1A2/ATP2A2/CHGA/EDN1	6.21952e-06	0.000490583	0.000406299
BP	GO:0010248	establishment or maintenance of transmembrane electrochemical gradient	8	ATP1A1/ATP1A2/ATP1A3/ATP1A4/ATP1B1/ATP1B2/ATP1B3/BAK1	6.2624e-06	0.000490583	0.000406299
BP	GO:1901568	fatty acid derivative metabolic process	22	AACS/ABCD1/ABHD16A/ACACA/ACAT1/ACLY/ACSBG1/ACSBG2/ACSF3/ACSL1/ACSL4/ACSL6/ACSS3/ALOX15B/ALOX5/ALOX5AP/BDH2/CYP4F11/CYP4F12/CYP4F2/ELOVL4/GGT5	7.19082e-06	0.000540049	0.000447266
BP	GO:0009133	nucleoside diphosphate biosynthetic process	7	AK1/AK2/AK3/AK4/AK5/CMPK1/DTYMK	7.26648e-06	0.000540049	0.000447266
BP	GO:1904321	response to forskolin	7	ADCY1/ADCY5/ADCY6/ADCY8/AHR/CFTR/GNAI1	7.26648e-06	0.000540049	0.000447266
BP	GO:1904322	cellular response to forskolin	7	ADCY1/ADCY5/ADCY6/ADCY8/AHR/CFTR/GNAI1	7.26648e-06	0.000540049	0.000447266
BP	GO:0072522	purine-containing compound biosynthetic process	41	ACACA/ACACB/ACAT1/ACLY/ACSBG1/ACSBG2/ACSF3/ACSL1/ACSL4/ACSL6/ADA/ADAL/ADCY1/ADCY5/ADCY6/ADCY7/ADCY8/ADSL/AK1/AK2/AK3/AK4/AK5/AK9/ALDOA/AMD1/ATP5F1B/ATP5F1C/ATP5MC1/ATP5MC2/ATP5MC3/ATP5MF/ATP5MG/ATP5PD/ATP6/ATP6V0C/ELOVL4/GMPR2/GUCA1A/GUCA1C/HPCA	7.86668e-06	0.000570645	0.000472606
BP	GO:0019693	ribose phosphate metabolic process	71	AAAS/AADAT/AASS/ABCD1/ABHD14B/ACACA/ACACB/ACAT1/ACBD6/ACLY/ACOT11/ACOT12/ACOT13/ACOT4/ACOT6/ACOT8/ACOT9/ACSBG1/ACSBG2/ACSF2/ACSF3/ACSL1/ACSL4/ACSL6/ACSM1/ACSM3/ACSM5/ACTN3/ADCY1/ADCY5/ADCY6/ADCY7/ADCY8/ADSL/AK1/AK2/AK3/AK4/AK5/AK9/ALDOA/ALDOB/ALDOC/APP/ARNT/ATP5F1B/ATP5F1C/ATP5MC1/ATP5MC2/ATP5MC3/ATP5MF/ATP5MG/ATP5PD/ATP6/ATP6V0C/BAAT/BAD/BPGM/BPNT1/CAD/CARD11/CASK/CBFA2T3/CMPK1/DPYD/DPYS/EIF6/EL…	7.87504e-06	0.000570645	0.000472606
BP	GO:0000038	very long-chain fatty acid metabolic process	13	ABCD1/ABCD2/ABCD3/ABCD4/ACAA1/ACOT4/ACOX2/ACSBG1/ACSL1/ACSL6/CYP4F12/CYP4F2/ELOVL4	8.29375e-06	0.000586216	0.000485502
BP	GO:0099590	neurotransmitter receptor internalization	11	AP2B1/ARC/ATAD1/CACNG2/CACNG3/CACNG4/CACNG5/CACNG7/CALY/DRD3/HPCA	8.37595e-06	0.000586216	0.000485502
BP	GO:0015748	organophosphate ester transport	30	ABCA1/ABCA12/ABCA3/ABCA4/ABCC1/ABCC4/ABCC5/ABCD1/ABCG8/ANO3/ANO4/ANO6/ANO7/APOA1/APOA2/APOC1/APOC2/APOC3/APOE/ATP10A/ATP10B/ATP10D/ATP11B/ATP11C/ATP8A2/ATP8B2/ATP8B3/ATP9A/ATP9B/C2CD2L	8.39329e-06	0.000586216	0.000485502
BP	GO:0003018	vascular process in circulatory system	46	ABCA2/ABCC1/ABCC4/ABCC5/ABCC9/ABCG2/ACE/ACE2/ACTA2/ADCY6/ADM/ADRA1A/ADRA1B/ADRA1D/ADRA2A/ADRA2B/ADRA2C/ADRB1/ADRB2/ADRB3/AGER/AGTR2/AKAP12/ANGPT1/APLN/APOE/ARHGAP42/ATG5/ATP1A2/ATP1A4/ATP1B2/ATP2B4/BBS2/BDKRB2/C2CD4B/CAV1/CD36/CDH5/CEACAM1/DDAH1/DRD1/ECE1/EDN1/EGFR/FOXC2/ICAM1	8.7675e-06	0.000605062	0.00050111
BP	GO:0035296	regulation of tube diameter	29	ACE/ACE2/ACTA2/ADCY6/ADM/ADRA1A/ADRA1B/ADRA1D/ADRA2A/ADRA2B/ADRA2C/ADRB1/ADRB2/ADRB3/AGTR2/APLN/APOE/ARHGAP42/ATG5/ATP1A2/BBS2/BDKRB2/CAV1/DRD1/ECE1/EDN1/EGFR/FOXC2/ICAM1	9.16556e-06	0.000617823	0.000511678
BP	GO:0097746	blood vessel diameter maintenance	29	ACE/ACE2/ACTA2/ADCY6/ADM/ADRA1A/ADRA1B/ADRA1D/ADRA2A/ADRA2B/ADRA2C/ADRB1/ADRB2/ADRB3/AGTR2/APLN/APOE/ARHGAP42/ATG5/ATP1A2/BBS2/BDKRB2/CAV1/DRD1/ECE1/EDN1/EGFR/FOXC2/ICAM1	9.16556e-06	0.000617823	0.000511678
BP	GO:0016485	protein processing	43	ACE/ACE2/ACP4/ADAM17/ADAM19/ADAMTS13/ADAMTS2/AFG3L2/APH1A/APH1B/APOH/ASPH/ASPRV1/ATP6AP2/BACE1/BACE2/BAD/BAK1/C1R/C1RL/C2CD3/CARD16/CARD18/CARD8/CASP1/CASP2/CASP3/CAST/CHAC1/CPA3/CPM/CPXM1/CST7/CTSE/CTSH/CTSS/CTSZ/CUZD1/DYNC2H1/ECE1/ECE2/FXN/GAS1	9.59917e-06	0.000639613	0.000529725
BP	GO:0034332	adherens junction organization	19	ACTB/ADD1/AFDN/CADM2/CADM3/CDC42/CDH12/CDH15/CDH17/CDH18/CDH19/CDH22/CDH24/CDH3/CDH5/CDH6/CDH8/CDH9/CTNNB1	9.88634e-06	0.000649302	0.000537749
BP	GO:0051480	regulation of cytosolic calcium ion concentration	59	ABL1/ABL2/ACKR2/ACKR3/ACKR4/ADCY5/ADCY8/ADCYAP1/ADM/ADRA1A/ADRA1B/ADRA1D/AKAP6/ANK2/APLNR/ATG5/ATP1A2/ATP2B4/BAK1/BCL2/BDKRB2/BOK/C3AR1/C5AR2/CACNA2D1/CALB2/CALCR/CALM1/CALM3/CAV1/CCKBR/CCL28/CCR3/CCR5/CCR6/CCR9/CCRL2/CD19/CD24/CD36/CMKLR1/CNR1/CX3CL1/CXCL13/CXCR3/DIAPH1/DRD1/DRD3/EDN1/EPO/ERO1A/FKBP1B/FPR2/FZD9/GPR18/GPR32/GRIN2D/HCRT/IL13	9.96859e-06	0.000649302	0.000537749
BP	GO:0043112	receptor metabolic process	35	ABCA2/ACHE/ACKR3/ADM/ANGPT1/ANKRD13D/AP1AR/AP2A2/AP2B1/AP2S1/APELA/APLN/APOE/ARAP1/ARC/ARF1/ARFGEF2/ARR3/ARRB1/ATAD1/BVES/CACNG2/CACNG3/CACNG4/CACNG5/CACNG7/CALY/CAV1/CD36/CD9/CEACAM1/DRD3/ECE1/EZR/HPCA	1.02023e-05	0.000657141	0.000544241
BP	GO:0035150	regulation of tube size	29	ACE/ACE2/ACTA2/ADCY6/ADM/ADRA1A/ADRA1B/ADRA1D/ADRA2A/ADRA2B/ADRA2C/ADRB1/ADRB2/ADRB3/AGTR2/APLN/APOE/ARHGAP42/ATG5/ATP1A2/BBS2/BDKRB2/CAV1/DRD1/ECE1/EDN1/EGFR/FOXC2/ICAM1	1.07691e-05	0.000686029	0.000568167
BP	GO:0009150	purine ribonucleotide metabolic process	67	AAAS/AADAT/AASS/ABCD1/ABHD14B/ACACA/ACACB/ACAT1/ACBD6/ACLY/ACOT11/ACOT12/ACOT13/ACOT4/ACOT6/ACOT8/ACOT9/ACSBG1/ACSBG2/ACSF2/ACSF3/ACSL1/ACSL4/ACSL6/ACSM1/ACSM3/ACSM5/ACTN3/ADCY1/ADCY5/ADCY6/ADCY7/ADCY8/ADSL/AK1/AK2/AK3/AK4/AK5/AK9/ALDOA/ALDOB/ALDOC/APP/ARNT/ATP5F1B/ATP5F1C/ATP5MC1/ATP5MC2/ATP5MC3/ATP5MF/ATP5MG/ATP5PD/ATP6/ATP6V0C/BAAT/BAD/BPGM/BPNT1/CARD11/CASK/CBFA2T3/EIF6/ELOVL4/ENTPD7/GMPR2/HM…	1.14698e-05	0.000719538	0.000595919
BP	GO:0019229	regulation of vasoconstriction	18	ACE/ACE2/ADM/ADRA1A/ADRA1B/ADRA1D/ADRA2A/ADRA2B/ADRA2C/APLN/ARHGAP42/ATP1A2/BDKRB2/CAV1/ECE1/EDN1/EGFR/ICAM1	1.15434e-05	0.000719538	0.000595919
BP	GO:1903524	positive regulation of blood circulation	14	ACE2/ADA/ADM/ADRA1A/ADRA1B/ADRA1D/ADRB1/APELA/APLN/ATP1A1/ATP1A2/ATP2A2/CHGA/EDN1	1.23954e-05	0.0007596	0.000629097
BP	GO:0006816	calcium ion transport	67	ABL1/ADRA1A/ADRA2A/AFG3L2/AHNAK/AKAP6/ANK2/ANO6/ANXA2P2/APLNR/ATG5/ATP1A2/ATP1B1/ATP2A1/ATP2A2/ATP2B4/ATP2C1/BAK1/BCL2/BSPRY/CACNA1D/CACNA1E/CACNA1F/CACNA1I/CACNA1S/CACNA2D1/CACNG2/CACNG3/CACNG4/CACNG5/CACNG7/CALCR/CALM1/CALM3/CAMK2B/CAMK2G/CATSPER1/CATSPER3/CAV1/CBARP/CCL2/CCL4/CCL8/CCR5/CD19/CD33/CSN2/CTNNB1/CX3CL1/CXCL12/CYP27B1/DIAPH1/DRD1/DRD3/EFHB/EPO/ERO1A/FGF14/FKBP1B/GJA4/GRAMD2A/GRIN2D/…	1.24482e-05	0.0007596	0.000629097
BP	GO:0006163	purine nucleotide metabolic process	71	AAAS/AADAT/AASS/ABCD1/ABHD14B/ACACA/ACACB/ACAT1/ACBD6/ACLY/ACOT11/ACOT12/ACOT13/ACOT4/ACOT6/ACOT8/ACOT9/ACSBG1/ACSBG2/ACSF2/ACSF3/ACSL1/ACSL4/ACSL6/ACSM1/ACSM3/ACSM5/ACTN3/ADA/ADCY1/ADCY5/ADCY6/ADCY7/ADCY8/ADSL/AK1/AK2/AK3/AK4/AK5/AK9/ALDOA/ALDOB/ALDOC/APP/ARNT/ATP5F1B/ATP5F1C/ATP5MC1/ATP5MC2/ATP5MC3/ATP5MF/ATP5MG/ATP5PD/ATP6/ATP6V0C/BAAT/BAD/BPGM/BPNT1/CARD11/CASK/CBFA2T3/EIF6/ELOVL4/ENTPD7/GMPR…	1.26919e-05	0.000766405	0.000634734
BP	GO:0006790	sulfur compound metabolic process	63	AADAT/AASS/ABCD1/ABHD14B/ACACA/ACACB/ACAT1/ACBD6/ACLY/ACOT11/ACOT12/ACOT13/ACOT4/ACOT6/ACOT8/ACOT9/ACSBG1/ACSBG2/ACSF2/ACSF3/ACSL1/ACSL4/ACSL6/ACSM1/ACSM3/ACSM5/ADI1/ADO/AGXT/AHCYL2/AMD1/ANGPT1/ARL6IP5/ARSB/ARSG/B3GALT6/B3GNT4/B4GALT1/B4GALT2/B4GALT4/B4GALT6/B4GAT1/BAAT/BGN/BHMT/BOLA2/BPNT1/BTD/CDO1/CHAC1/CHST1/CHST11/CHST14/CHST15/CHSY1/CSPG4/CSPG5/ELOVL4/FXN/GGT5/GSTM1/GSTM4/HMGCS1	1.29228e-05	0.000772306	0.000639621
BP	GO:0009111	vitamin catabolic process	8	CRABP1/CYP24A1/CYP26A1/CYP27B1/CYP2W1/CYP4F11/CYP4F12/CYP4F2	1.33671e-05	0.000782718	0.000648244
BP	GO:0098734	macromolecule depalmitoylation	8	ABHD10/ABHD12/ABHD13/ABHD16A/ABHD16B/ABHD17A/ABHD17B/ABHD17C	1.33671e-05	0.000782718	0.000648244
BP	GO:0032402	melanosome transport	10	ARL6/ASIP/BBS2/BBS4/BBS5/BBS7/BLOC1S3/BLOC1S6/CDH3/DCTN2	1.5299e-05	0.000886884	0.000734514
BP	GO:0034375	high-density lipoprotein particle remodeling	9	ABCA5/ALB/APOA1/APOA2/APOC1/APOC2/APOC3/APOE/APOM	1.58139e-05	0.000907656	0.000751717
BP	GO:0031623	receptor internalization	26	ACHE/ACKR3/ADM/ANGPT1/ANKRD13D/AP2B1/APELA/APLN/ARC/ARF1/ARR3/ARRB1/ATAD1/CACNG2/CACNG3/CACNG4/CACNG5/CACNG7/CALY/CAV1/CD36/CD9/CEACAM1/DRD3/EZR/HPCA	1.62124e-05	0.000921404	0.000763103
BP	GO:0048013	ephrin receptor signaling pathway	22	ACTB/ACTR2/ACTR3/ANKS1A/AP2A2/AP2B1/AP2S1/APH1A/APH1B/ARHGEF7/ARPC1A/ARPC1B/ARPC3/ARPC5/CDC42/CDK5R1/CRK/EFNA2/EFNA3/EPHA6/EPHB3/EPHB6	1.64463e-05	0.000925625	0.000766599
BP	GO:0050804	modulation of chemical synaptic transmission	66	ABHD6/ABL1/ACHE/ACP4/ADCY1/ADCY8/ADCYAP1/ADGRB1/ADRA1A/ADRA2A/ADRB2/AGER/AKAP12/AKAP5/AKAP9/APOE/APP/ARC/ARF1/ATAD1/ATP1A2/ATP2A2/BACE1/BAIAP3/BCHE/BCR/BTBD9/CACNG2/CACNG3/CACNG4/CACNG5/CACNG7/CALB2/CALM1/CALM3/CAMK2B/CCL2/CDC20/CHRNA3/CHRNA5/CLSTN1/CLSTN3/CNIH2/CNR1/CNTN4/CRTC1/CSPG5/CX3CL1/CYFIP1/CYP46A1/DCC/DGKB/DGKE/DLGAP4/DRD1/DRD3/DVL1/EDN1/EGFR/EGR2/FGF14/GNAI1/GRIK1/GRIN2D/HCRT/IGSF11	1.70964e-05	0.000952959	0.000789237
BP	GO:0030001	metal ion transport	76	ABL1/ADRA1A/ADRA2A/AFG3L2/AHNAK/AKAP6/ANK2/ANO6/ANXA2P2/APLNR/ARMC1/ATG5/ATP1A1/ATP1A2/ATP1A3/ATP1A4/ATP1B1/ATP1B2/ATP1B3/ATP2A1/ATP2A2/ATP2B4/ATP2C1/ATP7B/BAK1/BCL2/BSPRY/CACNA1D/CACNA1E/CACNA1F/CACNA1I/CACNA1S/CACNA2D1/CACNG2/CACNG3/CACNG4/CACNG5/CACNG7/CALCR/CALM1/CALM3/CAMK2B/CAMK2G/CATSPER1/CATSPER3/CAV1/CBARP/CCL2/CCL4/CCL8/CCR5/CCS/CD19/CD33/CSN2/CTNNB1/CX3CL1/CXCL12/CYP27B1/DIAPH1/DRD1/DR…	1.82028e-05	0.00100497	0.000832312
BP	GO:0099177	regulation of trans-synaptic signaling	66	ABHD6/ABL1/ACHE/ACP4/ADCY1/ADCY8/ADCYAP1/ADGRB1/ADRA1A/ADRA2A/ADRB2/AGER/AKAP12/AKAP5/AKAP9/APOE/APP/ARC/ARF1/ATAD1/ATP1A2/ATP2A2/BACE1/BAIAP3/BCHE/BCR/BTBD9/CACNG2/CACNG3/CACNG4/CACNG5/CACNG7/CALB2/CALM1/CALM3/CAMK2B/CCL2/CDC20/CHRNA3/CHRNA5/CLSTN1/CLSTN3/CNIH2/CNR1/CNTN4/CRTC1/CSPG5/CX3CL1/CYFIP1/CYP46A1/DCC/DGKB/DGKE/DLGAP4/DRD1/DRD3/DVL1/EDN1/EGFR/EGR2/FGF14/GNAI1/GRIK1/GRIN2D/HCRT/IGSF11	1.85276e-05	0.00101325	0.000839168
BP	GO:0008016	regulation of heart contraction	45	ABCC9/ACE2/ADA/ADM/ADRA1A/ADRA1B/ADRA1D/ADRB1/AGTR2/AKAP9/ANK2/APELA/APLN/ASPH/ATP1A1/ATP1A2/ATP1A3/ATP1A4/ATP1B1/ATP1B2/ATP1B3/ATP2A1/ATP2A2/ATP2B4/BVES/CACNA1D/CACNA1F/CACNA1S/CACNA2D1/CACNG2/CACNG3/CACNG4/CACNG5/CACNG7/CALM1/CALM3/CAV1/CELF2/CHGA/CHRM2/DES/DSG2/EDN1/FKBP1B/FXYD2	1.94639e-05	0.00105451	0.000873339
BP	GO:0032956	regulation of actin cytoskeleton organization	59	ABL1/ABL2/ACTN2/ACTR2/ACTR3/ADD1/ADD2/ADD3/AKAP13/AP1AR/APOA1/ARAP1/ARF1/ARF6/ARFGEF1/ARFIP1/ARFIP2/ARHGAP18/ARHGAP28/ARHGDIA/ARHGDIB/ARHGEF15/ARHGEF18/ARHGEF5/ARPC1A/ARPC1B/ARPC3/ARPC5/ASAP3/BAG4/BRK1/BST1/CAPZA1/CAPZA2/CAPZA3/CAPZB/CCL11/CDC42/CDC42EP1/CDK10/CDK5R1/CFL2/CGNL1/CRK/CSF1R/CSF3/CX3CL1/CXCL12/CYFIP1/DAPK3/DIXDC1/EDN1/F11R/FES/FMN1/FSCN1/HAX1/ICAM1/IQGAP1	2.02478e-05	0.00108682	0.000900098
BP	GO:0009063	cellular amino acid catabolic process	25	AADAT/AASS/ABAT/ACAD8/ACMSD/ADHFE1/AFMID/AGXT/AGXT2/ALDH4A1/ALDH5A1/ALDH6A1/ALDH7A1/ALDH8A1/AMT/ARG1/ASPA/ATP2B4/AUH/BCKDK/CDO1/DDAH1/GOT2/GPT2/HAL	2.06611e-05	0.00109883	0.000910046
BP	GO:0042219	cellular modified amino acid catabolic process	12	ABHD12/ABHD16A/ABHD16B/ACADL/ALDH1L1/ALDH1L2/ALDH4A1/BHMT/CHAC1/DIO3/GGT5/GOT2	2.32847e-05	0.0012271	0.00101628
BP	GO:0033344	cholesterol efflux	18	ABCA1/ABCA12/ABCA2/ABCA3/ABCA5/ABCA8/ABCG4/ABCG5/ABCG8/APOA1/APOA2/APOC1/APOC2/APOC3/APOE/APOM/CAV1/EEPD1	2.38971e-05	0.0012325	0.00102075
BP	GO:0033865	nucleoside bisphosphate metabolic process	30	AADAT/AASS/ABCD1/ABHD14B/ACACA/ACACB/ACAT1/ACBD6/ACLY/ACOT11/ACOT12/ACOT13/ACOT4/ACOT6/ACOT8/ACOT9/ACSBG1/ACSBG2/ACSF2/ACSF3/ACSL1/ACSL4/ACSL6/ACSM1/ACSM3/ACSM5/BAAT/BPNT1/ELOVL4/HMGCS1	2.42375e-05	0.0012325	0.00102075
BP	GO:0033875	ribonucleoside bisphosphate metabolic process	30	AADAT/AASS/ABCD1/ABHD14B/ACACA/ACACB/ACAT1/ACBD6/ACLY/ACOT11/ACOT12/ACOT13/ACOT4/ACOT6/ACOT8/ACOT9/ACSBG1/ACSBG2/ACSF2/ACSF3/ACSL1/ACSL4/ACSL6/ACSM1/ACSM3/ACSM5/BAAT/BPNT1/ELOVL4/HMGCS1	2.42375e-05	0.0012325	0.00102075
BP	GO:0034032	purine nucleoside bisphosphate metabolic process	30	AADAT/AASS/ABCD1/ABHD14B/ACACA/ACACB/ACAT1/ACBD6/ACLY/ACOT11/ACOT12/ACOT13/ACOT4/ACOT6/ACOT8/ACOT9/ACSBG1/ACSBG2/ACSF2/ACSF3/ACSL1/ACSL4/ACSL6/ACSM1/ACSM3/ACSM5/BAAT/BPNT1/ELOVL4/HMGCS1	2.42375e-05	0.0012325	0.00102075
BP	GO:0032401	establishment of melanosome localization	10	ARL6/ASIP/BBS2/BBS4/BBS5/BBS7/BLOC1S3/BLOC1S6/CDH3/DCTN2	2.47203e-05	0.00123538	0.00102313
BP	GO:0051904	pigment granule transport	10	ARL6/ASIP/BBS2/BBS4/BBS5/BBS7/BLOC1S3/BLOC1S6/CDH3/DCTN2	2.47203e-05	0.00123538	0.00102313
BP	GO:0042445	hormone metabolic process	41	ACE/ACE2/ADH1B/ADH4/ADH7/ADM/AKR1B1/AKR1C1/AKR1C3/AKR1C4/ALDH1A1/ALDH1A2/ALDH8A1/ALDH9A1/ARNT/ASMT/ATP1A1/ATP6AP2/BACE2/BCO1/BCO2/BMP5/CLCN2/CPA3/CRABP1/CTSZ/CYP11A1/CYP26A1/CYP27B1/CYP2W1/CYP46A1/DGKQ/DIO1/DIO3/DUOXA1/ECE1/ECE2/FOXA1/H6PD/HSD3B2/IYD	2.53179e-05	0.00125443	0.00103891
BP	GO:0033540	fatty acid beta-oxidation using acyl-CoA oxidase	8	ABCD1/ACAA1/ACOT8/ACOX2/ACOX3/ACOXL/CRAT/ECI2	2.62059e-05	0.0012766	0.00105728
BP	GO:0036376	sodium ion export across plasma membrane	8	ATP1A1/ATP1A2/ATP1A3/ATP1A4/ATP1B1/ATP1B2/ATP1B3/FXYD2	2.62059e-05	0.0012766	0.00105728
BP	GO:0006164	purine nucleotide biosynthetic process	38	ACACA/ACACB/ACAT1/ACLY/ACSBG1/ACSBG2/ACSF3/ACSL1/ACSL4/ACSL6/ADA/ADCY1/ADCY5/ADCY6/ADCY7/ADCY8/ADSL/AK1/AK2/AK3/AK4/AK5/AK9/ALDOA/ATP5F1B/ATP5F1C/ATP5MC1/ATP5MC2/ATP5MC3/ATP5MF/ATP5MG/ATP5PD/ATP6/ATP6V0C/ELOVL4/GUCA1A/GUCA1C/HPCA	2.76145e-05	0.00133401	0.00110482
BP	GO:0060047	heart contraction	49	ABCC9/ACE/ACE2/ACTC1/ADA/ADM/ADRA1A/ADRA1B/ADRA1D/ADRB1/AGTR2/AKAP9/ANK2/APELA/APLN/ASPH/ATG5/ATP1A1/ATP1A2/ATP1A3/ATP1A4/ATP1B1/ATP1B2/ATP1B3/ATP2A1/ATP2A2/ATP2B4/BVES/CACNA1D/CACNA1F/CACNA1S/CACNA2D1/CACNG2/CACNG3/CACNG4/CACNG5/CACNG7/CALM1/CALM3/CAV1/CDC42/CELF2/CHGA/CHRM2/DES/DSG2/EDN1/FKBP1B/FXYD2	2.91263e-05	0.00139541	0.00115568
BP	GO:0009165	nucleotide biosynthetic process	47	ACACA/ACACB/ACAT1/ACLY/ACMSD/ACSBG1/ACSBG2/ACSF3/ACSL1/ACSL4/ACSL6/ADA/ADCY1/ADCY5/ADCY6/ADCY7/ADCY8/ADSL/AFMID/AK1/AK2/AK3/AK4/AK5/AK6/AK7/AK9/ALDOA/ASPDH/ATP5F1B/ATP5F1C/ATP5MC1/ATP5MC2/ATP5MC3/ATP5MF/ATP5MG/ATP5PD/ATP6/ATP6V0C/CAD/CMPK1/DTYMK/ELOVL4/FLAD1/GUCA1A/GUCA1C/HPCA	2.94989e-05	0.00140168	0.00116087
BP	GO:0007205	protein kinase C-activating G protein-coupled receptor signaling pathway	11	CCK/CHRM1/CISH/DGKA/DGKB/DGKE/DGKK/DGKQ/EDN1/GAP43/HCRT	3.06758e-05	0.00144575	0.00119737
BP	GO:0030100	regulation of endocytosis	39	ABCA2/ABL1/ABL2/ANGPT1/ANKFY1/ANKRD13D/ANO6/AP2B1/AP2S1/APELA/APLN/APOC1/APOC2/APOC3/APOE/APPL1/APPL2/ARC/ARF1/ARF6/ARRB1/ATAD1/B2M/BMP2K/BTBD9/CALM1/CALM3/CALY/CAV1/CD177/CD22/CD300A/CD36/CDC42/DAB2/DGKQ/DLL1/DRD3/HPCA	3.38309e-05	0.0015816	0.00130987
BP	GO:0003073	regulation of systemic arterial blood pressure	22	ACE/ACE2/ADAMTS16/ADM/ADRA1A/ADRA1B/ADRA1D/ADRB1/ADRB2/ADRB3/AGTR2/AR/ARHGAP42/ATP6AP2/CPA3/CTSZ/CYP4F12/CYP4F2/DDAH1/ECE1/EDN1/GPR37L1	3.53277e-05	0.0016381	0.00135667
BP	GO:0099072	regulation of postsynaptic membrane neurotransmitter receptor levels	17	ADAM22/AP2B1/ARC/ATAD1/CACNG2/CACNG3/CACNG4/CACNG5/CACNG7/CALY/CLSTN1/CPT1C/DRD3/ERBIN/FRRS1L/GPC4/HPCA	3.6e-05	0.0016381	0.00135667
BP	GO:0006638	neutral lipid metabolic process	29	AADAC/ABHD12/ABHD16A/ABHD16B/ABHD2/ABHD6/ACSL1/ACSL4/AGPAT5/APOA1/APOA2/APOBR/APOC1/APOC2/APOC3/APOE/APOH/ATG14/CAV1/CYP2E1/DAGLA/DAGLB/DGKA/DGKB/DGKE/DGKK/DGKQ/FABP4/GK2	3.61892e-05	0.0016381	0.00135667
BP	GO:0006639	acylglycerol metabolic process	29	AADAC/ABHD12/ABHD16A/ABHD16B/ABHD2/ABHD6/ACSL1/ACSL4/AGPAT5/APOA1/APOA2/APOBR/APOC1/APOC2/APOC3/APOE/APOH/ATG14/CAV1/CYP2E1/DAGLA/DAGLB/DGKA/DGKB/DGKE/DGKK/DGKQ/FABP4/GK2	3.61892e-05	0.0016381	0.00135667
BP	GO:0003015	heart process	50	ABCC9/ACE/ACE2/ACTC1/ADA/ADM/ADRA1A/ADRA1B/ADRA1D/ADRB1/AGTR2/AKAP13/AKAP9/ANK2/APELA/APLN/ASPH/ATG5/ATP1A1/ATP1A2/ATP1A3/ATP1A4/ATP1B1/ATP1B2/ATP1B3/ATP2A1/ATP2A2/ATP2B4/BVES/CACNA1D/CACNA1F/CACNA1S/CACNA2D1/CACNG2/CACNG3/CACNG4/CACNG5/CACNG7/CALM1/CALM3/CAV1/CDC42/CELF2/CHGA/CHRM2/DES/DSG2/EDN1/FKBP1B/FXYD2	3.64525e-05	0.0016381	0.00135667
BP	GO:0032414	positive regulation of ion transmembrane transporter activity	24	ACTN2/ADRB2/AKAP6/AKAP9/AMIGO1/ANK2/ARC/ATP1B1/ATP1B2/ATP1B3/ATP2A1/CACNA2D1/CACNG2/CACNG3/CACNG4/CALM1/CALM3/CCL2/CFTR/COX17/CTSS/FGF14/FXYD2/HSPA2	3.70765e-05	0.00164364	0.00136126
BP	GO:0042391	regulation of membrane potential	68	ABCB5/ABCD1/ABL1/ACTN2/ADCYAP1/ADRA1A/ADRB1/ADRB2/AKAP6/AKAP9/AKT2/ANK2/APP/ARL6IP5/ATP1A1/ATP1A2/ATP1A3/ATP1A4/ATP1B1/ATP1B2/ATP1B3/ATP2A2/ATP5IF1/BAD/BAK1/BCL2/BCL2L1/BCO2/BEST2/BID/BOK/BVES/CACNA1D/CACNA1E/CACNA1I/CACNA2D1/CACNG2/CACNG4/CALM1/CALM3/CASP1/CAV1/CCK/CD36/CFTR/CHRM1/CHRNA3/CHRNA5/CHRNA6/CHRNB1/CHRNB3/CHRND/CHRNE/CNIH2/CNR1/CNTNAP1/CRTC1/DSG2/DVL1/EDN1/FGF14/FKBP1B/FZD9/GRIK1/GRIN2…	3.71429e-05	0.00164364	0.00136126
BP	GO:0051905	establishment of pigment granule localization	10	ARL6/ASIP/BBS2/BBS4/BBS5/BBS7/BLOC1S3/BLOC1S6/CDH3/DCTN2	3.87061e-05	0.00169984	0.0014078
BP	GO:1901293	nucleoside phosphate biosynthetic process	47	ACACA/ACACB/ACAT1/ACLY/ACMSD/ACSBG1/ACSBG2/ACSF3/ACSL1/ACSL4/ACSL6/ADA/ADCY1/ADCY5/ADCY6/ADCY7/ADCY8/ADSL/AFMID/AK1/AK2/AK3/AK4/AK5/AK6/AK7/AK9/ALDOA/ASPDH/ATP5F1B/ATP5F1C/ATP5MC1/ATP5MC2/ATP5MC3/ATP5MF/ATP5MG/ATP5PD/ATP6/ATP6V0C/CAD/CMPK1/DTYMK/ELOVL4/FLAD1/GUCA1A/GUCA1C/HPCA	3.95661e-05	0.00172454	0.00142826
BP	GO:0106106	cold-induced thermogenesis	30	ABHD6/ACADL/ACHE/ACOT11/ACOT13/ACSL1/ACTN3/ACVR2B/ADAM17/ADAMTS5/ADCYAP1/ADIPOR1/ADIPOR2/ADRB1/ADRB2/ADRB3/ALDH1A1/APC/APPL2/ARNTL/ARRDC3/CAV1/CD36/CMKLR1/CNOT3/DYNC1H1/FABP4/FOXC2/HCRT/IL13	4.25646e-05	0.00182776	0.00151374
BP	GO:0120161	regulation of cold-induced thermogenesis	30	ABHD6/ACADL/ACHE/ACOT11/ACOT13/ACSL1/ACTN3/ACVR2B/ADAM17/ADAMTS5/ADCYAP1/ADIPOR1/ADIPOR2/ADRB1/ADRB2/ADRB3/ALDH1A1/APC/APPL2/ARNTL/ARRDC3/CAV1/CD36/CMKLR1/CNOT3/DYNC1H1/FABP4/FOXC2/HCRT/IL13	4.25646e-05	0.00182776	0.00151374
BP	GO:0007584	response to nutrient	33	AACS/ABCG5/ABCG8/ACSL1/ACSL4/ADA/ADIPOR2/AGL/AKR1C3/ALAD/ALDH1A2/ALPL/APAF1/APOA1/ARG1/ARSB/ASS1/BCHE/BCKDHB/C2/CCL28/CNR1/COX4I1/CYP24A1/CYP26A1/CYP27B1/DAD1/EEF2/EGFR/EPO/FES/FKBP1B/HMGCS1	4.30347e-05	0.00183436	0.00151921
BP	GO:0006721	terpenoid metabolic process	27	ABCA4/ADH1B/ADH4/ADH7/AGRN/AKR1B1/AKR1C1/AKR1C3/AKR1C4/ALDH1A1/ALDH1A2/ALDH8A1/APOA1/APOA2/APOC2/APOC3/APOE/APOM/BCO1/BCO2/CRABP1/CYP26A1/CYP2E1/CYP2W1/EGFR/GPC4/HMGCS1	4.51329e-05	0.00190975	0.00158165
BP	GO:0042310	vasoconstriction	20	ACE/ACE2/ACTA2/ADM/ADRA1A/ADRA1B/ADRA1D/ADRA2A/ADRA2B/ADRA2C/APLN/ARHGAP42/ATP1A2/BBS2/BDKRB2/CAV1/ECE1/EDN1/EGFR/ICAM1	4.61896e-05	0.00193489	0.00160247
BP	GO:0038034	signal transduction in absence of ligand	18	APPL1/BAD/BAG3/BAK1/BCL2/BCL2A1/BCL2L1/BCL2L10/BOK/CASP2/CASP3/CASP9/COL2A1/CSF2/DAPK3/DCC/EYA1/FGFR1	4.68827e-05	0.00193489	0.00160247
BP	GO:0097192	extrinsic apoptotic signaling pathway in absence of ligand	18	APPL1/BAD/BAG3/BAK1/BCL2/BCL2A1/BCL2L1/BCL2L10/BOK/CASP2/CASP3/CASP9/COL2A1/CSF2/DAPK3/DCC/EYA1/FGFR1	4.68827e-05	0.00193489	0.00160247
BP	GO:1901661	quinone metabolic process	12	ADH4/AIFM2/AKR1B1/AKR1C1/AKR1C3/AKR1C4/CBR3/COQ3/COQ9/CYP4F11/CYP4F12/CYP4F2	4.70621e-05	0.00193489	0.00160247
BP	GO:0010959	regulation of metal ion transport	44	ABL1/ADRA2A/AHNAK/AKAP6/ANK2/ANO6/APLNR/ATG5/ATP1A2/ATP1B1/ATP1B2/ATP1B3/ATP2A1/BAK1/BCL2/CACNA1D/CACNA2D1/CALCR/CALM1/CALM3/CAMK2B/CAMK2G/CAV1/CBARP/CCL2/CCL4/CD19/CD33/CTNNB1/CX3CL1/CXCL12/DIAPH1/DRD1/DRD3/EFHB/EPO/FGF14/FKBP1B/GRAMD2A/HCRT/HPCA/HSPA2/ICAM1/IL13	5.14287e-05	0.00209952	0.00173882
BP	GO:0009260	ribonucleotide biosynthetic process	36	ACACA/ACACB/ACAT1/ACLY/ACSBG1/ACSBG2/ACSF3/ACSL1/ACSL4/ACSL6/ADCY1/ADCY5/ADCY6/ADCY7/ADCY8/ADSL/AK1/AK2/AK3/AK4/AK5/AK9/ALDOA/ATP5F1B/ATP5F1C/ATP5MC1/ATP5MC2/ATP5MC3/ATP5MF/ATP5MG/ATP5PD/ATP6/ATP6V0C/CAD/CMPK1/ELOVL4	5.2044e-05	0.00210978	0.00174731
BP	GO:0051604	protein maturation	50	ACE/ACE2/ACP4/ADAM17/ADAM19/ADAMTS13/ADAMTS2/AFG3L2/APH1A/APH1B/APOH/ASPH/ASPRV1/ATP6AP2/BACE1/BACE2/BAD/BAK1/BOLA2/C1R/C1RL/C2CD3/CALR/CARD16/CARD18/CARD8/CASP1/CASP2/CASP3/CAST/CCS/CHAC1/CPA3/CPM/CPXM1/CREBBP/CST7/CTSE/CTSH/CTSS/CTSZ/CUZD1/DOHH/DYNC2H1/ECE1/ECE2/ERO1A/FKBP1B/FXN/GAS1	5.25726e-05	0.00211641	0.0017528
BP	GO:0019748	secondary metabolic process	16	ACMSD/AKR1B1/AKR1C1/AKR1C3/AKR1C4/AKR7A3/APPL1/ARL1/AS3MT/ASIP/BCL2/BDH2/CDH3/CYP2A7/CYP2W1/DCT	5.42161e-05	0.00216752	0.00179513
BP	GO:0032570	response to progesterone	14	ABHD2/ACOD1/BAD/CATSPER1/CATSPER3/CATSPERB/CATSPERD/CATSPERG/CAV1/CSN1S1/DSG1/DSG2/FOS/FOSL1	5.60614e-05	0.00222594	0.00184352
BP	GO:1901570	fatty acid derivative biosynthetic process	17	AACS/ACACA/ACAT1/ACLY/ACSBG1/ACSBG2/ACSF3/ACSL1/ACSL4/ACSL6/ACSS3/ALOX15B/ALOX5/ALOX5AP/BDH2/ELOVL4/GGT5	5.70255e-05	0.00224882	0.00186247
BP	GO:0032400	melanosome localization	10	ARL6/ASIP/BBS2/BBS4/BBS5/BBS7/BLOC1S3/BLOC1S6/CDH3/DCTN2	5.89262e-05	0.00230808	0.00191154
BP	GO:0009152	purine ribonucleotide biosynthetic process	34	ACACA/ACACB/ACAT1/ACLY/ACSBG1/ACSBG2/ACSF3/ACSL1/ACSL4/ACSL6/ADCY1/ADCY5/ADCY6/ADCY7/ADCY8/ADSL/AK1/AK2/AK3/AK4/AK5/AK9/ALDOA/ATP5F1B/ATP5F1C/ATP5MC1/ATP5MC2/ATP5MC3/ATP5MF/ATP5MG/ATP5PD/ATP6/ATP6V0C/ELOVL4	6.13806e-05	0.00238807	0.00197779
BP	GO:0045737	positive regulation of cyclin-dependent protein serine/threonine kinase activity	11	ADAM17/CCNB1/CCND2/CCNT1/CCNT2/CCNYL1/CCNYL2/CDC6/CDK5R1/CKS2/EGFR	6.50235e-05	0.00249196	0.00206383
BP	GO:0006921	cellular component disassembly involved in execution phase of apoptosis	12	ACIN1/ACVR1C/APAF1/BLCAP/BOK/CAPN10/CASP3/CDK5RAP3/CECR2/DICER1/DNASE2B/ERN2	6.53404e-05	0.00249196	0.00206383
BP	GO:0042407	cristae formation	12	AFG3L2/APOO/APOOL/ATP5F1B/ATP5F1C/ATP5MC1/ATP5MC2/ATP5MC3/ATP5MF/ATP5MG/ATP5PD/ATP6	6.53404e-05	0.00249196	0.00206383
BP	GO:0007266	Rho protein signal transduction	28	ABCA1/ABL1/ABL2/ADRA1A/ADRA2A/AKAP13/APOA1/APOC3/APOE/ARHGAP1/ARHGAP4/ARHGAP42/ARHGAP5/ARHGDIA/ARHGDIB/ARHGDIG/ARHGEF11/ARHGEF18/ARRB1/BCR/CCDC125/CDC42/CDC42EP1/CNKSR1/COL1A2/EPS8L3/F11R/GPR18	7.14689e-05	0.002698	0.00223447
BP	GO:0055088	lipid homeostasis	32	ABCA1/ABCA12/ABCA2/ABCA3/ABCB11/ABCD1/ABCG5/ABCG8/ABHD4/ABHD8/ACACA/ACOX2/ACOX3/ACOXL/ACSM1/ACSM3/AKR1C1/ANGPTL4/APOA1/APOA2/APOC2/APOC3/APOE/APOM/ASGR2/CAV1/CD24/CEBPA/CNBP/DISP3/FABP4/FGFR4	7.16736e-05	0.002698	0.00223447
BP	GO:0003044	regulation of systemic arterial blood pressure mediated by a chemical signal	14	ACE/ACE2/ADRA1A/ADRA1B/ADRA1D/ADRB1/ADRB2/ADRB3/AGTR2/ATP6AP2/CPA3/CTSZ/ECE1/EDN1	7.34634e-05	0.00274753	0.00227549
BP	GO:0016101	diterpenoid metabolic process	25	ABCA4/ADH1B/ADH4/ADH7/AGRN/AKR1B1/AKR1C1/AKR1C3/AKR1C4/ALDH1A1/ALDH1A2/ALDH8A1/APOA1/APOA2/APOC2/APOC3/APOE/APOM/BCO1/BCO2/CRABP1/CYP26A1/CYP2W1/EGFR/GPC4	7.52518e-05	0.00279638	0.00231595
BP	GO:0034329	cell junction assembly	66	ABL1/ACE/ACE2/ACHE/ACTB/ACTN2/ACTN3/ACVRL1/ADD2/ADGRB1/ADGRF1/ADGRL2/ADGRL3/AFDN/AGRN/AMIGO1/APC/APOD/APP/ARF6/ARHGEF7/BCL2/BCR/BHLHB9/BSN/CAPZA1/CAV1/CBFB/CD9/CDC42/CDH12/CDH18/CDH19/CDH22/CDH24/CDH5/CDH6/CDH8/CDH9/CLDN17/CLDN2/CLDN6/CLSTN1/CLSTN3/CNTN5/CNTNAP1/COL16A1/COL17A1/CRKL/CTNNB1/DAPK3/DRD1/DSG1/DUSP3/DVL1/EPHB3/F11R/FBXO45/FLRT3/FMN1/FSCN1/GAP43/GJA4/GPC4/IL17A/IQGAP1	7.82341e-05	0.00288868	0.0023924
BP	GO:0030007	cellular potassium ion homeostasis	7	ATP1A1/ATP1A2/ATP1A3/ATP1A4/ATP1B1/ATP1B2/ATP1B3	7.98833e-05	0.00293091	0.00242737
BP	GO:0033059	cellular pigmentation	15	AP1M1/AP3B1/AP3D1/ARL6/ASIP/BBS2/BBS4/BBS5/BBS7/BCL2/BLOC1S3/BLOC1S4/BLOC1S6/CDH3/DCTN2	8.16123e-05	0.00296251	0.00245354
BP	GO:0061337	cardiac conduction	30	ABCC9/ACE2/AKAP9/ANK2/ASPH/ATP1A1/ATP1A2/ATP1A3/ATP1A4/ATP1B1/ATP1B2/ATP1B3/ATP2A1/ATP2A2/ATP2B4/CACNA1D/CACNA1F/CACNA1S/CACNA2D1/CACNG2/CACNG3/CACNG4/CACNG5/CACNG7/CALM1/CALM3/CAV1/DSG2/FKBP1B/FXYD2	8.26603e-05	0.00296251	0.00245354
BP	GO:0043649	dicarboxylic acid catabolic process	8	ACOT4/ACOT8/ACSF3/ADHFE1/ALDH1L1/ALDH1L2/ASPA/GOT2	8.28944e-05	0.00296251	0.00245354
BP	GO:0060326	cell chemotaxis	51	ABCC1/ACKR2/ACKR3/ACKR4/ADAM17/ADGRE2/AIF1/AKIRIN1/ALOX5/ANO6/ANXA1/ARHGEF16/BCAR1/BST1/C1QBP/C3AR1/C5AR2/CALR/CAMK1D/CCL11/CCL13/CCL2/CCL22/CCL25/CCL28/CCL4/CCL7/CCL8/CCR3/CCR5/CCR6/CCR9/CCRL2/CH25H/CHGA/CMKLR1/CRK/CRKL/CSF1R/CSF3R/CX3CL1/CXCL12/CXCL13/CXCL17/CXCL6/CXCR3/EDN1/ELMO2/FGFR1/FPR2/GAB1	8.31965e-05	0.00296251	0.00245354
BP	GO:0001523	retinoid metabolic process	24	ABCA4/ADH1B/ADH4/ADH7/AGRN/AKR1B1/AKR1C1/AKR1C3/AKR1C4/ALDH1A1/ALDH1A2/ALDH8A1/APOA1/APOA2/APOC2/APOC3/APOE/APOM/BCO1/BCO2/CRABP1/CYP26A1/CYP2W1/GPC4	8.33e-05	0.00296251	0.00245354
BP	GO:0002026	regulation of the force of heart contraction	10	ADM/ADRA1A/ADRB1/APLN/ATP1A1/ATP1A2/ATP2A2/ATP2B4/CAV1/CHGA	8.74743e-05	0.00307326	0.00254526
BP	GO:0051875	pigment granule localization	10	ARL6/ASIP/BBS2/BBS4/BBS5/BBS7/BLOC1S3/BLOC1S6/CDH3/DCTN2	8.74743e-05	0.00307326	0.00254526
BP	GO:0001659	temperature homeostasis	33	ABHD6/ACADL/ACADVL/ACHE/ACOT11/ACOT13/ACSL1/ACTN3/ACVR2B/ADAM17/ADAMTS5/ADCYAP1/ADIPOR1/ADIPOR2/ADRB1/ADRB2/ADRB3/ALDH1A1/APC/APLN/APPL2/ARNTL/ARRDC3/CAV1/CD36/CMKLR1/CNOT3/CNR1/DYNC1H1/FABP4/FOXC2/HCRT/IL13	8.95937e-05	0.00312876	0.00259123
BP	GO:0090066	regulation of anatomical structure size	74	ABL1/ACE/ACE2/ACTA2/ACTN2/ACTR2/ACTR3/ADCY6/ADD1/ADD2/ADD3/ADM/ADRA1A/ADRA1B/ADRA1D/ADRA2A/ADRA2B/ADRA2C/ADRB1/ADRB2/ADRB3/AGTR2/AKT3/ALS2/ANO6/AP1AR/APLN/APOE/AQP11/ARF1/ARF6/ARFGEF1/ARFIP1/ARFIP2/ARHGAP18/ARHGAP28/ARHGAP4/ARHGAP42/ARPC1A/ARPC1B/ARPC3/ARPC5/ASXL1/ATG5/ATP1A2/BAG4/BBS2/BDKRB2/BRK1/CAPZA1/CAPZA2/CAPZA3/CAPZB/CAV1/CCL11/CDC42EP1/CDK5R1/CDKL3/CDKL5/CFL2/CSF3/CXCL12/CYFIP1/DCC/DEPTOR…	9.1554e-05	0.00317808	0.00263207
BP	GO:1901657	glycosyl compound metabolic process	27	ABHD10/ADA/ADAL/AK3/AK4/AKR1B1/AKR1C1/AKR1C3/AKR1C4/AMD1/APOBEC1/APOBEC3D/APOBEC3F/CAD/CARD11/CASK/CDA/CDADC1/DERA/DPYD/DPYS/DTYMK/ENPP4/ENTPD7/ERH/FUCA1/GMPR2	9.26406e-05	0.00319665	0.00264746
BP	GO:1903779	regulation of cardiac conduction	16	ABCC9/ACE2/ANK2/ASPH/ATP1A1/ATP1A2/ATP1A3/ATP1A4/ATP1B1/ATP1B2/ATP1B3/ATP2A1/ATP2A2/ATP2B4/FKBP1B/FXYD2	0.000107981	0.00370395	0.0030676
BP	GO:0042776	mitochondrial ATP synthesis coupled proton transport	9	ATP5F1B/ATP5F1C/ATP5MC1/ATP5MC2/ATP5MC3/ATP5MF/ATP5MG/ATP5PD/ATP6	0.000112986	0.00385281	0.00319088
BP	GO:0046390	ribose phosphate biosynthetic process	36	ACACA/ACACB/ACAT1/ACLY/ACSBG1/ACSBG2/ACSF3/ACSL1/ACSL4/ACSL6/ADCY1/ADCY5/ADCY6/ADCY7/ADCY8/ADSL/AK1/AK2/AK3/AK4/AK5/AK9/ALDOA/ATP5F1B/ATP5F1C/ATP5MC1/ATP5MC2/ATP5MC3/ATP5MF/ATP5MG/ATP5PD/ATP6/ATP6V0C/CAD/CMPK1/ELOVL4	0.000113759	0.00385649	0.00319393
BP	GO:0009142	nucleoside triphosphate biosynthetic process	20	AK1/AK3/AK4/AK5/AK7/AK9/ALDOA/ATP5F1B/ATP5F1C/ATP5MC1/ATP5MC2/ATP5MC3/ATP5MF/ATP5MG/ATP5PD/ATP6/ATP6V0C/CAD/CMPK1/DTYMK	0.000116786	0.00393609	0.00325986
BP	GO:0002084	protein depalmitoylation	6	ABHD10/ABHD12/ABHD13/ABHD17A/ABHD17B/ABHD17C	0.000121588	0.0040277	0.00333573
BP	GO:0006307	DNA dealkylation involved in DNA repair	6	ALKBH1/ALKBH3/ALKBH5/ASCC1/ASCC2/ASCC3	0.000121588	0.0040277	0.00333573
BP	GO:0008300	isoprenoid catabolic process	6	AKR1C3/BCO1/BCO2/CRABP1/CYP26A1/CYP2W1	0.000121588	0.0040277	0.00333573
BP	GO:0015985	energy coupled proton transport, down electrochemical gradient	10	ATP5F1B/ATP5F1C/ATP5MC1/ATP5MC2/ATP5MC3/ATP5MF/ATP5MG/ATP5PD/ATP6/ATP6V0C	0.000126927	0.00415702	0.00344283
BP	GO:0015986	ATP synthesis coupled proton transport	10	ATP5F1B/ATP5F1C/ATP5MC1/ATP5MC2/ATP5MC3/ATP5MF/ATP5MG/ATP5PD/ATP6/ATP6V0C	0.000126927	0.00415702	0.00344283
BP	GO:0072678	T cell migration	17	ADAM17/AIF1/AIRE/APOD/APP/CCL2/CCR6/CD200/CD99/CRK/CRKL/CXCL12/CXCL13/CXCR3/DOCK8/F11R/ICAM1	0.000133475	0.00434471	0.00359828
BP	GO:0050994	regulation of lipid catabolic process	16	AADAC/ABCB11/ABCD1/ABCD2/ACACB/ADRA2A/AKT2/APOA1/APOA2/APOC1/APOC2/APOC3/CNR1/DAGLB/ETFBKMT/FMC1	0.000134156	0.00434471	0.00359828
BP	GO:1990845	adaptive thermogenesis	30	ABHD6/ACADL/ACHE/ACOT11/ACOT13/ACSL1/ACTN3/ACVR2B/ADAM17/ADAMTS5/ADCYAP1/ADIPOR1/ADIPOR2/ADRB1/ADRB2/ADRB3/ALDH1A1/APC/APPL2/ARNTL/ARRDC3/CAV1/CD36/CMKLR1/CNOT3/DYNC1H1/FABP4/FOXC2/HCRT/IL13	0.00013641	0.00439317	0.00363841
BP	GO:0006898	receptor-mediated endocytosis	53	ABCA2/ACHE/ACKR3/ADM/ADRB2/ALB/AMBP/ANGPT1/ANKRD13D/AP2A2/AP2B1/AP2S1/AP4E1/APELA/APLN/APOA1/APOC1/APOC2/APOC3/APOE/APOL1/ARC/ARF1/ARF6/ARHGAP27/ARR3/ARRB1/ASGR1/ATAD1/B2M/BMP2K/BTBD8/CACNG2/CACNG3/CACNG4/CACNG5/CACNG7/CALR/CALY/CAP1/CAV1/CD163/CD36/CD9/CEACAM1/CLTB/DAB2/DLL1/DRD3/EZR/FNBP1L/FPR2/HPCA	0.000138873	0.00444777	0.00368362
BP	GO:0032411	positive regulation of transporter activity	24	ACTN2/ADRB2/AKAP6/AKAP9/AMIGO1/ANK2/ARC/ATP1B1/ATP1B2/ATP1B3/ATP2A1/CACNA2D1/CACNG2/CACNG3/CACNG4/CALM1/CALM3/CCL2/CFTR/COX17/CTSS/FGF14/FXYD2/HSPA2	0.000151867	0.00483721	0.00400616
BP	GO:0019722	calcium-mediated signaling	36	ACKR2/ACKR3/ACKR4/ACTN3/ADA/ADGRB2/ADGRL1/AKAP6/ANK2/ATP1A2/ATP1B1/ATP2A2/ATP2B4/BST1/CALM1/CALM3/CAMTA1/CCL4/CCR3/CCR5/CCR6/CCR9/CCRL2/CD22/CMKLR1/CXCR3/DYRK2/EDN1/EFHB/EGFR/FKBP1B/FPR2/GBP1/GRIN2D/HPCA/IRGM	0.000156312	0.00495159	0.00410089
BP	GO:1902903	regulation of supramolecular fiber organization	58	ABL1/ACTN2/ACTR2/ACTR3/ADD1/ADD2/ADD3/AEBP1/AKAP13/AKAP9/ANKRD53/AP1AR/APC/APOA1/APOE/APP/ARAP1/ARF1/ARF6/ARFGEF1/ARFIP1/ARFIP2/ARHGAP18/ARHGAP28/ARHGEF15/ARHGEF18/ARHGEF5/ARPC1A/ARPC1B/ARPC3/ARPC5/ASAP3/BAG4/BRK1/CAMSAP2/CAPZA1/CAPZA2/CAPZA3/CAPZB/CCL11/CDC42/CDC42EP1/CDH5/CDK5R1/CFL2/CGNL1/CRYAB/CSF3/CX3CL1/CXCL12/CYFIP1/DAPK3/EDN1/F11R/FES/FMN1/HAX1/ICAM1	0.000160354	0.00505203	0.00418407
BP	GO:1901658	glycosyl compound catabolic process	13	ABHD10/ADA/ADAL/APOBEC1/APOBEC3D/APOBEC3F/CDA/CDADC1/DERA/DPYD/DPYS/ENPP4/FUCA1	0.000184498	0.00578128	0.00478803
BP	GO:0051924	regulation of calcium ion transport	41	ABL1/ADRA2A/AHNAK/AKAP6/ANK2/APLNR/ATG5/ATP1A2/ATP1B1/ATP2A1/BAK1/BCL2/CACNA1D/CACNA2D1/CALCR/CALM1/CALM3/CAMK2B/CAMK2G/CAV1/CBARP/CCL2/CCL4/CD19/CD33/CTNNB1/CX3CL1/CXCL12/DIAPH1/DRD1/DRD3/EFHB/EPO/FGF14/FKBP1B/GRAMD2A/HCRT/HPCA/HSPA2/ICAM1/IL13	0.000193465	0.00602967	0.00499375
BP	GO:0044272	sulfur compound biosynthetic process	35	ACACA/ACACB/ACAT1/ACLY/ACSBG1/ACSBG2/ACSF3/ACSL1/ACSL4/ACSL6/ADI1/AMD1/ANGPT1/B3GALT6/B3GNT4/B4GALT1/B4GALT2/B4GALT4/B4GALT6/B4GAT1/BGN/BHMT/CDO1/CHAC1/CHST1/CHST11/CHST14/CHST15/CHSY1/CSPG4/CSPG5/ELOVL4/GGT5/GSTM1/GSTM4	0.000201743	0.00623192	0.00516125
BP	GO:0006023	aminoglycan biosynthetic process	24	ABCC5/AGRN/ANGPT1/B3GALNT1/B3GALT2/B3GALT6/B3GNT4/B3GNT8/B4GALT1/B4GALT2/B4GALT4/B4GALT6/B4GALT7/B4GAT1/BGN/CHST1/CHST11/CHST14/CHST15/CHSY1/CSPG4/CSPG5/GALNT5/GPC4	0.000202105	0.00623192	0.00516125
BP	GO:0034314	Arp2/3 complex-mediated actin nucleation	12	ACTR2/ACTR3/AP1AR/ARF1/ARFIP1/ARFIP2/ARPC1A/ARPC1B/ARPC3/ARPC5/BRK1/CYFIP1	0.000212339	0.00651284	0.00539391
BP	GO:0006883	cellular sodium ion homeostasis	8	AGTR2/ATP1A1/ATP1A2/ATP1A3/ATP1A4/ATP1B1/ATP1B2/ATP1B3	0.000215901	0.00658726	0.00545554
BP	GO:0045216	cell-cell junction organization	37	ACE/ACE2/ACTB/ADD1/AFDN/APC/CADM2/CADM3/CAV1/CBFB/CD177/CD9/CDC42/CDH12/CDH15/CDH17/CDH18/CDH19/CDH22/CDH24/CDH3/CDH5/CDH6/CDH8/CDH9/CLDN17/CLDN2/CLDN6/CNTNAP1/CSF1R/CTNNB1/DSG1/DSG2/F11R/FSCN1/GJA4/IL17A	0.000222747	0.00676053	0.00559905
BP	GO:0009123	nucleoside monophosphate metabolic process	18	ADA/ADSL/AK1/AK2/AK3/AK4/AK5/AK6/AK7/AK9/CAD/CARD11/CASK/CMPK1/DPYD/DPYS/DTYMK/GMPR2	0.000226252	0.00683115	0.00565753
BP	GO:0006720	isoprenoid metabolic process	28	ABCA4/ADH1B/ADH4/ADH7/AGRN/AKR1B1/AKR1C1/AKR1C3/AKR1C4/ALDH1A1/ALDH1A2/ALDH8A1/APOA1/APOA2/APOC2/APOC3/APOE/APOM/BCO1/BCO2/CRABP1/CYP26A1/CYP2E1/CYP2W1/DHDDS/EGFR/GPC4/HMGCS1	0.000229896	0.00690109	0.00571546
BP	GO:0097191	extrinsic apoptotic signaling pathway	38	ACVR1/AGTR2/APPL1/AR/BAD/BAG3/BAK1/BCL10/BCL2/BCL2A1/BCL2L1/BCL2L10/BCL2L14/BID/BIRC6/BMP4/BMP5/BMPR1B/BOK/CASP2/CASP3/CASP8AP2/CASP9/CAV1/CD27/CFLAR/COL2A1/CRADD/CSF2/CYLD/DAB2IP/DAPK3/DCC/DELE1/DEPTOR/EYA1/FGFR1/ICAM1	0.000231962	0.00690109	0.00571546
BP	GO:0033559	unsaturated fatty acid metabolic process	24	ABCD1/ABCD2/ACAA1/ACOT8/ACSL1/AKR1C1/AKR1C3/AKR1C4/ALOX15B/ALOX5/ANXA1/ATP6V1B1/CBR1/CYP2A7/CYP2E1/CYP4F11/CYP4F12/CYP4F2/DAGLA/DAGLB/EDN1/ELOVL4/GPX4/GSTM1	0.000232345	0.00690109	0.00571546
BP	GO:0050708	regulation of protein secretion	46	AACS/ACHE/ACSL4/ACVR1C/ADAM9/ADCY5/ADCY8/ADRA2A/ADRA2C/ADTRP/ALOX5/ANKRD1/ANO1/ANXA1/APBB1/APOE/ARF1/ARF6/ARFIP1/ARL2BP/ARNTL/BAD/BAIAP3/BLK/C1QTNF12/C2CD2L/CACNA1D/CACNA1E/CAPN10/CARTPT/CD200/CD33/CDK16/CFTR/CHGA/CNR1/DNAJC1/DRD3/EGFR/EIPR1/EXPH5/EZR/FKBP1B/G6PC2/GOLPH3/IL13	0.00023333	0.00690109	0.00571546
BP	GO:0009164	nucleoside catabolic process	11	ADA/ADAL/APOBEC1/APOBEC3D/APOBEC3F/CDA/CDADC1/DERA/DPYD/DPYS/ENPP4	0.000236672	0.00692923	0.00573876
BP	GO:1904031	positive regulation of cyclin-dependent protein kinase activity	11	ADAM17/CCNB1/CCND2/CCNT1/CCNT2/CCNYL1/CCNYL2/CDC6/CDK5R1/CKS2/EGFR	0.000236672	0.00692923	0.00573876
BP	GO:0055092	sterol homeostasis	21	ABCA1/ABCA2/ABCB11/ABCD1/ABCG5/ABCG8/ACSM1/ACSM3/AKR1C1/APOA1/APOA2/APOC2/APOC3/APOE/APOM/CAV1/CD24/CNBP/DISP3/FABP4/FGFR4	0.000244135	0.00711182	0.00588998
BP	GO:0086064	cell communication by electrical coupling involved in cardiac conduction	9	ATP1A1/ATP1A2/ATP1A3/ATP1B1/ATP1B2/CALM1/CALM3/CAV1/FKBP1B	0.000248341	0.00716857	0.00593698
BP	GO:2000401	regulation of lymphocyte migration	16	ADAM17/ADTRP/AIF1/AIRE/APOD/APP/CCL2/CCL4/CCL7/CCR6/CD200/CRK/CRKL/CXCL12/CXCL13/DOCK8	0.000248557	0.00716857	0.00593698
BP	GO:0042159	lipoprotein catabolic process	7	ABHD10/ABHD12/ABHD13/ABHD17A/ABHD17B/ABHD17C/APOE	0.000251569	0.00718493	0.00595053
BP	GO:0050690	regulation of defense response to virus by virus	10	AP1M1/AP1M2/AP2A2/AP2B1/AP2S1/ARF1/B2M/CD247/CD8B/ELMO1	0.000251603	0.00718493	0.00595053
BP	GO:0010038	response to metal ion	55	ACO1/ACTA1/ADAM9/ADAMTS13/ADCY1/ADCY7/ADCY8/ADD1/ADGRV1/AKR1C3/ALAD/ALOX5AP/ANXA11/ANXA7/AOC1/APOBEC1/APP/AQP9/ARG1/ASS1/ATF1/ATP7B/B2M/BACE1/BAD/BCL2/BRAF/CA2/CACNG2/CALM1/CALM3/CALR/CASP3/CAV1/CCNB1/CEBPA/CNGA3/COX1/CPNE3/CPNE6/CPNE9/CRIP1/CYBRD1/D2HGDH/DTYMK/EDN1/EGFR/FABP4/FIBIN/FOS/FXN/GUCA1A/HPCA/ICAM1/IQGAP1	0.000254197	0.00722343	0.00598242
BP	GO:0035637	multicellular organismal signaling	36	ABCC9/ACE2/AKAP9/ANK2/ASPH/ATP1A1/ATP1A2/ATP1A3/ATP1A4/ATP1B1/ATP1B2/ATP1B3/ATP2A1/ATP2A2/ATP2B4/CACNA1D/CACNA1F/CACNA1I/CACNA1S/CACNA2D1/CACNG2/CACNG3/CACNG4/CACNG5/CACNG7/CALM1/CALM3/CARTPT/CAV1/CHRM5/CNTNAP1/DRD1/DSG2/FKBP1B/FXYD2/HCRT	0.000259728	0.00734461	0.00608278
BP	GO:0007088	regulation of mitotic nuclear division	23	ANAPC15/ANAPC4/ANAPC5/ANAPC7/APC/AURKA/AURKAIP1/BMP4/BUB1/BUB1B/BUB3/CCNB1/CDC16/CDC20/CDC23/CDC42/CUL7/DAPK3/DLGAP5/DRD3/DYNC1LI1/EDN1/FBXW5	0.00026229	0.00738103	0.00611294
BP	GO:0022604	regulation of cell morphogenesis	49	ABL1/ACTR2/ALDOA/ANXA1/AP1AR/APOA1/ARAP1/ARC/ARHGAP18/ARHGEF18/ARHGEF7/ATP10A/BAMBI/BHLHB9/BRWD3/BVES/C1QBP/CACNG7/CALR/CAMK2B/CAPRIN1/CAPZB/CCL11/CCL13/CCL2/CCL7/CDC42/CDC42EP1/CDKL3/CDKL5/COCH/CPNE6/CPNE9/CRK/CRKL/CSF1R/CSPG5/CUL7/CYFIP1/DAPK3/DHX36/DIAPH1/DVL1/DVL3/EZR/F11R/FES/GBP1/ICAM1	0.000279484	0.00782689	0.0064822
BP	GO:0050807	regulation of synapse organization	36	ABHD17A/ABHD17B/ABHD17C/ABL1/ACTR2/ADGRB1/ADGRL1/ADGRL2/AGRN/AMIGO1/APOE/APP/ARC/ARF4/ARF6/ARHGAP22/ARHGEF15/BHLHB9/CAMK1/CAMK2B/CAPRIN1/CDC20/CDC42/CDH8/CDK5R1/CDKL5/CLSTN1/CLSTN3/CYFIP1/DAB2IP/DGKB/DHX36/EPHB3/FLRT3/GPC4/IGSF9	0.000286582	0.00798711	0.00661489
BP	GO:0099637	neurotransmitter receptor transport	13	AP2B1/AP3D1/ARC/ATAD1/CACNG2/CACNG3/CACNG4/CACNG5/CACNG7/CALY/CLSTN1/DRD3/HPCA	0.000300971	0.00832968	0.00689861
BP	GO:0051341	regulation of oxidoreductase activity	23	ABL1/ABL2/ACVR2A/AGTR2/AOC3/APOE/ATP2B4/CALM1/CALM3/CAV1/CCS/CDH3/CNR1/COX17/CYP27B1/DAOA/DDAH1/ECSIT/EDN1/EGFR/ETFBKMT/FXN/IL13	0.000301748	0.00832968	0.00689861
BP	GO:0050808	synapse organization	62	ABHD17A/ABHD17B/ABHD17C/ABL1/ACHE/ACTB/ACTR2/ADD2/ADGRB1/ADGRF1/ADGRL1/ADGRL2/ADGRL3/AFG3L2/AGRN/AMIGO1/APOE/APP/ARC/ARF1/ARF4/ARF6/ARHGAP22/ARHGAP39/ARHGEF15/BHLHB9/BSN/C1QC/C1QL1/CACNG2/CAMK1/CAMK2B/CAPRIN1/CAST/CDC20/CDC42/CDH8/CDH9/CDK5R1/CDKL5/CHRNB1/CLSTN1/CLSTN3/CNTN2/CNTN5/CRKL/CX3CL1/CYFIP1/DAB2IP/DGKB/DHX36/DNAJA3/DOCK10/DRD1/DVL1/EPHB3/FBXO45/FLRT3/FZD9/GAP43/GPC4/IGSF9	0.000306081	0.00840926	0.00696452
BP	GO:0019932	second-messenger-mediated signaling	49	ACKR2/ACKR3/ACKR4/ACTN3/ADA/ADCY1/ADCYAP1/ADGRB2/ADGRG6/ADGRL1/AGTR2/AHR/AKAP6/ANK2/APLNR/APOE/ATP1A2/ATP1B1/ATP2A2/ATP2B4/BST1/CALM1/CALM3/CAMTA1/CAP1/CCL4/CCR3/CCR5/CCR6/CCR9/CCRL2/CD22/CD36/CMKLR1/CXCR3/DDAH1/DGKQ/DYRK2/EDN1/EFHB/EGFR/FKBP1B/FPR2/GBP1/GNAI1/GRIN2D/GUCA1A/HPCA/IRGM	0.000326544	0.00878663	0.00727706
BP	GO:0002029	desensitization of G protein-coupled receptor signaling pathway	8	ADM/ADRB2/APELA/APLN/APLNR/ARR3/ARRB1/DRD3	0.000329406	0.00878663	0.00727706
BP	GO:0022401	negative adaptation of signaling pathway	8	ADM/ADRB2/APELA/APLN/APLNR/ARR3/ARRB1/DRD3	0.000329406	0.00878663	0.00727706
BP	GO:0043691	reverse cholesterol transport	8	ABCA1/ABCA5/APOA1/APOA2/APOC2/APOC3/APOE/APOM	0.000329406	0.00878663	0.00727706
BP	GO:0046885	regulation of hormone biosynthetic process	8	ADM/ARNT/ATP1A1/BMP5/CLCN2/CYP27B1/DGKQ/H6PD	0.000329406	0.00878663	0.00727706
BP	GO:1902644	tertiary alcohol metabolic process	8	AKR1B1/AKR1C1/AKR1C3/AKR1C4/BMP5/CYP11A1/DGKQ/H6PD	0.000329406	0.00878663	0.00727706
BP	GO:0050773	regulation of dendrite development	21	ACTR2/ARF6/BHLHB9/BMP5/CAMK1D/CAMK2B/CAMSAP2/CAPRIN1/CDC20/CDKL3/CDKL5/CHRNA3/CRK/CRKL/CRTC1/CUL7/CYFIP1/DAB2IP/DCC/DHX36/IQGAP1	0.000330427	0.00878663	0.00727706
BP	GO:0042537	benzene-containing compound metabolic process	9	AADAT/ACAA1/ACSM1/AFMID/ALDH8A1/CYP2E1/GOT2/GSTM1/GSTM4	0.000354886	0.00935126	0.00774468
BP	GO:1901018	positive regulation of potassium ion transmembrane transporter activity	9	ACTN2/AKAP6/AKAP9/AMIGO1/ANK2/ATP1B1/ATP1B2/ATP1B3/FXYD2	0.000354886	0.00935126	0.00774468
BP	GO:0030071	regulation of mitotic metaphase/anaphase transition	15	ANAPC15/ANAPC4/ANAPC5/ANAPC7/APC/BUB1/BUB1B/BUB3/CCNB1/CDC16/CDC20/CDC23/CDC6/DLGAP5/DYNC1LI1	0.000379747	0.00996107	0.00824972
BP	GO:0031334	positive regulation of protein-containing complex assembly	42	ABCA1/ABCA3/ACTR2/ACTR3/AKAP9/ANKRD53/AP1AR/ARF1/ARF6/ARFIP1/ARFIP2/ARPC1A/ARPC1B/ARPC3/ARPC5/ATR/BAG4/BAK1/BID/BIK/BRK1/CALY/CCK/CCL11/CD36/CDC42EP1/CDH17/CDH5/CDK5R1/CSF2/CSF3/CXCL13/CYFIP1/DAB2IP/DDB1/DHX33/ERCC4/FES/FMN1/FNIP2/FSCN1/ICAM1	0.000400412	0.0104558	0.00865945
BP	GO:0008064	regulation of actin polymerization or depolymerization	33	ACTN2/ACTR2/ACTR3/ADD1/ADD2/ADD3/AP1AR/ARF1/ARF6/ARFGEF1/ARFIP1/ARFIP2/ARHGAP18/ARHGAP28/ARPC1A/ARPC1B/ARPC3/ARPC5/BAG4/BRK1/CAPZA1/CAPZA2/CAPZA3/CAPZB/CCL11/CDC42EP1/CFL2/CSF3/CXCL12/CYFIP1/FMN1/HAX1/ICAM1	0.000411753	0.0107037	0.00886478
BP	GO:0097530	granulocyte migration	28	ADGRE2/AKIRIN1/ANXA1/BST1/C1QBP/C3AR1/C5AR2/CAMK1D/CCL11/CCL13/CCL2/CCL22/CCL25/CCL4/CCL7/CCL8/CD177/CD300A/CD99/CMKLR1/CSF1R/CSF3R/CX3CL1/CXCL13/CXCL17/CXCL6/EDN1/IL17A	0.000414494	0.0107269	0.00888397
BP	GO:0019886	antigen processing and presentation of exogenous peptide antigen via MHC class II	21	ACTR10/AP1M1/AP1M2/AP2A2/AP2B1/AP2S1/ARF1/CAPZA1/CAPZA2/CAPZA3/CAPZB/CTSE/CTSF/CTSS/DCTN2/DCTN3/DCTN4/DYNC1H1/DYNC1I1/DYNC1LI1/HLA-DPA1	0.000442274	0.011395	0.00943725
BP	GO:0006069	ethanol oxidation	6	ADH1B/ADH4/ADH7/ALDH1A1/ALDH1B1/ALDH2	0.000450819	0.0115128	0.00953484
BP	GO:0046322	negative regulation of fatty acid oxidation	6	ACACB/ACADL/ACADVL/APPL2/CNR1/ETFBKMT	0.000450819	0.0115128	0.00953484
BP	GO:0030832	regulation of actin filament length	33	ACTN2/ACTR2/ACTR3/ADD1/ADD2/ADD3/AP1AR/ARF1/ARF6/ARFGEF1/ARFIP1/ARFIP2/ARHGAP18/ARHGAP28/ARPC1A/ARPC1B/ARPC3/ARPC5/BAG4/BRK1/CAPZA1/CAPZA2/CAPZA3/CAPZB/CCL11/CDC42EP1/CFL2/CSF3/CXCL12/CYFIP1/FMN1/HAX1/ICAM1	0.000454988	0.0115683	0.00958079
BP	GO:0007015	actin filament organization	64	ABL1/ACTA1/ACTC1/ACTN2/ACTR2/ACTR3/ADD1/ADD2/ADD3/AIF1/AIF1L/ALDOA/AP1AR/APOA1/ARAP1/ARF1/ARF6/ARFGEF1/ARFIP1/ARFIP2/ARHGAP12/ARHGAP18/ARHGAP25/ARHGAP28/ARHGEF15/ARHGEF18/ARHGEF5/ARPC1A/ARPC1B/ARPC3/ARPC5/ARRB1/ASAP3/BAG4/BCAR1/BCL2/BIN3/BRK1/CALD1/CAPZA1/CAPZA2/CAPZA3/CAPZB/CCL11/CDC42/CDC42EP1/CFL2/CGNL1/CORO6/CSF3/CX3CL1/CXCL12/CYFIP1/DIAPH1/ELMO1/ELMO2/ELMO3/EZR/F11R/FMN1/FSCN1/GDPD2/HAX1/ICA…	0.000460087	0.0116468	0.00964585
BP	GO:0034377	plasma lipoprotein particle assembly	10	ABCA1/APOA1/APOA2/APOC1/APOC2/APOC3/APOE/APOM/ARF1/BMP1	0.000465312	0.0117279	0.00971299
BP	GO:0019216	regulation of lipid metabolic process	60	AADAC/ABCA1/ABCA2/ABCA3/ABCB11/ABCD1/ABCD2/ABHD6/ACACA/ACACB/ACADL/ACADVL/ACSL1/ADIPOR1/ADIPOR2/ADM/ADRA2A/AGAP2/AKR1C3/AKT2/ANGPTL4/ANKRD1/ANXA1/APOA1/APOA2/APOC1/APOC2/APOC3/APOD/APOE/APPL2/ARF1/ASAH1/ATG14/ATP1A1/BBS4/BCL11B/BMP5/C1QTNF2/CAV1/CD19/CD36/CDC42/CEACAM1/CHRM5/CLCN2/CNR1/CREBBP/CYP27B1/DAB2IP/DAGLB/DGKQ/DISP3/EIF6/ETFBKMT/FGFR4/FMC1/FPR2/H6PD/HMGCS1	0.000470785	0.0117665	0.00974499
BP	GO:0072698	protein localization to microtubule cytoskeleton	14	ABHD17A/ABHD17B/ABHD17C/APC/AURKA/BBS4/C2CD3/CEP131/CEP250/CEP350/CHAMP1/DCTN2/DIAPH1/DVL1	0.000474957	0.0117665	0.00974499
BP	GO:0046461	neutral lipid catabolic process	13	AADAC/ABHD12/ABHD16A/ABHD16B/ABHD2/ABHD6/APOA1/APOA2/APOC2/APOC3/DAGLA/DAGLB/FABP4	0.000474964	0.0117665	0.00974499
BP	GO:0046464	acylglycerol catabolic process	13	AADAC/ABHD12/ABHD16A/ABHD16B/ABHD2/ABHD6/APOA1/APOA2/APOC2/APOC3/DAGLA/DAGLB/FABP4	0.000474964	0.0117665	0.00974499
BP	GO:0010875	positive regulation of cholesterol efflux	8	ABCA1/ABCA12/ABCA3/ABCA8/APOA1/APOE/CAV1/EEPD1	0.00048718	0.0119669	0.00991092
BP	GO:0023058	adaptation of signaling pathway	8	ADM/ADRB2/APELA/APLN/APLNR/ARR3/ARRB1/DRD3	0.00048718	0.0119669	0.00991092
BP	GO:0045833	negative regulation of lipid metabolic process	21	ABCA2/ACACB/ACADL/ACADVL/ADRA2A/AKR1C3/APOA2/APOC1/APOC2/APOC3/APOD/APOE/APPL2/ATP1A1/BMP5/CEACAM1/CNR1/CYP27B1/DAB2IP/ETFBKMT/FMC1	0.000509634	0.0124656	0.010324
BP	GO:0110053	regulation of actin filament organization	44	ABL1/ACTN2/ACTR2/ACTR3/ADD1/ADD2/ADD3/AP1AR/APOA1/ARAP1/ARF1/ARF6/ARFGEF1/ARFIP1/ARFIP2/ARHGAP18/ARHGAP28/ARHGEF15/ARHGEF18/ARHGEF5/ARPC1A/ARPC1B/ARPC3/ARPC5/ASAP3/BAG4/BRK1/CAPZA1/CAPZA2/CAPZA3/CAPZB/CCL11/CDC42/CDC42EP1/CFL2/CGNL1/CSF3/CX3CL1/CXCL12/CYFIP1/F11R/FMN1/HAX1/ICAM1	0.000519352	0.0126499	0.0104766
BP	GO:0006919	activation of cysteine-type endopeptidase activity involved in apoptotic process	19	ANP32B/APAF1/BAD/BAK1/BCL2L10/BCL2L13/BEX3/BID/BOK/CARD8/CASP2/CASP8AP2/CASP9/CCK/CFLAR/COL4A3/CRADD/CTSH/HSPE1	0.000555428	0.0133692	0.0110723
BP	GO:0051899	membrane depolarization	19	ABCD1/ABL1/ANK2/ATP1A2/ATP5IF1/BCL2/BEST2/BOK/CACNA1D/CACNA1E/CACNA1I/CACNA2D1/CACNG2/CACNG4/CASP1/CAV1/CCK/EDN1/FZD9	0.000555428	0.0133692	0.0110723
BP	GO:0007091	metaphase/anaphase transition of mitotic cell cycle	15	ANAPC15/ANAPC4/ANAPC5/ANAPC7/APC/BUB1/BUB1B/BUB3/CCNB1/CDC16/CDC20/CDC23/CDC6/DLGAP5/DYNC1LI1	0.000558105	0.0133692	0.0110723
BP	GO:0035036	sperm-egg recognition	15	ACR/ADAM2/ADAM20/ADAM21/ALDOA/ATP8B3/B4GALT1/CATSPER1/CATSPER3/CATSPERB/CATSPERD/CATSPERG/CCT2/CD9/CRISP1	0.000558105	0.0133692	0.0110723
BP	GO:0009101	glycoprotein biosynthetic process	53	A4GNT/ABCA2/ACOT8/AGO2/ALG12/ALG13/ALG8/ALG9/AQP11/ARFGEF1/ASGR1/ASGR2/B3GALNT1/B3GALNT2/B3GALT2/B3GALT4/B3GALT6/B3GAT2/B3GNT4/B3GNT8/B4GALNT2/B4GALT1/B4GALT2/B4GALT4/B4GALT6/B4GALT7/B4GAT1/BACE2/BCL2/BGN/BMPR1B/C1GALT1/C1GALT1C1L/CANT1/CHST11/CHST14/CHST15/CHSY1/COG7/CSPG4/CSPG5/CTNNB1/CYTL1/DAD1/DDOST/DHDDS/DPY19L1/DPY19L4/GALNT1/GALNT5/GALNT9/GCNT1/GOLPH3	0.00056747	0.0134062	0.011103
BP	GO:0034308	primary alcohol metabolic process	20	ADH1B/ADH4/ADH7/AKR1B1/AKR1C1/AKR1C3/AKR1C4/ALDH1A1/ALDH1A2/ALDH1B1/ALDH2/ALDH3B1/ALDH3B2/BCO1/BMP5/CLCN2/CYP11A1/DGKQ/GDPD1/H6PD	0.000574683	0.0134062	0.011103
BP	GO:0042632	cholesterol homeostasis	20	ABCA1/ABCA2/ABCB11/ABCG5/ABCG8/ACSM1/ACSM3/AKR1C1/APOA1/APOA2/APOC2/APOC3/APOE/APOM/CAV1/CD24/CNBP/DISP3/FABP4/FGFR4	0.000574683	0.0134062	0.011103
BP	GO:0097194	execution phase of apoptosis	20	ACIN1/ACVR1C/AIFM3/APAF1/BCL2L1/BLCAP/BNIP1/BOK/CAPN10/CASP1/CASP14/CASP2/CASP3/CASP9/CDK5RAP3/CECR2/CFLAR/DICER1/DNASE2B/ERN2	0.000574683	0.0134062	0.011103
BP	GO:0016339	calcium-dependent cell-cell adhesion via plasma membrane cell adhesion molecules	12	ATP2C1/CDH12/CDH17/CDH18/CDH19/CDH22/CDH24/CDH5/CDH6/CDH8/CDH9/DSG1	0.000578154	0.0134062	0.011103
BP	GO:0035094	response to nicotine	12	ATP1A2/B2M/BAD/BCL2/CASP3/CHRNA3/CHRNA5/CHRNB1/CHRNB3/CNR1/EDN1/IL13	0.000578154	0.0134062	0.011103
BP	GO:2000273	positive regulation of signaling receptor activity	12	ADAM17/ADRA2A/ADRA2B/ADRA2C/ADRB2/ARC/AREG/CACNG2/CACNG3/CACNG4/CCL2/EDN1	0.000578154	0.0134062	0.011103
BP	GO:2000404	regulation of T cell migration	12	ADAM17/AIF1/AIRE/APOD/APP/CCR6/CD200/CRK/CRKL/CXCL12/CXCL13/DOCK8	0.000578154	0.0134062	0.011103
BP	GO:0062014	negative regulation of small molecule metabolic process	21	ACACB/ACADL/ACADVL/ACMSD/ACTN3/AKR1C3/APOC1/APOC3/APOE/APPL2/ATCAY/ATP2B4/BMP5/C1QTNF12/CBFA2T3/CDA/CEACAM1/CNR1/CYP27B1/ETFBKMT/HPCA	0.000585734	0.0135279	0.0112037
BP	GO:0044706	multi-multicellular organism process	35	ACOD1/ACR/ACSL4/ACVR1C/ACVR2A/ADCY7/ADCYAP1/ADIPOR2/ADM/ADRA2B/ADRA2C/AGO2/AGRP/AKR1B1/AMBP/APELA/AR/ARG1/ARHGDIB/B4GALT1/BCL2/C1QBP/CAD/CALR/CNR1/COL16A1/CYP27B1/DSG1/DSG2/EDN1/EPO/EPOR/FOS/FOSL1/GOT2	0.000591879	0.0136156	0.0112764
BP	GO:0050806	positive regulation of synaptic transmission	27	ABL1/ADCY1/ADCY8/ADCYAP1/ADRA1A/AGER/AKAP5/APOE/APP/ARC/BAIAP3/CACNG2/CACNG3/CACNG4/CACNG5/CACNG7/CALB2/CCL2/CLSTN1/CLSTN3/CNR1/CRTC1/CYP46A1/DRD1/EGFR/GRIN2D/IGSF11	0.000602136	0.0137968	0.0114264
BP	GO:1904062	regulation of cation transmembrane transport	52	ABL1/ACE2/ACTN2/ADRA2A/ADRB2/AHNAK/AKAP6/AKAP9/AMIGO1/ANK2/ANO6/APLNR/APP/ARC/ARF1/ATG5/ATP1A2/ATP1B1/ATP1B2/ATP1B3/ATP2A1/ATP2B4/BPIFA1/CACNA1D/CACNA2D1/CACNG2/CACNG3/CACNG4/CACNG5/CACNG7/CALCR/CALM1/CALM3/CAV1/CBARP/CCL2/CD19/CNIH2/COMMD1/COX17/CTSS/CX3CL1/DIAPH1/DRD1/DRD3/EPO/FGF14/FKBP1B/FXYD2/HPCA/HSPA2/IL13	0.000616577	0.014072	0.0116544
BP	GO:0051495	positive regulation of cytoskeleton organization	37	ABL1/ACTN2/ACTR2/ACTR3/AKAP9/ANKRD53/AP1AR/APOA1/ARF1/ARF6/ARFIP1/ARFIP2/ARHGEF15/ARHGEF5/ARPC1A/ARPC1B/ARPC3/ARPC5/BAG4/BRK1/CCL11/CDC42/CDC42EP1/CDK5R1/CENPJ/CEP295/CFL2/CSF3/CX3CL1/CYFIP1/DYNC1H1/EDN1/FES/FMN1/GPSM2/HAX1/ICAM1	0.000620461	0.0141051	0.0116818
BP	GO:0010566	regulation of ketone biosynthetic process	7	ADM/AKR1C3/BMP5/CLCN2/COQ3/DGKQ/H6PD	0.000638862	0.0144104	0.0119347
BP	GO:0060192	negative regulation of lipase activity	7	ABL1/ANGPTL4/ANXA1/APOA1/APOA2/APOC1/APOC3	0.000638862	0.0144104	0.0119347
BP	GO:0002791	regulation of peptide secretion	48	AACS/ACHE/ACSL4/ACVR1C/ADAM9/ADCY5/ADCY8/ADCYAP1/ADRA2A/ADRA2C/ADTRP/ALOX5/ANKRD1/ANO1/ANXA1/APBB1/APLN/APOE/ARF1/ARF6/ARFIP1/ARL2BP/ARNTL/BAD/BAIAP3/BLK/C1QTNF12/C2CD2L/CACNA1D/CACNA1E/CAPN10/CARTPT/CD200/CD33/CDK16/CFTR/CHGA/CNR1/DNAJC1/DRD3/EGFR/EIPR1/EXPH5/EZR/FKBP1B/G6PC2/GOLPH3/IL13	0.000644409	0.0144163	0.0119395
BP	GO:1901606	alpha-amino acid catabolic process	19	AADAT/AASS/ACAT1/ACMSD/ADHFE1/AFMID/AGXT/AGXT2/ALDH4A1/ALDH7A1/ALDH8A1/AMT/ARG1/ASPA/ATP2B4/CDO1/DDAH1/GOT2/GPT2	0.000645153	0.0144163	0.0119395
BP	GO:0010950	positive regulation of endopeptidase activity	32	ACVR1C/AGER/AIM2/AKIRIN2/ANP32B/APAF1/APH1A/APH1B/ARL6IP5/ARRB1/ASPH/BAD/BAK1/BCL10/BCL2L10/BCL2L13/BEX3/BID/BOK/CARD8/CASC2/CASP1/CASP2/CASP8AP2/CASP9/CCK/CFLAR/COL4A3/CRADD/CTSH/EFNA3/HSPE1	0.000646582	0.0144163	0.0119395
BP	GO:0007173	epidermal growth factor receptor signaling pathway	24	ABL1/ADAM17/ADRA2A/AFAP1L2/AGR2/ARAP1/AREG/ARF4/ARHGEF7/BCAR1/BCAR3/BRAF/CBLB/CDC42/CEACAM1/DAB2IP/DUSP3/EGFR/EPN1/ERBIN/ERRFI1/FAM83B/GAB1/IQGAP1	0.000656268	0.0145762	0.0120719
BP	GO:1902099	regulation of metaphase/anaphase transition of cell cycle	15	ANAPC15/ANAPC4/ANAPC5/ANAPC7/APC/BUB1/BUB1B/BUB3/CCNB1/CDC16/CDC20/CDC23/CDC6/DLGAP5/DYNC1LI1	0.000671278	0.0147663	0.0122294
BP	GO:0009141	nucleoside triphosphate metabolic process	22	ADA/AK1/AK3/AK4/AK5/AK7/AK9/ALDOA/ATP5F1B/ATP5F1C/ATP5MC1/ATP5MC2/ATP5MC3/ATP5MF/ATP5MG/ATP5PD/ATP6/ATP6V0C/CAD/CMPK1/DTYMK/ENTPD7	0.000672467	0.0147663	0.0122294
BP	GO:0030301	cholesterol transport	22	ABCA1/ABCA12/ABCA2/ABCA3/ABCA5/ABCA8/ABCG4/ABCG5/ABCG8/AKR1C1/APOA1/APOA2/APOC1/APOC2/APOC3/APOE/APOM/CAV1/CD36/CFTR/CYP8B1/EEPD1	0.000672467	0.0147663	0.0122294
BP	GO:0010955	negative regulation of protein processing	9	ACP4/CARD16/CARD18/CARD8/CAST/CHAC1/CST7/CTSZ/GAS1	0.000681223	0.0147905	0.0122494
BP	GO:0015949	nucleobase-containing small molecule interconversion	9	AK1/AK2/AK4/AK5/AK6/AK7/AK9/CMPK1/DTYMK	0.000681223	0.0147905	0.0122494
BP	GO:1903318	negative regulation of protein maturation	9	ACP4/CARD16/CARD18/CARD8/CAST/CHAC1/CST7/CTSZ/GAS1	0.000681223	0.0147905	0.0122494
BP	GO:0071548	response to dexamethasone	11	AGTR2/ARG1/ASS1/CBX3/CFLAR/EDN1/EGFR/EPO/ERRFI1/FIBIN/ICAM1	0.000692721	0.0149283	0.0123635
BP	GO:2000249	regulation of actin cytoskeleton reorganization	11	ABL1/ABL2/ARHGDIA/ARHGDIB/CDC42/CSF1R/CSF3/DAPK3/F11R/FES/HAX1	0.000692721	0.0149283	0.0123635
BP	GO:0006067	ethanol metabolic process	8	ADH1B/ADH4/ADH7/ALDH1A1/ALDH1B1/ALDH2/ALDH3B1/ALDH3B2	0.000701006	0.0149953	0.0124191
BP	GO:0051882	mitochondrial depolarization	8	ABCD1/ABL1/ATP5IF1/BCL2/BOK/CASP1/CCK/FZD9	0.000701006	0.0149953	0.0124191
BP	GO:0009161	ribonucleoside monophosphate metabolic process	14	ADA/ADSL/AK1/AK2/AK3/AK4/AK9/CAD/CARD11/CASK/CMPK1/DPYD/DPYS/GMPR2	0.000706749	0.0150626	0.0124748
BP	GO:0045862	positive regulation of proteolysis	55	ACVR1C/ADAM9/ADRA2A/AGBL4/AGER/AIM2/AKIRIN2/ANKIB1/ANP32B/APAF1/APH1A/APH1B/APOE/APP/ARIH2/ARL6IP5/ARRB1/ASPH/ATP5IF1/AURKA/AURKAIP1/AXIN1/BAD/BAG6/BAK1/BBS7/BCL10/BCL2L10/BCL2L13/BEX3/BID/BOK/CARD8/CASC2/CASP1/CASP2/CASP8AP2/CASP9/CAV1/CBFA2T3/CCK/CDC20/CDC20B/CEBPA/CFLAR/COL4A3/COP1/CRADD/CTSH/DAB2/DAB2IP/DVL1/EFNA3/FGFR4/HSPE1	0.000718687	0.0152135	0.0125997
BP	GO:0010976	positive regulation of neuron projection development	28	ABL2/ACTR2/ADCYAP1/AMIGO1/ANKRD1/APOE/ARSB/ATF1/ATP1B2/ATP8A2/BHLHB9/BMP5/CAMK1/CAMK1D/CAMK2B/CAPRIN1/CFLAR/CNR1/CRTC1/CX3CL1/CYFIP1/DAB2IP/DHX36/DVL1/EPO/FES/FKBP1B/IQGAP1	0.000719078	0.0152135	0.0125997
BP	GO:0050803	regulation of synapse structure or activity	36	ABHD17A/ABHD17B/ABHD17C/ABL1/ACTR2/ADGRB1/ADGRL1/ADGRL2/AGRN/AMIGO1/APOE/APP/ARC/ARF4/ARF6/ARHGAP22/ARHGEF15/BHLHB9/CAMK1/CAMK2B/CAPRIN1/CDC20/CDC42/CDH8/CDK5R1/CDKL5/CLSTN1/CLSTN3/CYFIP1/DAB2IP/DGKB/DHX36/EPHB3/FLRT3/GPC4/IGSF9	0.000725752	0.0152785	0.0126536
BP	GO:0034656	nucleobase-containing small molecule catabolic process	13	ADA/ADAL/ADPRM/APOBEC1/APOBEC3D/APOBEC3F/CDA/CDADC1/DERA/DPYD/DPYS/ENPP4/ENTPD7	0.000727421	0.0152785	0.0126536
BP	GO:1901605	alpha-amino acid metabolic process	33	AADAT/AASDHPPT/AASS/ACAT1/ACMSD/ADHFE1/ADI1/AFMID/AGXT/AGXT2/ALDH18A1/ALDH4A1/ALDH5A1/ALDH7A1/ALDH8A1/AMT/ARG1/ASNSD1/ASPA/ASS1/ATCAY/ATP2B4/BAAT/BHMT/CAD/CDO1/DCT/DDAH1/GOT1L1/GOT2/GPT2/HAL/IYD	0.000737149	0.0154269	0.0127765
BP	GO:0071621	granulocyte chemotaxis	24	ADGRE2/AKIRIN1/ANXA1/BST1/C1QBP/C3AR1/C5AR2/CAMK1D/CCL11/CCL13/CCL2/CCL22/CCL25/CCL4/CCL7/CCL8/CMKLR1/CSF1R/CSF3R/CX3CL1/CXCL13/CXCL17/CXCL6/EDN1	0.000740496	0.0154412	0.0127884
BP	GO:0030534	adult behavior	23	ABAT/ABHD12/ADAM22/AGRP/APP/ASIP/ATP1A2/ATP6V1B1/BBS2/BBS4/BRS3/BTBD9/CARTPT/CHRNA3/CHRNA5/CHRNB1/CSTB/CXCL12/DMBX1/DRD1/DRD3/FXN/GRIN2D	0.000755575	0.0155823	0.0129052
BP	GO:0006937	regulation of muscle contraction	29	ACE2/ACTN3/ADA/ADRA1A/ADRA1B/ADRA2A/ADRA2B/ADRA2C/ADRB2/AKAP9/ANK2/ARHGAP42/ATP1A1/ATP1A2/ATP1B1/ATP2A1/ATP2A2/C12orf57/CALM1/CALM3/CAV1/CHGA/CHRM2/CHRNA3/CNN1/DAPK3/DSG2/EDN1/FKBP1B	0.000761036	0.0155823	0.0129052
BP	GO:0043648	dicarboxylic acid metabolic process	20	AADAT/ACLY/ACMSD/ACOT4/ACOT8/ACSF3/ADHFE1/ALDH18A1/ALDH1L1/ALDH1L2/ALDH4A1/ALDH5A1/ASPA/ASS1/ATCAY/D2HGDH/GOT1L1/GOT2/GPT2/HAL	0.000762409	0.0155823	0.0129052
BP	GO:0002495	antigen processing and presentation of peptide antigen via MHC class II	21	ACTR10/AP1M1/AP1M2/AP2A2/AP2B1/AP2S1/ARF1/CAPZA1/CAPZA2/CAPZA3/CAPZB/CTSE/CTSF/CTSS/DCTN2/DCTN3/DCTN4/DYNC1H1/DYNC1I1/DYNC1LI1/HLA-DPA1	0.000767907	0.0155823	0.0129052
BP	GO:0007200	phospholipase C-activating G protein-coupled receptor signaling pathway	21	ACTN2/ADRA1A/ADRA1B/ADRA1D/ADRA2A/ANO1/C3AR1/C5AR2/CCKBR/CHGA/CHRM1/CHRM2/CMKLR1/DRD1/DRD3/EDN1/FPR2/GPR18/GPR32/GRPR/HCRT	0.000767907	0.0155823	0.0129052
BP	GO:0002430	complement receptor mediated signaling pathway	6	C3AR1/C5AR2/CMKLR1/CR2/FPR2/GPR32	0.000768765	0.0155823	0.0129052
BP	GO:0033604	negative regulation of catecholamine secretion	6	ADRA2A/ADRA2B/ADRA2C/AGTR2/CHGA/CNR1	0.000768765	0.0155823	0.0129052
BP	GO:0072683	T cell extravasation	6	CCL2/CD99/CRK/CRKL/F11R/ICAM1	0.000768765	0.0155823	0.0129052
BP	GO:0006936	muscle contraction	53	ACE2/ACTA1/ACTA2/ACTC1/ACTG2/ACTN2/ACTN3/ADA/ADRA1A/ADRA1B/ADRA2A/ADRA2B/ADRA2C/ADRB2/AKAP9/ALDOA/ANK2/ARHGAP42/ARHGEF11/ASPH/ATP1A1/ATP1A2/ATP1B1/ATP2A1/ATP2A2/ATP2B4/ATP8A2/BBS2/BDKRB2/C12orf57/CACNA1D/CACNA1S/CACNA2D1/CALD1/CALM1/CALM3/CAV1/CHGA/CHRM2/CHRNA3/CHRNB1/CHRND/CHRNE/CKMT2/CNN1/CRYAB/DAPK3/DES/DSG2/DYSF/EDN1/EEF2/FKBP1B	0.00079644	0.0160787	0.0133163
BP	GO:0030833	regulation of actin filament polymerization	30	ACTR2/ACTR3/ADD1/ADD2/ADD3/AP1AR/ARF1/ARF6/ARFGEF1/ARFIP1/ARFIP2/ARHGAP18/ARHGAP28/ARPC1A/ARPC1B/ARPC3/ARPC5/BAG4/BRK1/CAPZA1/CAPZA2/CAPZA3/CAPZB/CCL11/CDC42EP1/CSF3/CYFIP1/FMN1/HAX1/ICAM1	0.000798804	0.0160787	0.0133163
BP	GO:0071677	positive regulation of mononuclear cell migration	15	ADAM17/AGER/AIF1/ANO6/APP/C1QBP/CALR/CCL4/CCL7/CCR6/CXCL12/CXCL13/CXCL17/DOCK8/FPR2	0.000803379	0.0161079	0.0133405
BP	GO:0030262	apoptotic nuclear changes	10	ACIN1/ACVR1C/APAF1/BLCAP/CASP3/CDK5RAP3/CECR2/DICER1/DNASE2B/ERN2	0.00081137	0.0161079	0.0133405
BP	GO:0032350	regulation of hormone metabolic process	10	ADM/AKR1C3/ARNT/ATP1A1/BMP5/CLCN2/CYP27B1/DGKQ/DUOXA1/H6PD	0.00081137	0.0161079	0.0133405
BP	GO:0046320	regulation of fatty acid oxidation	10	ABCB11/ABCD1/ABCD2/ACACB/ACADL/ACADVL/AKT2/APPL2/CNR1/ETFBKMT	0.00081137	0.0161079	0.0133405
BP	GO:0010952	positive regulation of peptidase activity	34	ACVR1C/AGER/AIM2/AKIRIN2/ANP32B/APAF1/APH1A/APH1B/APP/ARL6IP5/ARRB1/ASPH/BAD/BAK1/BCL10/BCL2L10/BCL2L13/BEX3/BID/BOK/CARD8/CASC2/CASP1/CASP2/CASP8AP2/CASP9/CAV1/CCK/CFLAR/COL4A3/CRADD/CTSH/EFNA3/HSPE1	0.000830835	0.0164128	0.013593
BP	GO:0007565	female pregnancy	31	ACOD1/ACSL4/ACVR1C/ADCY7/ADCYAP1/ADIPOR2/ADM/ADRA2B/ADRA2C/AGO2/AGRP/AKR1B1/AMBP/APELA/AR/ARG1/ARHGDIB/BCL2/C1QBP/CAD/CALR/CNR1/COL16A1/CYP27B1/DSG1/DSG2/EPO/EPOR/FOS/FOSL1/GOT2	0.000832389	0.0164128	0.013593
BP	GO:0007043	cell-cell junction assembly	27	ACE/ACE2/ACTB/AFDN/APC/CAV1/CBFB/CD9/CDH12/CDH18/CDH19/CDH22/CDH24/CDH5/CDH6/CDH8/CDH9/CLDN17/CLDN2/CLDN6/CNTNAP1/CTNNB1/DSG1/F11R/FSCN1/GJA4/IL17A	0.000836883	0.0164455	0.0136201
BP	GO:0051928	positive regulation of calcium ion transport	23	ABL1/AKAP6/ANK2/APLNR/ATP1B1/ATP2A1/BAK1/CACNA1D/CACNA2D1/CALCR/CALM1/CALM3/CAV1/CCL2/CCL4/CD19/CX3CL1/CXCL12/DRD1/FGF14/HCRT/HSPA2/IL13	0.000854162	0.0167283	0.0138543
BP	GO:0010565	regulation of cellular ketone metabolic process	32	ABCB11/ABCD1/ABCD2/ACACB/ACADL/ACADVL/ACMSD/ADIPOR1/ADIPOR2/ADM/AKR1C3/AKT2/ANXA1/APOA1/APOC1/APOC2/APOC3/APPL2/ATCAY/ATP2B4/BHMT/BMP5/CAV1/CEACAM1/CLCN2/CNR1/COQ3/DGKQ/EIF6/ETFBKMT/FGFR4/H6PD	0.000861865	0.0168165	0.0139274
BP	GO:0002504	antigen processing and presentation of peptide or polysaccharide antigen via MHC class II	21	ACTR10/AP1M1/AP1M2/AP2A2/AP2B1/AP2S1/ARF1/CAPZA1/CAPZA2/CAPZA3/CAPZB/CTSE/CTSF/CTSS/DCTN2/DCTN3/DCTN4/DYNC1H1/DYNC1I1/DYNC1LI1/HLA-DPA1	0.00087604	0.0168165	0.0139274
BP	GO:0009116	nucleoside metabolic process	21	ADA/ADAL/AK3/AK4/AMD1/APOBEC1/APOBEC3D/APOBEC3F/CAD/CARD11/CASK/CDA/CDADC1/DERA/DPYD/DPYS/DTYMK/ENPP4/ENTPD7/ERH/GMPR2	0.00087604	0.0168165	0.0139274
BP	GO:0032371	regulation of sterol transport	16	ABCA1/ABCA12/ABCA2/ABCA3/ABCA8/ABCG5/ABCG8/APOA1/APOA2/APOC1/APOC2/APOC3/APOE/CAV1/CYP8B1/EEPD1	0.000878974	0.0168165	0.0139274
BP	GO:0032374	regulation of cholesterol transport	16	ABCA1/ABCA12/ABCA2/ABCA3/ABCA8/ABCG5/ABCG8/APOA1/APOA2/APOC1/APOC2/APOC3/APOE/CAV1/CYP8B1/EEPD1	0.000878974	0.0168165	0.0139274
BP	GO:0045123	cellular extravasation	16	ADD2/AGER/BST1/CCL2/CCL25/CCL28/CD177/CD99/CRK/CRKL/CX3CL1/CXCL12/F11R/GCNT1/GOLPH3/ICAM1	0.000878974	0.0168165	0.0139274
BP	GO:1904427	positive regulation of calcium ion transmembrane transport	16	ABL1/AKAP6/ANK2/APLNR/ATP1B1/ATP2A1/CACNA2D1/CALCR/CALM1/CALM3/CD19/CX3CL1/DRD1/FGF14/HSPA2/IL13	0.000878974	0.0168165	0.0139274
BP	GO:0006775	fat-soluble vitamin metabolic process	12	ALDH1A2/BCO1/CBR1/CRABP1/CYP11A1/CYP24A1/CYP26A1/CYP27B1/CYP2W1/CYP4F11/CYP4F12/CYP4F2	0.000903629	0.0171749	0.0142242
BP	GO:1900271	regulation of long-term synaptic potentiation	12	ABL1/ADCY1/ADCY8/AGER/AKAP5/APOE/APP/ARC/CALB2/CRTC1/CYP46A1/IGSF11	0.000903629	0.0171749	0.0142242
BP	GO:0002687	positive regulation of leukocyte migration	25	ADAM17/AGER/AIF1/AKIRIN1/ANO6/APP/C1QBP/C3AR1/CALR/CAMK1D/CCL4/CCL7/CCL8/CCR6/CD99/CMKLR1/CSF1R/CX3CL1/CXCL12/CXCL13/CXCL17/DOCK8/EDN1/FPR2/ICAM1	0.000906862	0.01718	0.0142284
BP	GO:0009100	glycoprotein metabolic process	61	A4GNT/ABCA2/ACOT8/ADAMTS12/ADAMTS13/AGO2/ALG12/ALG13/ALG8/ALG9/AMFR/AQP11/ARFGEF1/ARSB/ASGR1/ASGR2/B3GALNT1/B3GALNT2/B3GALT2/B3GALT4/B3GALT6/B3GAT2/B3GNT4/B3GNT8/B4GALNT2/B4GALT1/B4GALT2/B4GALT4/B4GALT6/B4GALT7/B4GAT1/BACE2/BCL2/BGN/BMPR1B/C1GALT1/C1GALT1C1L/CANT1/CELA1/CHST11/CHST14/CHST15/CHSY1/COG7/COL2A1/CSPG4/CSPG5/CTNNB1/CYTL1/DAD1/DDOST/DERL2/DHDDS/DPY19L1/DPY19L4/FBXO27/GALNT1/GALNT5/GALN…	0.000911832	0.0172179	0.0142598
BP	GO:0051051	negative regulation of transport	63	ABCA2/ABCG5/ABCG8/ACTN2/ACVR1C/ADA/ADCYAP1/ADRA2A/ADRA2B/ADRA2C/ADTRP/AGTR2/AKT2/ANGPT1/ANKRD13D/ANXA1/APOA2/APOC1/APOC2/APOC3/APOD/APOE/APPL1/APPL2/ARF6/ARFIP1/ARHGAP1/ARL6IP5/ATG3/ATG5/ATP1A2/BAG3/BAG4/BARD1/BCL2/BEST3/CABP1/CALM1/CALM3/CARTPT/CAV1/CBARP/CD200/CD300A/CD33/CD36/CEACAM1/CHGA/CNIH2/CNR1/COMMD1/CRYAB/CTTNBP2NL/CYFIP1/CYP4F2/DERL2/DRD3/DYSF/EDN1/EPO/FKBP1B/HCRT/ICAM1	0.000916416	0.0172483	0.0142849
BP	GO:1901616	organic hydroxy compound catabolic process	17	ADH4/ADH7/AKR1C3/ALDH1B1/ALDH2/ALDH3B1/ALDH3B2/APOE/BPNT1/CYP24A1/CYP27B1/CYP46A1/CYP4F11/CYP4F12/CYP4F2/DIO3/GK2	0.000934473	0.0175312	0.0145193
BP	GO:0032271	regulation of protein polymerization	37	ABL1/ACTR2/ACTR3/ADD1/ADD2/ADD3/AKAP9/ANKRD53/AP1AR/ARF1/ARF6/ARFGEF1/ARFIP1/ARFIP2/ARHGAP18/ARHGAP28/ARPC1A/ARPC1B/ARPC3/ARPC5/BAG4/BRK1/CAMSAP2/CAPZA1/CAPZA2/CAPZA3/CAPZB/CCL11/CDC42EP1/CDH5/CDK5R1/CSF3/CYFIP1/FES/FMN1/HAX1/ICAM1	0.000952839	0.0177786	0.0147242
BP	GO:0010965	regulation of mitotic sister chromatid separation	15	ANAPC15/ANAPC4/ANAPC5/ANAPC7/APC/BUB1/BUB1B/BUB3/CCNB1/CDC16/CDC20/CDC23/CDC6/DLGAP5/DYNC1LI1	0.000956861	0.0177786	0.0147242
BP	GO:0044784	metaphase/anaphase transition of cell cycle	15	ANAPC15/ANAPC4/ANAPC5/ANAPC7/APC/BUB1/BUB1B/BUB3/CCNB1/CDC16/CDC20/CDC23/CDC6/DLGAP5/DYNC1LI1	0.000956861	0.0177786	0.0147242
BP	GO:0035023	regulation of Rho protein signal transduction	18	ABCA1/ABL1/ABL2/ADRA1A/AKAP13/APOA1/APOC3/APOE/ARHGAP42/ARHGDIA/ARHGDIB/ARHGEF18/ARRB1/BCR/CCDC125/EPS8L3/F11R/GPR18	0.000971741	0.0179974	0.0149054
BP	GO:0072677	eosinophil migration	8	CCL11/CCL13/CCL2/CCL4/CCL7/CCL8/CD300A/CX3CL1	0.000984354	0.0181729	0.0150507
BP	GO:0019217	regulation of fatty acid metabolic process	20	ABCB11/ABCD1/ABCD2/ACACB/ACADL/ACADVL/ADIPOR1/ADIPOR2/AKT2/ANXA1/APOA1/APOC1/APOC2/APOC3/APPL2/CAV1/CEACAM1/CNR1/EIF6/ETFBKMT	0.00100072	0.0184164	0.0152524
BP	GO:0044380	protein localization to cytoskeleton	14	ABHD17A/ABHD17B/ABHD17C/APC/AURKA/BBS4/C2CD3/CEP131/CEP250/CEP350/CHAMP1/DCTN2/DIAPH1/DVL1	0.00102767	0.0188525	0.0156136
BP	GO:0016358	dendrite development	38	ACSL4/ACTL6B/ACTR2/APOE/APP/ARC/ARF1/ARF4/ARF6/BBS4/BHLHB9/BMP5/BTBD3/CAMK1/CAMK1D/CAMK2B/CAMSAP2/CAPRIN1/CDC20/CDC42/CDK5R1/CDKL3/CDKL5/CHRNA3/CRK/CRKL/CRTC1/CUL7/CYFIP1/DAB2IP/DCC/DHX36/DOCK10/DVL1/EPHB3/FLRT1/IGSF9/IQGAP1	0.00104277	0.0190692	0.015793
BP	GO:0035510	DNA dealkylation	10	ALKBH1/ALKBH3/ALKBH4/ALKBH5/APOBEC1/APOBEC3D/APOBEC3F/ASCC1/ASCC2/ASCC3	0.00105083	0.0191561	0.015865
BP	GO:0006022	aminoglycan metabolic process	30	ABCC5/AGRN/ANGPT1/ARSB/B3GALNT1/B3GALT2/B3GALT6/B3GAT2/B3GNT4/B3GNT8/B4GALT1/B4GALT2/B4GALT4/B4GALT6/B4GALT7/B4GAT1/BGN/CEMIP2/CHST1/CHST11/CHST14/CHST15/CHSY1/CSPG4/CSPG5/CTBS/FUCA1/GALNT5/GPC4/HPSE2	0.00107146	0.0194307	0.0160924
BP	GO:0071900	regulation of protein serine/threonine kinase activity	69	ABL1/ACSL1/ACTB/ADAM17/ADORA2B/ADRA2A/ADRA2B/ADRB2/AGER/AIDA/AKAP13/ALS2/APC/APOE/ARHGEF5/ARRB1/ATP2B4/AVPI1/BIRC7/BLM/BMP4/CAB39L/CALM1/CALM3/CAMK1/CASP3/CAV1/CCNA2/CCNB1/CCNB2/CCNC/CCND2/CCNE1/CCNG2/CCNI/CCNL1/CCNL2/CCNT1/CCNT2/CCNYL1/CCNYL2/CD24/CD300A/CDC6/CDK5R1/CDK5RAP3/CDKN2C/CEBPA/CKS2/CNPPD1/CRKL/CSF1R/CSPG4/CXCL17/DAB2IP/DEFB114/DUSP3/DUSP7/DUSP9/DVL3/EDN1/EGFR/ERN2/FGFR1/GADD45A/HHEX/H…	0.00107259	0.0194307	0.0160924
BP	GO:0045010	actin nucleation	13	ACTR2/ACTR3/AP1AR/ARF1/ARFIP1/ARFIP2/ARPC1A/ARPC1B/ARPC3/ARPC5/BRK1/CYFIP1/FMN1	0.00108417	0.0194751	0.0161292
BP	GO:1902905	positive regulation of supramolecular fiber organization	34	ABL1/ACTN2/ACTR2/ACTR3/AKAP9/ANKRD53/AP1AR/APOA1/APOE/APP/ARF1/ARF6/ARFIP1/ARFIP2/ARHGEF15/ARHGEF5/ARPC1A/ARPC1B/ARPC3/ARPC5/BAG4/BRK1/CCL11/CDC42/CDC42EP1/CDK5R1/CFL2/CSF3/CX3CL1/CYFIP1/EDN1/FES/FMN1/ICAM1	0.00108489	0.0194751	0.0161292
BP	GO:0006805	xenobiotic metabolic process	23	AADAC/ACAA1/ACSL1/ACSM1/ACY1/ACY3/AHR/AKR1C1/AKR7A3/AOC1/AOC3/ARNT/ARNT2/AS3MT/BPHL/CBR3/CYP26A1/CYP2A7/CYP2E1/CYP2W1/CYP46A1/GSTM1/GSTM4	0.00108512	0.0194751	0.0161292
BP	GO:0010770	positive regulation of cell morphogenesis involved in differentiation	17	ABL1/ACTR2/APOA1/ARHGEF7/BHLHB9/C1QBP/CALR/CAMK2B/CAPRIN1/CDC42/CDKL3/CDKL5/CRK/CRKL/CSPG5/CUL7/DHX36	0.00108899	0.0194842	0.0161367
BP	GO:0008207	C21-steroid hormone metabolic process	11	ADM/AKR1B1/AKR1C1/AKR1C3/AKR1C4/BMP5/CLCN2/CYP11A1/CYP46A1/DGKQ/HSD3B2	0.00111077	0.0197901	0.0163901
BP	GO:0002686	negative regulation of leukocyte migration	12	ADA/ADTRP/APOD/BMP5/C5AR2/CCL2/CCL25/CCL28/CD200/CD300A/CXCL12/HOXA7	0.00111633	0.0197901	0.0163901
BP	GO:0043268	positive regulation of potassium ion transport	12	ACTN2/ADRA2A/AKAP6/AKAP9/AMIGO1/ANK2/ANO6/ATP1B1/ATP1B2/ATP1B3/DRD1/FXYD2	0.00111633	0.0197901	0.0163901
BP	GO:0007193	adenylate cyclase-inhibiting G protein-coupled receptor signaling pathway	18	ADCY1/ADCY5/ADCY6/ADCY7/ADCY8/ADRA2A/AKAP12/AKAP5/CHRM1/CHRM2/CHRM5/DRD3/EDN1/FPR2/GNAI1/GPR176/GPR37L1/INSL3	0.00112325	0.019852	0.0164414
BP	GO:0043280	positive regulation of cysteine-type endopeptidase activity involved in apoptotic process	25	ACVR1C/ANP32B/APAF1/ARL6IP5/ARRB1/BAD/BAK1/BCL10/BCL2L10/BCL2L13/BEX3/BID/BOK/CARD8/CASC2/CASP1/CASP2/CASP8AP2/CASP9/CCK/CFLAR/COL4A3/CRADD/CTSH/HSPE1	0.00113283	0.0199605	0.0165312
BP	GO:0030041	actin filament polymerization	32	ACTR2/ACTR3/ADD1/ADD2/ADD3/AIF1/AP1AR/ARF1/ARF6/ARFGEF1/ARFIP1/ARFIP2/ARHGAP18/ARHGAP28/ARPC1A/ARPC1B/ARPC3/ARPC5/BAG4/BRK1/CAPZA1/CAPZA2/CAPZA3/CAPZB/CCL11/CDC42EP1/CSF3/CYFIP1/DIAPH1/FMN1/HAX1/ICAM1	0.00113749	0.0199687	0.016538
BP	GO:1901653	cellular response to peptide	57	ABCC1/ACTN2/ADCY1/ADCY5/ADCY6/ADCY7/ADCY8/ADIPOR1/ADRB2/AGER/AGTR2/AGTRAP/AKR1B1/AKT2/ANO1/APC/APOBEC1/APP/APPL1/APPL2/ARG1/ARID1B/ASS1/ATP1A3/ATP5PD/ATP6V0A1/ATP6V0A4/ATP6V0C/ATP6V0D2/ATP6V1B1/ATP6V1B2/ATP6V1G1/BACE1/BCAR1/BCAR3/C1QTNF12/C2CD5/CA2/CACNA2D1/CAPN10/CAV1/CCNA2/CD36/CDC6/CEACAM1/CFLAR/CPEB1/CRK/CYFIP1/CYP11A1/EDN1/ERRFI1/FOXC2/FPR2/GAB1/GNRHR2/ICAM1	0.00114018	0.0199687	0.016538
BP	GO:0006940	regulation of smooth muscle contraction	14	ADA/ADRA1A/ADRA2A/ADRA2B/ADRA2C/ADRB2/ARHGAP42/ATP1A2/CAV1/CHRM2/CHRNA3/CNN1/DAPK3/EDN1	0.00122924	0.0212535	0.017602
BP	GO:0018410	C-terminal protein amino acid modification	6	AGBL1/AGBL4/AGTPBP1/ATG12/ATG5/IRGM	0.00123554	0.0212535	0.017602
BP	GO:0032488	Cdc42 protein signal transduction	6	ABCA1/ABL1/APOA1/APOC3/APOE/CDC42	0.00123554	0.0212535	0.017602
BP	GO:0045842	positive regulation of mitotic metaphase/anaphase transition	6	ANAPC4/ANAPC5/ANAPC7/CDC16/CDC23/DLGAP5	0.00123554	0.0212535	0.017602
BP	GO:0090128	regulation of synapse maturation	6	ADGRL1/ARHGEF15/CAMK2B/CDC20/CLSTN1/DAB2IP	0.00123554	0.0212535	0.017602
BP	GO:1901970	positive regulation of mitotic sister chromatid separation	6	ANAPC4/ANAPC5/ANAPC7/CDC16/CDC23/DLGAP5	0.00123554	0.0212535	0.017602
BP	GO:2001056	positive regulation of cysteine-type endopeptidase activity	27	ACVR1C/AIM2/ANP32B/APAF1/ARL6IP5/ARRB1/ASPH/BAD/BAK1/BCL10/BCL2L10/BCL2L13/BEX3/BID/BOK/CARD8/CASC2/CASP1/CASP2/CASP8AP2/CASP9/CCK/CFLAR/COL4A3/CRADD/CTSH/HSPE1	0.00127136	0.021794	0.0180497
BP	GO:1903793	positive regulation of anion transport	67	AACS/ABCA1/ABCA12/ABCA3/ABCA8/ABCB11/ACE2/ACHE/ACSL1/ACSL4/ACTB/ADAM9/ADCY8/ADCYAP1/ADIPOR2/AKAP5/AKT2/ANKRD1/ANO1/ANP32B/APBB1/APLN/APOA1/APOE/APPL1/ARF1/ARF6/ARHGEF5/ARIH2/ATG5/ATP8A2/BAD/BAG3/BAIAP3/BAP1/BCL2/BID/BLK/BRAF/C1QTNF12/C2CD2L/C2CD5/CA2/CAMK1/CAPN10/CARTPT/CAV1/CCK/CD33/CDC42/CDK5R1/CEP131/CFTR/CHRM1/CXCL12/CYP4F2/CYP8B1/EDN1/EEPD1/EGFR/EXPH5/EZR/GOLPH3/GTSE1/HPCA/HUWE1/IL13	0.00127448	0.021794	0.0180497
BP	GO:0006024	glycosaminoglycan biosynthetic process	21	ABCC5/AGRN/ANGPT1/B3GALT6/B3GNT4/B4GALT1/B4GALT2/B4GALT4/B4GALT6/B4GALT7/B4GAT1/BGN/CHST1/CHST11/CHST14/CHST15/CHSY1/CSPG4/CSPG5/GALNT5/GPC4	0.00128259	0.0218682	0.0181112
BP	GO:0035592	establishment of protein localization to extracellular region	54	AACS/ABCA1/ACHE/ACSL4/ACVR1C/ADAM9/ADCY5/ADCY8/ADCYAP1/ADRA2A/ADRA2C/ADTRP/AFM/ALOX5/ANKRD1/ANO1/ANXA1/APBB1/APOE/ARF1/ARF6/ARFGAP3/ARFIP1/ARL2BP/ARL4D/ARNTL/BAD/BAIAP3/BLK/BLOC1S3/C1QTNF12/C2CD2L/CACNA1D/CACNA1E/CAMK2G/CAPN10/CARTPT/CAVIN1/CD200/CD33/CDK16/CFTR/CHGA/CNR1/DNAJC1/DRD3/EGFR/EIPR1/EXPH5/EZR/FKBP1B/G6PC2/GOLPH3/IL13	0.00130468	0.0221226	0.0183218
BP	GO:0043473	pigmentation	19	ADAMTS20/AP1M1/AP3B1/AP3D1/ARL6/ASIP/ATP6AP2/ATRN/BBS2/BBS4/BBS5/BBS7/BCL2/BLOC1S3/BLOC1S4/BLOC1S6/CDH3/DCT/DCTN2	0.00130514	0.0221226	0.0183218
BP	GO:0051306	mitotic sister chromatid separation	15	ANAPC15/ANAPC4/ANAPC5/ANAPC7/APC/BUB1/BUB1B/BUB3/CCNB1/CDC16/CDC20/CDC23/CDC6/DLGAP5/DYNC1LI1	0.00133885	0.0226278	0.0187403
BP	GO:0065005	protein-lipid complex assembly	10	ABCA1/APOA1/APOA2/APOC1/APOC2/APOC3/APOE/APOM/ARF1/BMP1	0.00134508	0.0226669	0.0187727
BP	GO:0042454	ribonucleoside catabolic process	8	ADA/ADAL/APOBEC1/APOBEC3D/APOBEC3F/CDA/CDADC1/ENPP4	0.00135236	0.0227236	0.0188196
BP	GO:0015918	sterol transport	23	ABCA1/ABCA12/ABCA2/ABCA3/ABCA5/ABCA8/ABCG4/ABCG5/ABCG8/AKR1C1/APOA1/APOA2/APOC1/APOC2/APOC3/APOE/APOM/CAV1/CD36/CFTR/CYP8B1/EEPD1/GRAMD1C	0.00136798	0.0228097	0.0188909
BP	GO:0043271	negative regulation of ion transport	48	ABCA2/ABCG5/ABCG8/ACTN2/ACVR1C/ADA/ADCYAP1/ADRA2A/ADRA2B/ADRA2C/ADTRP/AGTR2/AKT2/ANGPT1/ANXA1/APOA2/APOC1/APOC2/APOC3/APOD/APOE/APPL2/ARL6IP5/ATP1A2/BAG3/BAG4/BARD1/BCL2/BEST3/CABP1/CALM1/CALM3/CARTPT/CAV1/CBARP/CD200/CD33/CD36/CHGA/CNR1/COMMD1/CYP4F2/DERL2/DRD3/EPO/FKBP1B/HCRT/ICAM1	0.00138787	0.0228097	0.0188909
BP	GO:0035338	long-chain fatty-acyl-CoA biosynthetic process	7	ACSBG1/ACSBG2/ACSF3/ACSL1/ACSL4/ACSL6/ELOVL4	0.0013917	0.0228097	0.0188909
BP	GO:0048245	eosinophil chemotaxis	7	CCL11/CCL13/CCL2/CCL4/CCL7/CCL8/CX3CL1	0.0013917	0.0228097	0.0188909
BP	GO:0048490	anterograde synaptic vesicle transport	7	AP3B1/AP3B2/AP3D1/BLOC1S3/BLOC1S4/BLOC1S6/CNIH2	0.0013917	0.0228097	0.0188909
BP	GO:0099514	synaptic vesicle cytoskeletal transport	7	AP3B1/AP3B2/AP3D1/BLOC1S3/BLOC1S4/BLOC1S6/CNIH2	0.0013917	0.0228097	0.0188909
BP	GO:0099517	synaptic vesicle transport along microtubule	7	AP3B1/AP3B2/AP3D1/BLOC1S3/BLOC1S4/BLOC1S6/CNIH2	0.0013917	0.0228097	0.0188909
BP	GO:0006171	cAMP biosynthetic process	5	ADCY1/ADCY5/ADCY6/ADCY7/ADCY8	0.00140471	0.0228097	0.0188909
BP	GO:0008343	adult feeding behavior	5	AGRP/ASIP/BRS3/CARTPT/DMBX1	0.00140471	0.0228097	0.0188909
BP	GO:0034447	very-low-density lipoprotein particle clearance	5	APOBR/APOC1/APOC2/APOC3/APOE	0.00140471	0.0228097	0.0188909
BP	GO:0051657	maintenance of organelle location	5	AKAP9/ALB/ARHGAP21/ATP2A1/GPSM2	0.00140471	0.0228097	0.0188909
BP	GO:0090030	regulation of steroid hormone biosynthetic process	5	ATP1A1/BMP5/CLCN2/DGKQ/H6PD	0.00140471	0.0228097	0.0188909
BP	GO:0045787	positive regulation of cell cycle	57	ABL1/ADAM17/ADAMTS1/AIF1/ANAPC4/ANAPC5/ANAPC7/ANKRD31/ANXA1/APP/ARID3A/ATAD5/AURKA/BRD4/CALR/CASP2/CCNB1/CCND2/CCNT1/CCNT2/CCNYL1/CCNYL2/CDC14A/CDC14C/CDC16/CDC23/CDC42/CDC6/CDK10/CDK5R1/CENPJ/CEP295/CKS2/CNOT10/CNOT11/CNOT3/CRADD/CRLF3/DAB2IP/DLGAP5/DRD3/DUSP3/DYNC1H1/DYNC1LI1/DYRK3/E2F8/EDN1/EGFR/EIF4EBP1/FOSL1/FOXA1/FOXG1/FZD9/GADD45A/GPSM2/GTSE1/HSPA2	0.00144975	0.0234754	0.0194422
BP	GO:0140115	export across plasma membrane	14	ABCA1/ABCC1/ABCC4/ABCC5/ABCG2/ANO6/ATP1A1/ATP1A2/ATP1A3/ATP1A4/ATP1B1/ATP1B2/ATP1B3/FXYD2	0.00146287	0.0235701	0.0195207
BP	GO:0009988	cell-cell recognition	17	ACR/ADAM2/ADAM20/ADAM21/ALDOA/ATP8B3/B4GALT1/CATSPER1/CATSPER3/CATSPERB/CATSPERD/CATSPERG/CCT2/CD6/CD9/CRISP1/DOCK8	0.00146373	0.0235701	0.0195207
BP	GO:0038127	ERBB signaling pathway	26	ABL1/ACP4/ADAM17/ADRA2A/AFAP1L2/AGR2/ARAP1/AREG/ARF4/ARHGEF7/BCAR1/BCAR3/BRAF/CBLB/CDC42/CEACAM1/CPNE3/DAB2IP/DUSP3/EGFR/EPN1/ERBIN/ERRFI1/FAM83B/GAB1/IQGAP1	0.00148458	0.0238397	0.0197439
BP	GO:0010769	regulation of cell morphogenesis involved in differentiation	19	ABL1/ACTR2/AP1AR/APOA1/ARHGEF7/BHLHB9/C1QBP/CALR/CAMK2B/CAPRIN1/CDC42/CDKL3/CDKL5/CRK/CRKL/CSPG5/CUL7/DHX36/GBP1	0.00149019	0.0238637	0.0197638
BP	GO:0070588	calcium ion transmembrane transport	46	ABL1/ADRA2A/AFG3L2/AHNAK/AKAP6/ANK2/ANO6/ANXA2P2/APLNR/ATG5/ATP1A2/ATP1B1/ATP2A1/ATP2A2/ATP2B4/ATP2C1/CACNA1D/CACNA1E/CACNA1F/CACNA1I/CACNA1S/CACNA2D1/CACNG2/CACNG3/CACNG4/CACNG5/CACNG7/CALCR/CALM1/CALM3/CATSPER1/CATSPER3/CBARP/CCR5/CD19/CX3CL1/DIAPH1/DRD1/DRD3/ERO1A/FGF14/FKBP1B/GRIN2D/HPCA/HSPA2/IL13	0.00153641	0.0245249	0.0203114
BP	GO:0008154	actin polymerization or depolymerization	35	ACTN2/ACTR2/ACTR3/ADD1/ADD2/ADD3/AIF1/AP1AR/ARF1/ARF6/ARFGEF1/ARFIP1/ARFIP2/ARHGAP18/ARHGAP28/ARPC1A/ARPC1B/ARPC3/ARPC5/BAG4/BRK1/CAPZA1/CAPZA2/CAPZA3/CAPZB/CCL11/CDC42EP1/CFL2/CSF3/CXCL12/CYFIP1/DIAPH1/FMN1/HAX1/ICAM1	0.00153994	0.0245249	0.0203114
BP	GO:0008202	steroid metabolic process	49	ABCA1/ABCA2/ABCB11/ACAA1/ACACA/ACACB/ACADL/ACADVL/ACAT1/ACAT2/ACBD3/ACLY/ACOT8/ACOX2/ADM/AKR1B1/AKR1C1/AKR1C3/AKR1C4/APOA1/APOA2/APOBR/APOC1/APOE/APOF/APOL1/APP/ASAH1/ATP1A1/BAAT/BMP5/CEBPA/CFTR/CH25H/CLCN2/CYP11A1/CYP24A1/CYP26A1/CYP27B1/CYP2E1/CYP3A43/CYP46A1/CYP8B1/DGKQ/DISP3/FGFR4/H6PD/HMGCS1/HSD3B2	0.00155293	0.0246639	0.0204266
BP	GO:1901990	regulation of mitotic cell cycle phase transition	62	ADAM17/ADAMTS1/AIF1/AKAP9/ANAPC10/ANAPC15/ANAPC4/ANAPC5/ANAPC7/ANLN/ANXA1/APC/APP/APPL1/APPL2/ARID3A/AURKA/AVEN/BCL2/BID/BLM/BRD4/BUB1/BUB1B/BUB3/CASP2/CCL2/CCNB1/CCND2/CCP110/CDC14A/CDC14C/CDC16/CDC20/CDC23/CDC6/CDK10/CDK5RAP3/CDKN2C/CENPJ/CEP131/CEP164/CEP250/CEP41/CEP70/CEP76/CEP78/CNOT10/CNOT11/CNOT3/CRADD/DCTN2/DCTN3/DDB1/DLGAP5/DYNC1H1/DYNC1LI1/E2F8/EGFR/GADD45A/GTSE1/HSPA2	0.00157615	0.0248236	0.0205588
BP	GO:0042304	regulation of fatty acid biosynthetic process	13	ABCD1/ABCD2/ACADL/ACADVL/ADIPOR1/ADIPOR2/ANXA1/APOA1/APOC1/APOC2/APOC3/CEACAM1/EIF6	0.00157629	0.0248236	0.0205588
BP	GO:0055078	sodium ion homeostasis	13	AGTR2/ATP1A1/ATP1A2/ATP1A3/ATP1A4/ATP1B1/ATP1B2/ATP1B3/ATP6V1B1/CYP4F12/CYP4F2/DRD3/EDN1	0.00157629	0.0248236	0.0205588
BP	GO:0050650	chondroitin sulfate proteoglycan biosynthetic process	9	B3GALT6/B3GAT2/BGN/CHST11/CHST15/CHSY1/CSPG4/CSPG5/CYTL1	0.00159296	0.0248236	0.0205588
BP	GO:0051968	positive regulation of synaptic transmission, glutamatergic	9	ADCYAP1/CACNG2/CACNG3/CACNG4/CACNG5/CACNG7/CCL2/DRD1/EGFR	0.00159296	0.0248236	0.0205588
BP	GO:1905144	response to acetylcholine	9	ACHE/AGRN/ATP2B4/CDK5R1/CHRM1/CHRM2/CHRM5/CHRNA3/CRKL	0.00159296	0.0248236	0.0205588
BP	GO:1905145	cellular response to acetylcholine	9	ACHE/AGRN/ATP2B4/CDK5R1/CHRM1/CHRM2/CHRM5/CHRNA3/CRKL	0.00159296	0.0248236	0.0205588
BP	GO:0099173	postsynapse organization	28	ABHD17A/ABHD17B/ABHD17C/ACTB/ACTR2/APOE/ARC/ARF1/ARF4/ARF6/ARHGAP22/ARHGAP39/BHLHB9/CAMK2B/CAPRIN1/CDC42/CDK5R1/CDKL5/CHRNB1/CRKL/DGKB/DHX36/DNAJA3/DOCK10/DVL1/EPHB3/FZD9/GAP43	0.00161361	0.025078	0.0207695
BP	GO:0010522	regulation of calcium ion transport into cytosol	19	ABL1/AKAP6/ANK2/APLNR/ATG5/ATP1A2/BAK1/BCL2/CALCR/CALM1/CALM3/CAV1/CD19/CX3CL1/DIAPH1/DRD1/EPO/FKBP1B/IL13	0.00169703	0.026304	0.0217849
BP	GO:0006213	pyrimidine nucleoside metabolic process	10	APOBEC1/APOBEC3D/APOBEC3F/CAD/CDA/CDADC1/DPYD/DPYS/DTYMK/ERH	0.00170298	0.0263258	0.0218029
BP	GO:0031664	regulation of lipopolysaccharide-mediated signaling pathway	8	ACOD1/CACTIN/CARD16/CARD8/CD180/CD36/CX3CL1/DEFB114	0.00182176	0.0279385	0.0231385
BP	GO:0050995	negative regulation of lipid catabolic process	8	ACACB/ADRA2A/APOA2/APOC1/APOC3/CNR1/ETFBKMT/FMC1	0.00182176	0.0279385	0.0231385
BP	GO:1990776	response to angiotensin	8	ACTN2/AGTR2/AGTRAP/ARID1B/CA2/CAV1/CDC6/IQGAP1	0.00182176	0.0279385	0.0231385
BP	GO:0002548	monocyte chemotaxis	15	AIF1/ANO6/ANXA1/CCL11/CCL13/CCL2/CCL22/CCL25/CCL4/CCL7/CCL8/CX3CL1/CXCL12/CXCL17/FPR2	0.00184125	0.0281629	0.0233244
BP	GO:0042448	progesterone metabolic process	6	ADM/AKR1C1/AKR1C3/AKR1C4/CYP46A1/DGKQ	0.00189152	0.0286296	0.0237109
BP	GO:0042574	retinal metabolic process	6	AKR1C1/AKR1C3/ALDH1A2/ALDH8A1/BCO1/BCO2	0.00189152	0.0286296	0.0237109
BP	GO:1901163	regulation of trophoblast cell migration	6	ACVR1C/AGO2/APELA/ARHGDIB/C1QBP/CALR	0.00189152	0.0286296	0.0237109
BP	GO:1902101	positive regulation of metaphase/anaphase transition of cell cycle	6	ANAPC4/ANAPC5/ANAPC7/CDC16/CDC23/DLGAP5	0.00189152	0.0286296	0.0237109
BP	GO:0055117	regulation of cardiac muscle contraction	16	ACE2/ADRA1A/ADRA1B/AKAP9/ANK2/ATP1A1/ATP1A2/ATP1B1/ATP2A1/ATP2A2/CALM1/CALM3/CAV1/CHGA/DSG2/FKBP1B	0.00190892	0.028756	0.0238156
BP	GO:0071466	cellular response to xenobiotic stimulus	23	AADAC/ACAA1/ACSL1/ACSM1/ACY1/ACY3/AHR/AKR1C1/AKR7A3/AOC1/AOC3/ARNT/ARNT2/AS3MT/BPHL/CBR3/CYP26A1/CYP2A7/CYP2E1/CYP2W1/CYP46A1/GSTM1/GSTM4	0.00190979	0.028756	0.0238156
BP	GO:0097306	cellular response to alcohol	18	AACS/ACACA/ADAM15/ADCY1/ADCY5/ADCY6/ADCY7/ADCY8/AHR/AKR1C3/BLM/CCL7/CFTR/CTNNB1/GNAI1/GOLPH3/GRAMD1C/HMGCS1	0.0019462	0.0289658	0.0239894
BP	GO:0070374	positive regulation of ERK1 and ERK2 cascade	34	ABL1/ACKR3/ADCYAP1/ADRA1A/AGER/AKAP12/ANGPT1/APELA/APOE/APP/ARRB1/BMP4/BMPER/BRAF/C5AR2/CALCR/CCL11/CCL13/CCL2/CCL22/CCL25/CCL4/CCL7/CCL8/CD36/CFLAR/CRKL/CSF1R/CX3CL1/EGFR/EPO/FGFR4/FPR2/ICAM1	0.00195571	0.0289658	0.0239894
BP	GO:0030595	leukocyte chemotaxis	36	ADAM17/ADGRE2/AIF1/AKIRIN1/ALOX5/ANO6/ANXA1/BST1/C1QBP/C3AR1/C5AR2/CALR/CAMK1D/CCL11/CCL13/CCL2/CCL22/CCL25/CCL4/CCL7/CCL8/CCR5/CCR6/CH25H/CHGA/CMKLR1/CSF1R/CSF3R/CX3CL1/CXCL12/CXCL13/CXCL17/CXCL6/CXCR3/EDN1/FPR2	0.00196103	0.0289658	0.0239894
BP	GO:0097529	myeloid leukocyte migration	35	ADGRE2/AGER/AIF1/AKIRIN1/ANO6/ANXA1/BST1/C1QBP/C3AR1/C5AR2/CAMK1D/CCL11/CCL13/CCL2/CCL22/CCL25/CCL4/CCL7/CCL8/CD177/CD200/CD300A/CD99/CHGA/CMKLR1/CSF1R/CSF3R/CX3CL1/CXCL12/CXCL13/CXCL17/CXCL6/EDN1/FPR2/IL17A	0.00196114	0.0289658	0.0239894
BP	GO:0009083	branched-chain amino acid catabolic process	7	ACAD8/ACAT1/ALDH6A1/AUH/BCAT2/BCKDHB/BCKDK	0.0019637	0.0289658	0.0239894
BP	GO:0016553	base conversion or substitution editing	7	ADAD2/ADAR/ADARB1/ADAT2/APOBEC1/APOBEC3D/APOBEC3F	0.0019637	0.0289658	0.0239894
BP	GO:0031998	regulation of fatty acid beta-oxidation	7	ABCB11/ABCD1/ABCD2/ACACB/AKT2/CNR1/ETFBKMT	0.0019637	0.0289658	0.0239894
BP	GO:0032793	positive regulation of CREB transcription factor activity	7	ADCY1/ADCY8/ADGRF1/CAMK1D/CD200/CRTC1/CRTC2	0.0019637	0.0289658	0.0239894
BP	GO:0032409	regulation of transporter activity	43	ACE2/ACTB/ACTN2/ADRA2A/ADRB2/AHNAK/AKAP6/AKAP9/AMIGO1/ANK2/APOA2/APP/ARC/ATP1A2/ATP1B1/ATP1B2/ATP1B3/ATP2A1/BCL2/CACNA1D/CACNA2D1/CACNG2/CACNG3/CACNG4/CACNG5/CACNG7/CALM1/CALM3/CAV1/CBARP/CCL2/CFTR/CNIH2/COX17/CTSS/CTTNBP2NL/DRD3/EPO/FGF14/FKBP1B/FXYD2/HPCA/HSPA2	0.00197811	0.0291044	0.0241041
BP	GO:0045931	positive regulation of mitotic cell cycle	22	ABL1/ADAM17/ADAMTS1/AIF1/ANAPC4/ANAPC5/ANAPC7/ANXA1/APP/BRD4/CCNB1/CCND2/CDC16/CDC23/CDC6/CDK10/DLGAP5/DUSP3/EGFR/EIF4EBP1/FOXA1/HSPA2	0.00199214	0.0291798	0.0241666
BP	GO:0071692	protein localization to extracellular region	54	AACS/ABCA1/ACHE/ACSL4/ACVR1C/ADAM9/ADCY5/ADCY8/ADCYAP1/ADRA2A/ADRA2C/ADTRP/AFM/ALOX5/ANKRD1/ANO1/ANXA1/APBB1/APOE/ARF1/ARF6/ARFGAP3/ARFIP1/ARL2BP/ARL4D/ARNTL/BAD/BAIAP3/BLK/BLOC1S3/C1QTNF12/C2CD2L/CACNA1D/CACNA1E/CAMK2G/CAPN10/CARTPT/CAVIN1/CD200/CD33/CDK16/CFTR/CHGA/CNR1/DNAJC1/DRD3/EGFR/EIPR1/EXPH5/EZR/FKBP1B/G6PC2/GOLPH3/IL13	0.00199331	0.0291798	0.0241666
BP	GO:0000910	cytokinesis	29	ACTR2/ACTR3/AHCTF1/ALKBH4/ANKRD53/ANLN/ANXA11/APC/ARF1/AURKA/BBS4/BCL2L1/BIN3/BIRC6/CALM1/CALM3/CCP110/CDC14A/CDC14C/CDC42/CDC6/CECR2/CHMP4B/CKAP2/CUL7/DCTN3/DRD3/E2F8/EFHC2	0.00199965	0.029199	0.0241825
BP	GO:1901987	regulation of cell cycle phase transition	66	ABRAXAS1/ADAM17/ADAMTS1/AIF1/AKAP9/ANAPC10/ANAPC15/ANAPC4/ANAPC5/ANAPC7/ANLN/ANXA1/APC/APP/APPL1/APPL2/ARID3A/ATAD5/ATP2B4/AURKA/AVEN/BCL2/BID/BLM/BRD4/BUB1/BUB1B/BUB3/CASP2/CCL2/CCNB1/CCND2/CCP110/CDC14A/CDC14C/CDC16/CDC20/CDC23/CDC6/CDK10/CDK5RAP3/CDKN2C/CENPJ/CEP131/CEP164/CEP250/CEP41/CEP70/CEP76/CEP78/CNOT10/CNOT11/CNOT3/CRADD/DCTN2/DCTN3/DDB1/DLGAP5/DYNC1H1/DYNC1LI1/DYRK3/E2F8/EGFR/GADD45A/…	0.00201306	0.0293209	0.0242835
BP	GO:0030166	proteoglycan biosynthetic process	14	B3GALT6/B3GAT2/B4GALT7/BGN/BMPR1B/CANT1/CHST11/CHST14/CHST15/CHSY1/CSPG4/CSPG5/CTNNB1/CYTL1	0.00204186	0.0294767	0.0244125
BP	GO:0009306	protein secretion	53	AACS/ABCA1/ACHE/ACSL4/ACVR1C/ADAM9/ADCY5/ADCY8/ADCYAP1/ADRA2A/ADRA2C/ADTRP/ALOX5/ANKRD1/ANO1/ANXA1/APBB1/APOE/ARF1/ARF6/ARFGAP3/ARFIP1/ARL2BP/ARL4D/ARNTL/BAD/BAIAP3/BLK/BLOC1S3/C1QTNF12/C2CD2L/CACNA1D/CACNA1E/CAMK2G/CAPN10/CARTPT/CAVIN1/CD200/CD33/CDK16/CFTR/CHGA/CNR1/DNAJC1/DRD3/EGFR/EIPR1/EXPH5/EZR/FKBP1B/G6PC2/GOLPH3/IL13	0.00204843	0.0294767	0.0244125
BP	GO:0010644	cell communication by electrical coupling	9	ATP1A1/ATP1A2/ATP1A3/ATP1B1/ATP1B2/CALM1/CALM3/CAV1/FKBP1B	0.00205427	0.0294767	0.0244125
BP	GO:0032373	positive regulation of sterol transport	9	ABCA1/ABCA12/ABCA3/ABCA8/APOA1/APOE/CAV1/CYP8B1/EEPD1	0.00205427	0.0294767	0.0244125
BP	GO:0032376	positive regulation of cholesterol transport	9	ABCA1/ABCA12/ABCA3/ABCA8/APOA1/APOE/CAV1/CYP8B1/EEPD1	0.00205427	0.0294767	0.0244125
BP	GO:0046949	fatty-acyl-CoA biosynthetic process	9	ACACA/ACLY/ACSBG1/ACSBG2/ACSF3/ACSL1/ACSL4/ACSL6/ELOVL4	0.00205427	0.0294767	0.0244125
BP	GO:0045471	response to ethanol	23	AACS/ACTC1/ACTR2/ADCY7/ADCYAP1/ADH7/ADIPOR2/ALAD/APOBEC1/BAD/BAK1/CA3/CCL7/CD27/CDO1/CNR1/CSF3/CYP2E1/EEF2/EIF4EBP1/GOT2/ICAM1/IL13	0.00212691	0.0304437	0.0252134
BP	GO:0022898	regulation of transmembrane transporter activity	41	ACE2/ACTB/ACTN2/ADRA2A/ADRB2/AHNAK/AKAP6/AKAP9/AMIGO1/ANK2/APP/ARC/ATP1A2/ATP1B1/ATP1B2/ATP1B3/ATP2A1/BCL2/CACNA1D/CACNA2D1/CACNG2/CACNG3/CACNG4/CACNG5/CACNG7/CALM1/CALM3/CAV1/CBARP/CCL2/CFTR/CNIH2/COX17/CTSS/DRD3/EPO/FGF14/FKBP1B/FXYD2/HPCA/HSPA2	0.00218296	0.0308934	0.0255858
BP	GO:0002027	regulation of heart rate	19	ADA/ADM/ADRA1A/ADRA1B/ADRA1D/ADRB1/AGTR2/AKAP9/ANK2/ATP2A2/BVES/CACNA1D/CACNA2D1/CALM1/CALM3/CAV1/DSG2/EDN1/FKBP1B	0.00218417	0.0308934	0.0255858
BP	GO:0030838	positive regulation of actin filament polymerization	19	ACTR2/ACTR3/AP1AR/ARF1/ARF6/ARFIP1/ARFIP2/ARPC1A/ARPC1B/ARPC3/ARPC5/BAG4/BRK1/CCL11/CDC42EP1/CSF3/CYFIP1/FMN1/ICAM1	0.00218417	0.0308934	0.0255858
BP	GO:0120162	positive regulation of cold-induced thermogenesis	19	ACADL/ACHE/ACSL1/ADCYAP1/ADIPOR1/ADIPOR2/ADRB1/ADRB2/ADRB3/APC/APPL2/CAV1/CD36/CMKLR1/CNOT3/DYNC1H1/FABP4/HCRT/IL13	0.00218417	0.0308934	0.0255858
BP	GO:0032496	response to lipopolysaccharide	48	ABL1/ACOD1/ADAM17/ADAM9/ADAMTS13/ADIPOR2/ADM/AKAP12/AKIRIN2/ALAD/ALPL/ANKRD1/ARG1/ASS1/ATP2A2/BCL10/CACTIN/CARD16/CARD8/CASP1/CASP3/CCL2/CCR5/CD180/CD36/CD6/CD80/CDK19/CNR1/CSF2/CSF2RB/CSF3/CX3CL1/CXCL13/CXCL6/CYP27B1/DAB2IP/DEFB114/EDN1/EPO/ERBIN/FOS/FOXP3/GGT5/ICAM1/IL13/IL24/IRGM	0.00218497	0.0308934	0.0255858
BP	GO:0006754	ATP biosynthetic process	13	AK4/AK9/ALDOA/ATP5F1B/ATP5F1C/ATP5MC1/ATP5MC2/ATP5MC3/ATP5MF/ATP5MG/ATP5PD/ATP6/ATP6V0C	0.00224033	0.0315223	0.0261067
BP	GO:0007007	inner mitochondrial membrane organization	13	AFG3L2/AGK/APOO/APOOL/ATP5F1B/ATP5F1C/ATP5MC1/ATP5MC2/ATP5MC3/ATP5MF/ATP5MG/ATP5PD/ATP6	0.00224033	0.0315223	0.0261067
BP	GO:0060491	regulation of cell projection assembly	31	ACTR2/ACTR3/ADAMTS16/AGRN/AKIRIN1/ANLN/APC/ARAP1/ARF6/ARHGAP24/ATG3/ATG5/ATMIN/BBS4/BIN3/BRK1/CAPZB/CAV1/CCP110/CDC42/CDC42EP1/CDK10/CDKL5/CYFIP1/CYLD/EPS8L3/FAM110C/FNBP1L/FSCN1/GAP43/ICAM1	0.00225651	0.0316731	0.0262315
BP	GO:0043393	regulation of protein binding	32	ABL1/ACE/ACTB/ADAM15/ADD1/ADD2/ADRB2/AKTIP/AMFR/ANGPT1/APOE/APP/ATP2A2/AURKA/B2M/BAMBI/BMP4/CAMK1/CARD16/CARD18/CAV1/CBLB/CDC42/CDON/CFHR2/CFHR5/CRK/CSF3/CTSZ/DAB2/DVL1/EFHB	0.00227727	0.0318872	0.0264089
BP	GO:0043254	regulation of protein-containing complex assembly	62	ABCA1/ABCA3/ABL1/ACTR2/ACTR3/ADD1/ADD2/ADD3/AIDA/AKAP9/ANKRD53/AP1AR/APOE/ARF1/ARF6/ARFGEF1/ARFIP1/ARFIP2/ARHGAP18/ARHGAP28/ARPC1A/ARPC1B/ARPC3/ARPC5/ATR/BAG4/BAK1/BBS10/BID/BIK/BRK1/CALY/CAMSAP2/CAPZA1/CAPZA2/CAPZA3/CAPZB/CCK/CCL11/CD36/CDC42/CDC42EP1/CDH17/CDH5/CDK5R1/CRYAB/CSF2/CSF3/CXCL13/CYFIP1/DAB2IP/DDB1/DHX33/EIF4EBP1/ERCC4/FES/FMN1/FNIP2/FSCN1/HAX1/ICAM1/IRGM	0.00230447	0.0321904	0.0266599
BP	GO:0031346	positive regulation of cell projection organization	50	ABL2/ACTR2/ACTR3/ADCYAP1/AGRN/AKIRIN1/AMIGO1/ANKRD1/ANLN/APC/APOE/ARAP1/ARHGDIA/ARHGEF7/ARSB/ATF1/ATMIN/ATP1B2/ATP8A2/BBS4/BHLHB9/BMP5/BRK1/CAMK1/CAMK1D/CAMK2B/CAPRIN1/CCP110/CDC42/CDC42EP1/CDKL3/CDKL5/CFLAR/CNR1/CRTC1/CUL7/CX3CL1/CXCL12/CYFIP1/DAB2IP/DHX36/DVL1/DVL3/EPO/EPS8L3/FES/FKBP1B/FNBP1L/FSCN1/IQGAP1	0.00235467	0.0327211	0.0270995
BP	GO:0033197	response to vitamin E	5	ADA/ALAD/ARG1/FKBP1B/HMGCS1	0.00237068	0.0327211	0.0270995
BP	GO:0033539	fatty acid beta-oxidation using acyl-CoA dehydrogenase	5	ACADL/ACADVL/ETFA/ETFBKMT/ETFDH	0.00237068	0.0327211	0.0270995
BP	GO:0034378	chylomicron assembly	5	APOA1/APOA2/APOC2/APOC3/APOE	0.00237068	0.0327211	0.0270995
BP	GO:0070601	centromeric sister chromatid cohesion	5	AXIN2/BUB1/BUB1B/CTCF/CTNNB1	0.00237068	0.0327211	0.0270995
BP	GO:0010460	positive regulation of heart rate	8	ADA/ADM/ADRA1A/ADRA1B/ADRA1D/ADRB1/ATP2A2/EDN1	0.00241078	0.0331169	0.0274272
BP	GO:2000311	regulation of AMPA receptor activity	8	ADRB2/ARC/CACNG2/CACNG3/CACNG4/CACNG5/CACNG7/CNIH2	0.00241078	0.0331169	0.0274272
BP	GO:0045744	negative regulation of G protein-coupled receptor signaling pathway	12	ADA/ADM/ADRB2/APELA/APLN/APLNR/APLP1/ARR3/ARRB1/ARRDC3/ATP2B4/DRD3	0.00242322	0.033209	0.0275036
BP	GO:0007018	microtubule-based movement	53	ACTR10/ACTR2/ACTR3/AGBL4/AP3B1/AP3B2/AP3D1/APP/ARHGAP21/ARL8A/ATP1A4/ATP2B4/BAG3/BBS2/BBS4/BICDL1/BICDL2/BLOC1S3/BLOC1S4/BLOC1S6/CABYR/CACNA1I/CALY/CATSPER1/CATSPER3/CATSPERD/CCDC40/CCNYL1/CCR6/CDC42/CEP131/CFAP100/CFAP157/CFAP206/CFAP298/CFAP53/CFAP54/CFAP70/CNIH2/DAW1/DDX4/DLGAP5/DNAH2/DNAH5/DNAH6/DNAH9/DNAI1/DNAL4/DPCD/DYNC1H1/DYNC1I1/DYNC1LI1/DYNC2H1	0.002444	0.0334148	0.027674
BP	GO:0051783	regulation of nuclear division	24	ANAPC15/ANAPC4/ANAPC5/ANAPC7/APC/AURKA/AURKAIP1/BMP4/BUB1/BUB1B/BUB3/CALR/CCNB1/CDC16/CDC20/CDC23/CDC42/CUL7/DAPK3/DLGAP5/DRD3/DYNC1LI1/EDN1/FBXW5	0.00248559	0.0339035	0.0280787
BP	GO:0002690	positive regulation of leukocyte chemotaxis	18	ADAM17/AIF1/AKIRIN1/ANO6/C1QBP/C3AR1/CALR/CAMK1D/CCL4/CCL7/CCR6/CMKLR1/CSF1R/CXCL12/CXCL13/CXCL17/EDN1/FPR2	0.00251894	0.0340379	0.0281901
BP	GO:0006942	regulation of striated muscle contraction	18	ACE2/ACTN3/ADRA1A/ADRA1B/AKAP9/ANK2/ATP1A1/ATP1A2/ATP1B1/ATP2A1/ATP2A2/C12orf57/CALM1/CALM3/CAV1/CHGA/DSG2/FKBP1B	0.00251894	0.0340379	0.0281901
BP	GO:0106027	neuron projection organization	18	ABCD1/ABCD2/ABHD17B/ACTR2/APOE/APP/ARC/ARF1/ATP1A3/BHLHB9/CAMK2B/CAPRIN1/CDC42/CDK5R1/DHX36/DOCK10/DVL1/EPHB3	0.00251894	0.0340379	0.0281901
BP	GO:1901992	positive regulation of mitotic cell cycle phase transition	18	ADAM17/ADAMTS1/AIF1/ANAPC4/ANAPC5/ANAPC7/ANXA1/APP/BRD4/CCNB1/CCND2/CDC16/CDC23/CDC6/CDK10/DLGAP5/EGFR/HSPA2	0.00251894	0.0340379	0.0281901
BP	GO:0032387	negative regulation of intracellular transport	13	ABCA2/ANGPT1/APOD/ARFIP1/ARHGAP1/BAG3/BAG4/BARD1/CABP1/CD36/CNIH2/CRYAB/DERL2	0.00264975	0.0356018	0.0294853
BP	GO:0086065	cell communication involved in cardiac conduction	13	ANK2/ATP1A1/ATP1A2/ATP1A3/ATP1B1/ATP1B2/CACNA1D/CACNA2D1/CALM1/CALM3/CAV1/DSG2/FKBP1B	0.00264975	0.0356018	0.0294853
BP	GO:0002237	response to molecule of bacterial origin	50	ABL1/ACOD1/ADAM17/ADAM9/ADAMTS13/ADIPOR2/ADM/AKAP12/AKIRIN2/ALAD/ALPL/ANKRD1/ARG1/ASS1/ATP2A2/B2M/BCL10/CACTIN/CARD16/CARD8/CASP1/CASP3/CCL2/CCR5/CD180/CD24/CD36/CD6/CD80/CDK19/CNR1/CSF2/CSF2RB/CSF3/CX3CL1/CXCL13/CXCL6/CYP27B1/DAB2IP/DEFB114/EDN1/EPO/ERBIN/FOS/FOXP3/GGT5/ICAM1/IL13/IL24/IRGM	0.00265628	0.0356018	0.0294853
BP	GO:2000116	regulation of cysteine-type endopeptidase activity	36	ACVR1C/AIM2/ANP32B/APAF1/ARL6IP5/ARRB1/ASPH/BAD/BAK1/BCL10/BCL2L10/BCL2L13/BEX3/BID/BIRC3/BOK/CARD16/CARD18/CARD8/CASC2/CASP1/CASP2/CASP8AP2/CASP9/CAST/CCK/CD27/CFLAR/COL4A3/CRADD/CRYAB/CSN2/CST7/CTSH/DELE1/HSPE1	0.00265924	0.0356018	0.0294853
BP	GO:0006123	mitochondrial electron transport, cytochrome c to oxygen	7	AFG1L/COX1/COX10/COX4I1/COX6B1/COX7A2L/COX7C	0.00270196	0.0357609	0.029617
BP	GO:0009067	aspartate family amino acid biosynthetic process	7	AASDHPPT/AASS/ADI1/ASNSD1/BHMT/GOT1L1/GOT2	0.00270196	0.0357609	0.029617
BP	GO:0019646	aerobic electron transport chain	7	AFG1L/COX1/COX10/COX4I1/COX6B1/COX7A2L/COX7C	0.00270196	0.0357609	0.029617
BP	GO:0099633	protein localization to postsynaptic specialization membrane	7	ADAM22/CACNG2/CACNG3/CACNG4/CACNG5/CACNG7/GPC4	0.00270196	0.0357609	0.029617
BP	GO:0099645	neurotransmitter receptor localization to postsynaptic specialization membrane	7	ADAM22/CACNG2/CACNG3/CACNG4/CACNG5/CACNG7/GPC4	0.00270196	0.0357609	0.029617
BP	GO:0034754	cellular hormone metabolic process	24	ADH1B/ADH4/ADH7/ADM/AKR1B1/AKR1C1/AKR1C3/AKR1C4/ALDH1A1/ALDH1A2/ALDH8A1/ASMT/BCO1/BCO2/BMP5/CLCN2/CRABP1/CYP11A1/CYP26A1/CYP2W1/CYP46A1/DGKQ/ECE1/HSD3B2	0.00274758	0.0359785	0.0297973
BP	GO:0046034	ATP metabolic process	46	AAAS/ABCD1/ACTN3/ADCYAP1/AFG1L/AK1/AK2/AK4/AK5/AK9/ALDOA/ALDOB/ALDOC/APP/ARNT/ATP1A2/ATP1B1/ATP5F1B/ATP5F1C/ATP5IF1/ATP5MC1/ATP5MC2/ATP5MC3/ATP5MF/ATP5MG/ATP5PD/ATP6/ATP6V0C/ATP6V1B1/ATP6V1B2/BAD/BEND3/BID/BPGM/CBFA2T3/CCNB1/COQ9/COX1/COX10/COX4I1/COX6B1/COX7A2L/COX7B2/COX7C/EIF6/FXN	0.00276462	0.0359785	0.0297973
BP	GO:0002031	G protein-coupled receptor internalization	6	ADM/APELA/APLN/ARR3/ARRB1/DRD3	0.00278047	0.0359785	0.0297973
BP	GO:0006206	pyrimidine nucleobase metabolic process	6	ALDH6A1/CAD/CDA/CMPK1/DPYD/DPYS	0.00278047	0.0359785	0.0297973
BP	GO:0034310	primary alcohol catabolic process	6	ADH7/AKR1C3/ALDH1B1/ALDH2/ALDH3B1/ALDH3B2	0.00278047	0.0359785	0.0297973
BP	GO:0034380	high-density lipoprotein particle assembly	6	ABCA1/APOA1/APOA2/APOE/APOM/BMP1	0.00278047	0.0359785	0.0297973
BP	GO:0034384	high-density lipoprotein particle clearance	6	APOA1/APOA2/APOC2/APOC3/APOE/APOM	0.00278047	0.0359785	0.0297973
BP	GO:0046033	AMP metabolic process	6	ADSL/AK1/AK2/AK3/AK4/AK9	0.00278047	0.0359785	0.0297973
BP	GO:0061450	trophoblast cell migration	6	ACVR1C/AGO2/APELA/ARHGDIB/C1QBP/CALR	0.00278047	0.0359785	0.0297973
BP	GO:1901569	fatty acid derivative catabolic process	6	ABCD1/ABHD16A/ACAT1/CYP4F11/CYP4F12/CYP4F2	0.00278047	0.0359785	0.0297973
BP	GO:0033045	regulation of sister chromatid segregation	15	ANAPC15/ANAPC4/ANAPC5/ANAPC7/APC/BUB1/BUB1B/BUB3/CCNB1/CDC16/CDC20/CDC23/CDC6/DLGAP5/DYNC1LI1	0.002882	0.0369624	0.0306121
BP	GO:0051881	regulation of mitochondrial membrane potential	15	ABCD1/ABL1/AKT2/ARL6IP5/ATP5IF1/BAD/BAK1/BCL2/BCL2L1/BCO2/BID/BOK/CASP1/CCK/FZD9	0.002882	0.0369624	0.0306121
BP	GO:1905818	regulation of chromosome separation	15	ANAPC15/ANAPC4/ANAPC5/ANAPC7/APC/BUB1/BUB1B/BUB3/CCNB1/CDC16/CDC20/CDC23/CDC6/DLGAP5/DYNC1LI1	0.002882	0.0369624	0.0306121
BP	GO:2001259	positive regulation of cation channel activity	15	ACTN2/ADRB2/AKAP6/AMIGO1/ANK2/ARC/CACNA2D1/CACNG2/CACNG3/CACNG4/CALM1/CALM3/CCL2/CTSS/FGF14	0.002882	0.0369624	0.0306121
BP	GO:0050714	positive regulation of protein secretion	23	AACS/ACHE/ACSL4/ADAM9/ADCY8/ANKRD1/ANO1/APBB1/ARF1/ARF6/BAD/BAIAP3/BLK/C1QTNF12/C2CD2L/CAPN10/CD33/CFTR/EGFR/EXPH5/EZR/GOLPH3/IL13	0.00290812	0.0372149	0.0308213
BP	GO:0009991	response to extracellular stimulus	65	AACS/ABCG5/ABCG8/ACACB/ACSL1/ACSL4/ACTA1/ACVR1C/ADA/ADCYAP1/ADIPOR2/ADM/ADRB1/ADRB2/AGL/AKR1C3/ALAD/ALB/ALDH1A2/ALPL/AOC1/APAF1/APOA1/APOE/APPL2/ARG1/ARSB/ASGR1/ASS1/ATG14/ATG5/BBS2/BBS4/BCHE/BCKDHB/BCL10/BCL2/BMT2/BNIP1/C2/CAD/CARTPT/CCK/CCL28/CHSY1/CNR1/COX4I1/CPEB4/CYP24A1/CYP26A1/CYP27B1/CYP8B1/DAD1/EEF2/EGFR/EIF2AK1/EIF4EBP1/EPO/FES/FKBP1B/FOS/FOSL1/HCRT/HMGCS1/ICAM1	0.00297576	0.0379967	0.0314687
BP	GO:0045785	positive regulation of cell adhesion	59	ABL1/ADA/ADAM19/ADAM9/AFDN/AGER/AGR2/AIF1/ALOX5/ANGPT1/ANXA1/AP3B1/AP3D1/APOA1/ARHGEF7/BAD/BAG4/BCL10/C1QBP/CALR/CARD11/CAV1/CBFB/CCDC88B/CCL2/CCL25/CCL28/CD24/CD27/CD36/CD46/CD6/CD80/CD83/CDC42/CHRD/CLECL1/COL16A1/COL26A1/CRK/CRKL/CSPG5/CX3CL1/CXCL12/CXCL13/DNAJA3/DOCK8/EBI3/EPB41L4B/EPO/F11R/FMN1/FOXA1/FOXC2/FOXP3/HHLA2/HLA-DPA1/ICAM1/IQGAP1	0.00298649	0.0380498	0.0315127
BP	GO:1901989	positive regulation of cell cycle phase transition	20	ADAM17/ADAMTS1/AIF1/ANAPC4/ANAPC5/ANAPC7/ANXA1/APP/ATAD5/BRD4/CCNB1/CCND2/CDC16/CDC23/CDC6/CDK10/DLGAP5/DYRK3/EGFR/HSPA2	0.00301951	0.0383862	0.0317913
BP	GO:0098742	cell-cell adhesion via plasma-membrane adhesion molecules	41	ACVR1/ADGRL1/ADGRL3/ALCAM/AMIGO1/APOA1/ATP2C1/CADM3/CD177/CD6/CDH12/CDH15/CDH17/CDH18/CDH19/CDH22/CDH24/CDH3/CDH5/CDH6/CDH8/CDH9/CEACAM1/CEACAM8/CLDN17/CLDN2/CLDN6/CLSTN1/CLSTN3/CNTN2/CNTN4/CRB2/CX3CL1/DSC3/DSG1/DSG2/FLRT3/GPC4/ICAM1/IGSF11/IGSF9	0.00307369	0.0389894	0.0322909
BP	GO:0017144	drug metabolic process	11	ABCB11/ADAL/AOX1/BCHE/CAD/CBR1/CYP2A7/CYP2E1/CYP2W1/CYP4F12/CYP4F2	0.00310882	0.03926	0.032515
BP	GO:0086009	membrane repolarization	11	AKAP6/AKAP9/ANK2/ATP1A1/ATP1A2/ATP1B1/ATP1B2/ATP1B3/CACNA1D/CACNA2D1/CAV1	0.00310882	0.03926	0.032515
BP	GO:0006939	smooth muscle contraction	19	ACTA2/ADA/ADRA1A/ADRA2A/ADRA2B/ADRA2C/ADRB2/ARHGAP42/ATP1A2/ATP2B4/BBS2/BDKRB2/CAV1/CHRM2/CHRNA3/CNN1/DAPK3/EDN1/FKBP1B	0.00313191	0.03926	0.032515
BP	GO:0051592	response to calcium ion	25	ADAM9/ADCY1/ADCY8/ADD1/ADGRV1/AKR1C3/ALOX5AP/ANXA11/ANXA7/APOBEC1/BAD/BRAF/CACNG2/CALM1/CALM3/CAV1/CPNE3/CPNE6/CPNE9/EDN1/EGFR/FOS/GUCA1A/HPCA/IQGAP1	0.0031363	0.03926	0.032515
BP	GO:1903169	regulation of calcium ion transmembrane transport	25	ABL1/ADRA2A/AHNAK/AKAP6/ANK2/APLNR/ATG5/ATP1A2/ATP1B1/ATP2A1/CACNA2D1/CALCR/CALM1/CALM3/CBARP/CD19/CX3CL1/DIAPH1/DRD1/DRD3/FGF14/FKBP1B/HPCA/HSPA2/IL13	0.0031363	0.03926	0.032515
BP	GO:0050996	positive regulation of lipid catabolic process	8	AADAC/ABCD1/ABCD2/AKT2/APOA1/APOA2/APOC2/DAGLB	0.00313902	0.03926	0.032515
BP	GO:2000377	regulation of reactive oxygen species metabolic process	31	ABCD1/ABCD2/ACE2/ACOD1/ADGRB1/AGTR2/AGXT2/AKR1C3/ALOX5/ARF4/ASS1/ATG5/ATP2B4/BCL2/BCO2/BST1/CAV1/CD177/CD34/CD36/CFLAR/CRYAB/CYBA/DDAH1/DUOXA1/EDN1/EGFR/EIF6/FPR2/GADD45A/ICAM1	0.00314242	0.03926	0.032515
BP	GO:0043434	response to peptide hormone	60	ACTN2/ACVR1C/ADCY1/ADCY5/ADCY6/ADCY7/ADCY8/ADIPOR1/ADM/AGRP/AGTR2/AGTRAP/AKT2/ANXA1/APC/APOBEC1/APPL1/APPL2/ARG1/ARID1B/ASS1/ATP6V0A1/ATP6V0A4/ATP6V0C/ATP6V0D2/ATP6V1B1/ATP6V1B2/ATP6V1G1/BCAR1/BCAR3/C1QTNF12/C2CD5/CA2/CAD/CAPN10/CAV1/CCNA2/CDC6/CDO1/CEACAM1/CFLAR/CPEB1/CRK/CXCL12/CYFIP1/CYP11A1/EDN1/EGR2/EIF6/EPM2AIP1/ERRFI1/FOXC2/GAB1/GCNT1/GNAI1/GNRHR2/GOT2/HHEX/ICAM1/IQGAP1	0.00320556	0.0399627	0.033097
BP	GO:0030004	cellular monovalent inorganic cation homeostasis	21	AGTR2/AQP11/ATP1A1/ATP1A2/ATP1A3/ATP1A4/ATP1B1/ATP1B2/ATP1B3/ATP5F1B/ATP6AP2/ATP6V0A1/ATP6V0A4/ATP6V0C/ATP6V0D2/ATP6V1B1/ATP6V1B2/ATP6V1G1/BCL2/CA2/CFTR	0.00322569	0.0401273	0.0332333
BP	GO:0030501	positive regulation of bone mineralization	10	ACVR1/ACVR2A/ACVR2B/ADGRV1/ADRB2/ALOX5/ANO6/BMP4/BMPR1B/FZD9	0.00325843	0.040186	0.0332819
BP	GO:0050892	intestinal absorption	10	ABCG5/ABCG8/ACO1/ADRA2A/AKR1C1/APOA1/CD36/CYP8B1/EZR/F11R	0.00325843	0.040186	0.0332819
BP	GO:1901381	positive regulation of potassium ion transmembrane transport	10	ACTN2/AKAP6/AKAP9/AMIGO1/ANK2/ANO6/ATP1B1/ATP1B2/ATP1B3/FXYD2	0.00325843	0.040186	0.0332819
BP	GO:0030851	granulocyte differentiation	9	AP3B1/C1QC/CBFA2T3/CEACAM1/CEBPA/CSF2/CSF3/HAX1/INPP5D	0.00329279	0.040186	0.0332819
BP	GO:0034368	protein-lipid complex remodeling	9	ABCA5/ALB/APOA1/APOA2/APOC1/APOC2/APOC3/APOE/APOM	0.00329279	0.040186	0.0332819
BP	GO:0034369	plasma lipoprotein particle remodeling	9	ABCA5/ALB/APOA1/APOA2/APOC1/APOC2/APOC3/APOE/APOM	0.00329279	0.040186	0.0332819
BP	GO:0042573	retinoic acid metabolic process	9	ADH1B/ADH7/AKR1C3/ALDH1A2/ALDH8A1/BCO2/CRABP1/CYP26A1/CYP2W1	0.00329279	0.040186	0.0332819
BP	GO:0042759	long-chain fatty acid biosynthetic process	9	ACSBG1/ACSBG2/ALOX15B/ALOX5/ASAH2B/CYP2E1/GPX4/GSTM1/GSTM4	0.00329279	0.040186	0.0332819
BP	GO:0140448	signaling receptor ligand precursor processing	9	ACE/ACE2/ATP6AP2/BACE2/CASP1/CPA3/CTSZ/ECE1/ECE2	0.00329279	0.040186	0.0332819
BP	GO:0009119	ribonucleoside metabolic process	15	ADA/ADAL/AK3/AK4/AMD1/APOBEC1/APOBEC3D/APOBEC3F/CARD11/CASK/CDA/CDADC1/ENPP4/ENTPD7/GMPR2	0.00332136	0.0402802	0.0333599
BP	GO:0015909	long-chain fatty acid transport	15	ABCD1/ABCD2/ABCD3/ABCD4/ACACA/ACACB/ACE/ACSL1/AKT2/ANXA1/APOE/BDKRB2/CD36/DRD3/FABP4	0.00332136	0.0402802	0.0333599
BP	GO:0043574	peroxisomal transport	15	ABCD1/ABCD2/ABCD3/ABCD4/ACAA1/ACOT4/ACOT8/ACOX2/ACOX3/AGPS/AGXT/BAAT/CRAT/ECI2/HAO2	0.00332136	0.0402802	0.0333599
BP	GO:0071346	cellular response to interferon-gamma	29	ACOD1/ACTR2/ACTR3/ADAMTS13/AIF1/ARG1/ASS1/B2M/CAMK2B/CAMK2G/CASP1/CCL11/CCL13/CCL2/CCL22/CCL25/CCL4/CCL7/CCL8/CD58/CDC42/CX3CL1/DAPK3/EDN1/GBP1/GBP6/HLA-DPA1/ICAM1/IRGM	0.00337332	0.0407547	0.0337528
BP	GO:1903792	negative regulation of anion transport	34	ABCA2/ABCG5/ABCG8/ACVR1C/ADA/ADRA2A/ADRA2B/ADRA2C/ADTRP/AGTR2/AKT2/ANGPT1/ANXA1/APOA2/APOC1/APOC2/APOC3/APOD/APOE/APPL2/ARL6IP5/BAG3/BAG4/BARD1/CABP1/CARTPT/CD200/CD36/CHGA/CNR1/CYP4F2/DERL2/DRD3/FKBP1B	0.00337454	0.0407547	0.0337528
BP	GO:0051650	establishment of vesicle localization	33	ANKRD28/AP1AR/AP1M2/AP3B1/AP3B2/AP3D1/AREG/ARF1/ARFGAP2/ARFGAP3/ARL6/ASIP/BBS2/BBS4/BBS5/BBS7/BET1/BICDL1/BICDL2/BLOC1S3/BLOC1S4/BLOC1S6/C17orf75/CDH3/CEP19/CNIH1/CNIH2/CTSZ/DCTN2/DYNC1H1/DYNC1I1/EXOC4/FNBP1L	0.00339376	0.0409015	0.0338745
BP	GO:0006690	icosanoid metabolic process	22	ABCC1/ABCC10/AKR1C1/AKR1C3/AKR1C4/ALOX15B/ALOX5/ALOX5AP/ANXA1/ATP6V1B1/CBR1/CYP2A7/CYP2E1/CYP4F11/CYP4F12/CYP4F2/DAGLA/DAGLB/EDN1/GGT5/GPX4/GSTM1	0.00340317	0.0409298	0.0338979
BP	GO:0071827	plasma lipoprotein particle organization	12	ABCA1/ABCA5/ALB/APOA1/APOA2/APOC1/APOC2/APOC3/APOE/APOM/ARF1/BMP1	0.00343785	0.0412613	0.0341724
BP	GO:0009410	response to xenobiotic stimulus	23	AADAC/ACAA1/ACSL1/ACSM1/ACY1/ACY3/AHR/AKR1C1/AKR7A3/AOC1/AOC3/ARNT/ARNT2/AS3MT/BPHL/CBR3/CYP26A1/CYP2A7/CYP2E1/CYP2W1/CYP46A1/GSTM1/GSTM4	0.00355328	0.0425586	0.0352469
BP	GO:0120032	regulation of plasma membrane bounded cell projection assembly	30	ACTR2/ACTR3/ADAMTS16/AGRN/AKIRIN1/ANLN/APC/ARAP1/ARF6/ARHGAP24/ATG3/ATG5/ATMIN/BBS4/BIN3/BRK1/CAPZB/CAV1/CCP110/CDC42/CDC42EP1/CDK10/CDKL5/CYFIP1/CYLD/EPS8L3/FNBP1L/FSCN1/GAP43/ICAM1	0.00368282	0.0435159	0.0360397
BP	GO:0099003	vesicle-mediated transport in synapse	31	ADCY1/ADRA1A/ADRA2A/AMPH/AP2B1/AP3B1/AP3D1/ARC/ARF6/ATAD1/ATP2A2/BACE1/BLOC1S6/BSN/BTBD8/BTBD9/CADPS2/CALM1/CALM3/CALY/CDK5R1/CHRNA5/CLSTN1/CNR1/CSPG5/CYFIP1/DGKQ/DRD3/DVL1/FGF14/HPCA	0.00368663	0.0435159	0.0360397
BP	GO:0006029	proteoglycan metabolic process	17	ADAMTS12/ARSB/B3GALT6/B3GAT2/B4GALT7/BGN/BMPR1B/CANT1/CHST11/CHST14/CHST15/CHSY1/COL2A1/CSPG4/CSPG5/CTNNB1/CYTL1	0.00373434	0.0435159	0.0360397
BP	GO:0008038	neuron recognition	11	AMIGO1/APP/CASP3/CDK5R1/CNR1/CNTN2/CNTN4/EPHB3/FOXG1/GAP43/IGSF9	0.00373503	0.0435159	0.0360397
BP	GO:0047496	vesicle transport along microtubule	11	AP3B1/AP3B2/AP3D1/BICDL1/BICDL2/BLOC1S3/BLOC1S4/BLOC1S6/CNIH2/DYNC1H1/DYNC1I1	0.00373503	0.0435159	0.0360397
BP	GO:0050798	activated T cell proliferation	11	ABL1/AGER/ARG1/BTN2A2/BTN3A1/CASP3/CD24/CLC/EPO/FOXP3/HHLA2	0.00373503	0.0435159	0.0360397
BP	GO:0002002	regulation of angiotensin levels in blood	5	ACE/ACE2/ATP6AP2/CPA3/CTSZ	0.00374202	0.0435159	0.0360397
BP	GO:0002003	angiotensin maturation	5	ACE/ACE2/ATP6AP2/CPA3/CTSZ	0.00374202	0.0435159	0.0360397
BP	GO:0006216	cytidine catabolic process	5	APOBEC1/APOBEC3D/APOBEC3F/CDA/CDADC1	0.00374202	0.0435159	0.0360397
BP	GO:0009972	cytidine deamination	5	APOBEC1/APOBEC3D/APOBEC3F/CDA/CDADC1	0.00374202	0.0435159	0.0360397
BP	GO:0034372	very-low-density lipoprotein particle remodeling	5	APOA1/APOA2/APOC2/APOC3/APOE	0.00374202	0.0435159	0.0360397
BP	GO:0045989	positive regulation of striated muscle contraction	5	ACE2/ADRA1A/ATP1A1/ATP2A1/CHGA	0.00374202	0.0435159	0.0360397
BP	GO:0046087	cytidine metabolic process	5	APOBEC1/APOBEC3D/APOBEC3F/CDA/CDADC1	0.00374202	0.0435159	0.0360397
BP	GO:0048548	regulation of pinocytosis	5	ANKFY1/APPL1/APPL2/CAV1/CDC42	0.00374202	0.0435159	0.0360397
BP	GO:0050890	cognition	41	AAAS/ACTR2/ADCY1/ADCY8/ADGRF1/AGER/AMFR/APOE/APP/ARC/ARF4/ARL6IP5/ATAD1/ATP1A2/ATXN1L/B2M/B4GALT2/BBS4/BCHE/BHLHB9/BRINP1/BTBD9/C12orf57/C1QL1/CAMK4/CASP3/CBR3/CCK/CCL11/CHRM1/CNR1/CRTC1/CYFIP1/DRD1/DRD3/EGFR/EGR2/FOS/FOSL1/FZD9/GRPR	0.0037458	0.0435159	0.0360397
BP	GO:0051271	negative regulation of cellular component movement	50	ABHD2/ABHD6/ACVR1C/ACVRL1/ADA/ADAM15/ADARB1/ADGRB1/ADIPOR1/ADIPOR2/ADTRP/AFDN/AGTR2/AIF1/ALOX15B/ANGPT4/AP1AR/APOD/APOE/APOH/ARHGAP4/ARHGDIB/ATP1B2/ATP2B4/BCL2/BMP5/C5AR2/CALR/CARD10/CCDC125/CCL2/CCL25/CCL28/CD200/CD300A/CD9/CERS2/CHRD/CNIH2/CRK/CSNK2B/CX3CL1/CXCL12/CXCL13/DAB2IP/DACH1/DUSP3/GADD45A/HOXA7/IL24	0.00377065	0.0437169	0.0362062
BP	GO:0007611	learning or memory	36	AAAS/ACTR2/ADCY1/ADCY8/ADGRF1/AGER/AMFR/APOE/APP/ARC/ARF4/ARL6IP5/ATAD1/ATP1A2/ATXN1L/B2M/B4GALT2/BCHE/BHLHB9/BRINP1/BTBD9/C1QL1/CAMK4/CASP3/CCK/CCL11/CNR1/CRTC1/DRD1/DRD3/EGFR/EGR2/FOS/FOSL1/FZD9/GRPR	0.00382371	0.0441601	0.0365732
BP	GO:0021700	developmental maturation	40	ABHD2/ACTL6B/ACVRL1/ADGRL1/AGRN/AKR1B1/ALDH1A2/ANKS1A/AP1M1/AP3D1/APP/ARHGEF15/ATP6AP2/AURKA/B4GALT6/BAIAP3/BCL2/BFSP2/BLOC1S3/BLOC1S6/C1QL1/CABYR/CAMK2B/CATSPER3/CATSPERD/CBFB/CCNB1/CCR6/CDC20/CDH3/CDH5/CDK5R1/CEBPA/CFTR/CLSTN1/CNTN2/CX3CL1/DAB2IP/EPO/FOXA1	0.00382411	0.0441601	0.0365732
BP	GO:0032273	positive regulation of protein polymerization	23	ACTR2/ACTR3/AKAP9/ANKRD53/AP1AR/ARF1/ARF6/ARFIP1/ARFIP2/ARPC1A/ARPC1B/ARPC3/ARPC5/BAG4/BRK1/CCL11/CDC42EP1/CDK5R1/CSF3/CYFIP1/FES/FMN1/ICAM1	0.00391839	0.0451482	0.0373916
BP	GO:0003085	negative regulation of systemic arterial blood pressure	6	ADRA1A/ADRB1/ADRB2/ADRB3/ARHGAP42/GPR37L1	0.00394862	0.0451482	0.0373916
BP	GO:0006577	amino-acid betaine metabolic process	6	ACADL/ALDH7A1/ALDH9A1/BHMT/CPT1C/CRAT	0.00394862	0.0451482	0.0373916
BP	GO:0030299	intestinal cholesterol absorption	6	ABCG5/ABCG8/AKR1C1/APOA1/CD36/CYP8B1	0.00394862	0.0451482	0.0373916
BP	GO:1905820	positive regulation of chromosome separation	6	ANAPC4/ANAPC5/ANAPC7/CDC16/CDC23/DLGAP5	0.00394862	0.0451482	0.0373916
BP	GO:0009167	purine ribonucleoside monophosphate metabolic process	10	ADA/ADSL/AK1/AK2/AK3/AK4/AK9/CARD11/CASK/GMPR2	0.00397431	0.0452634	0.037487
BP	GO:0045776	negative regulation of blood pressure	10	ADM2/ADRA1A/ADRB1/ADRB2/ADRB3/APLN/ARHGAP42/CNR1/DRD3/GPR37L1	0.00397431	0.0452634	0.037487
BP	GO:0001782	B cell homeostasis	8	ABL1/ADA/BAK1/BCL10/BCL2/CASP3/DOCK10/FOXP3	0.00402724	0.0455087	0.0376901
BP	GO:0007271	synaptic transmission, cholinergic	8	ACHE/APOE/CHRNA3/CHRNA5/CHRNA6/CHRNB1/CHRNB3/CHRNE	0.00402724	0.0455087	0.0376901
BP	GO:0048753	pigment granule organization	8	AP1M1/AP3B1/AP3D1/ASIP/BCL2/BLOC1S3/BLOC1S4/BLOC1S6	0.00402724	0.0455087	0.0376901
BP	GO:0095500	acetylcholine receptor signaling pathway	8	ACHE/AGRN/CDK5R1/CHRM1/CHRM2/CHRM5/CHRNA3/CRKL	0.00402724	0.0455087	0.0376901
BP	GO:0010524	positive regulation of calcium ion transport into cytosol	12	ABL1/AKAP6/APLNR/BAK1/CALCR/CALM1/CALM3/CAV1/CD19/CX3CL1/DRD1/IL13	0.0040603	0.0457287	0.0378723
BP	GO:0051258	protein polymerization	43	ABL1/ACTR2/ACTR3/ADD1/ADD2/ADD3/AIF1/AKAP9/ANKRD53/AP1AR/ARF1/ARF6/ARFGEF1/ARFIP1/ARFIP2/ARHGAP18/ARHGAP28/ARL6/ARPC1A/ARPC1B/ARPC3/ARPC5/BAG4/BRK1/CAMSAP2/CAPZA1/CAPZA2/CAPZA3/CAPZB/CCL11/CDC42EP1/CDH5/CDK5R1/CENPJ/CHMP4B/CSF3/CYFIP1/DIAPH1/FES/FMN1/GPX4/HAX1/ICAM1	0.0040625	0.0457287	0.0378723
BP	GO:0051656	establishment of organelle localization	59	ABCE1/ACTR10/ACTR2/ACTR3/ADGRE2/AGBL4/ANKRD28/ANKRD53/AP1AR/AP1M2/AP3B1/AP3B2/AP3D1/AREG/ARF1/ARFGAP2/ARFGAP3/ARHGAP21/ARL6/ASIP/BBS2/BBS4/BBS5/BBS7/BET1/BICDL1/BICDL2/BLK/BLOC1S3/BLOC1S4/BLOC1S6/C17orf75/CCNB1/CD300A/CDC23/CDC42/CDCA8/CDH3/CENPC/CENPQ/CEP19/CHAMP1/CHGA/CHMP4B/CLNK/CNIH1/CNIH2/CTSZ/DCTN2/DLGAP5/DYNC1H1/DYNC1I1/EIF6/EXOC4/EZR/FES/FNBP1L/GPSM2/IL13	0.00407596	0.0457913	0.0379242
BP	GO:0051304	chromosome separation	18	ANAPC15/ANAPC4/ANAPC5/ANAPC7/APC/BUB1/BUB1B/BUB3/CCNB1/CDC16/CDC20/CDC23/CDC6/CENPX/DLGAP5/DYNC1LI1/EME2/ERCC4	0.00409088	0.0457941	0.0379265
BP	GO:0045777	positive regulation of blood pressure	9	ACE/ADRA1A/ADRA1B/ADRA1D/ADRA2B/ADRB1/CARTPT/CNR1/F11R	0.0040999	0.0457941	0.0379265
BP	GO:0045922	negative regulation of fatty acid metabolic process	9	ACACB/ACADL/ACADVL/APOC1/APOC3/APPL2/CEACAM1/CNR1/ETFBKMT	0.0040999	0.0457941	0.0379265
BP	GO:0060271	cilium assembly	54	ABCC4/ABLIM1/ACTR2/ACTR3/ADAMTS16/AKAP9/ARL6/ATG3/ATG5/ATMIN/B9D1/BBS1/BBS10/BBS2/BBS4/BBS5/BBS7/C2CD3/CC2D2A/CCDC40/CCDC96/CCP110/CDC14A/CDC14C/CDK10/CDKL5/CENPJ/CEP131/CEP162/CEP164/CEP19/CEP250/CEP350/CEP41/CEP70/CEP76/CEP78/CFAP100/CFAP157/CFAP206/CFAP298/CFAP53/CFAP54/CFAP70/CYLD/DAW1/DCTN2/DCTN3/DNAH5/DNAI1/DNAJB13/DYNC1H1/DYNC2H1/FNBP1L	0.00414103	0.0461645	0.0382332
BP	GO:0090068	positive regulation of cell cycle process	44	ADAM17/ADAMTS1/AIF1/ANAPC4/ANAPC5/ANAPC7/ANKRD31/ANXA1/APP/ARID3A/ATAD5/AURKA/BRD4/CASP2/CCNB1/CCND2/CDC14A/CDC14C/CDC16/CDC23/CDC42/CDC6/CDK10/CDK5R1/CENPJ/CEP295/CNOT10/CNOT11/CNOT3/CRADD/CRLF3/DAB2IP/DLGAP5/DRD3/DYNC1H1/DYNC1LI1/DYRK3/E2F8/EDN1/EGFR/GADD45A/GPSM2/GTSE1/HSPA2	0.00421222	0.0467849	0.0387471
BP	GO:0032368	regulation of lipid transport	26	ABCA1/ABCA12/ABCA2/ABCA3/ABCA8/ABCG5/ABCG8/ACSL1/AGTR2/AKT2/APOA1/APOA2/APOC1/APOC2/APOC3/APOE/ARL6IP5/ATP1A2/ATP8A2/CAV1/CCK/CYP4F2/CYP8B1/DISP3/EDN1/EEPD1	0.00421282	0.0467849	0.0387471
BP	GO:0070661	leukocyte proliferation	45	ABL1/ACE/ADA/AGER/AHR/AIF1/ANXA1/ARG1/AZI2/BCL2/BLK/BMP4/BST1/BTN2A2/BTN3A1/CARD11/CASP3/CBLB/CCDC88B/CCL8/CD180/CD19/CD22/CD24/CD300A/CD46/CD6/CD79A/CD80/CLC/CLECL1/CR2/CSF1R/CX3CL1/DNAJA3/DOCK8/EBI3/EPO/FKBP1B/FOXP3/HHEX/HHLA2/HLA-DPA1/IL13/INPP5D	0.00435606	0.0482002	0.0399192
BP	GO:0046503	glycerolipid catabolic process	15	AADAC/ABHD12/ABHD16A/ABHD16B/ABHD2/ABHD6/APOA1/APOA2/APOC1/APOC2/APOC3/DAGLA/DAGLB/FABP4/GDPD1	0.00436521	0.0482002	0.0399192
BP	GO:0071260	cellular response to mechanical stimulus	15	ANKRD1/ATP1A1/ATP1A2/BAD/BAG3/BAK1/BCL10/CASP1/CASP2/CASP8AP2/CRADD/EGFR/F11R/GADD45A/IL13	0.00436521	0.0482002	0.0399192
BP	GO:0031532	actin cytoskeleton reorganization	19	ABL1/ABL2/ANXA1/ARAP1/ARHGDIA/ARHGDIB/ATP2C1/BCAR1/CAPN10/CDC42/CSF1R/CSF3/DAPK3/EZR/F11R/FES/GAB1/GDPD2/HAX1	0.00440003	0.0484923	0.0401611
BP	GO:0070169	positive regulation of biomineral tissue development	11	ACVR1/ACVR2A/ACVR2B/ADGRV1/ADRB2/ALOX5/ANO6/BMP4/BMPR1B/ENAM/FZD9	0.00445801	0.0489452	0.0405362
BP	GO:0120163	negative regulation of cold-induced thermogenesis	11	ABHD6/ACOT11/ACOT13/ACTN3/ACVR2B/ADAM17/ADAMTS5/ALDH1A1/ARNTL/ARRDC3/FOXC2	0.00445801	0.0489452	0.0405362
CC	GO:0098533	ATPase dependent transmembrane transport complex	14	ABCA2/ABCB6/ABCB8/ABCD4/ABCG5/ABCG8/ATP1A1/ATP1A2/ATP1A3/ATP1A4/ATP1B1/ATP1B2/ATP1B3/FXYD2	1.40568e-11	8.89797e-09	6.59931e-09
CC	GO:0005869	dynactin complex	12	ACTA1/ACTA2/ACTC1/ACTG2/ACTL10/ACTL7A/ACTL7B/ACTL9/ACTR10/DCTN2/DCTN3/DCTN4	8.93831e-10	2.82898e-07	2.09815e-07
CC	GO:0098978	glutamatergic synapse	61	ABHD17A/ABHD17B/ABHD17C/ABHD6/ACTB/ACTN2/ADAM22/ADCY1/ADCY8/ADGRA1/ADGRL2/ADGRL3/ADRA1A/ADRA2C/AKAP9/AP2B1/AP3D1/APOE/ARC/ARF1/ARF4/ARF6/ARHGAP22/ARHGAP39/ATAD1/ATP2B4/BCR/BSN/C1QBP/CACNG2/CACNG3/CACNG4/CACNG5/CACNG7/CADPS2/CALY/CAMK1/CAMK4/CDH8/CDKL5/CHRM1/CLSTN1/CLSTN3/CNIH2/CNR1/CPT1C/CRTC1/CSPG5/DGKB/DGKE/DGKQ/DLGAP4/DRD3/DVL1/EIF4EBP1/ERBIN/FBXO45/FLRT3/FZD9/GPC4/HPCA	5.86012e-08	1.23649e-05	9.17057e-06
CC	GO:1904949	ATPase complex	29	ABCA2/ABCB6/ABCB8/ABCD4/ABCG5/ABCG8/ACTL6B/ACTR5/ANP32E/ARID1A/ARID1B/ATAD5/ATP10A/ATP10B/ATP10D/ATP1A1/ATP1A2/ATP1A3/ATP1A4/ATP1B1/ATP1B2/ATP1B3/BAZ1A/BICRAL/CECR2/CHD5/CHRAC1/DPF3/FXYD2	1.00148e-07	1.58484e-05	1.17542e-05
CC	GO:0005680	anaphase-promoting complex	12	ANAPC10/ANAPC13/ANAPC15/ANAPC4/ANAPC5/ANAPC7/BUB1B/CDC16/CDC20/CDC20B/CDC23/CUL7	1.81353e-07	2.29593e-05	1.70281e-05
CC	GO:0101002	ficolin-1-rich granule	41	A1BG/ACLY/ACTR10/ACTR2/ADGRE3/AGL/ALAD/ALDOA/ALDOC/ALOX5/AP2A2/APAF1/ARL8A/ARPC5/ARSB/ASAH1/ATP6AP2/ATP6V0A1/ATP6V0C/C1orf35/CALML5/CANT1/CD300A/CD58/CD93/CDA/CFD/CSNK2B/CSTB/CTSH/CTSS/CTSZ/DERA/DIAPH1/DSG1/DYNC1LI1/EEF2/ENPP4/FCAR/FPR2/HUWE1	4.06548e-07	4.06857e-05	3.01752e-05
CC	GO:0034361	very-low-density lipoprotein particle	11	APOA1/APOA2/APOBR/APOC1/APOC2/APOC3/APOE/APOH/APOL1/APOM/APOO	5.36417e-07	4.06857e-05	3.01752e-05
CC	GO:0034385	triglyceride-rich plasma lipoprotein particle	11	APOA1/APOA2/APOBR/APOC1/APOC2/APOC3/APOE/APOH/APOL1/APOM/APOO	5.36417e-07	4.06857e-05	3.01752e-05
CC	GO:0016342	catenin complex	14	APC/CDH12/CDH15/CDH17/CDH18/CDH19/CDH22/CDH24/CDH3/CDH5/CDH6/CDH8/CDH9/CTNNB1	5.7847e-07	4.06857e-05	3.01752e-05
CC	GO:1990351	transporter complex	62	ABCA2/ABCB6/ABCB8/ABCC9/ABCD4/ABCG5/ABCG8/ABHD12/ABHD6/AKAP6/AKAP9/AMIGO1/ANO1/ANO6/ATP10A/ATP10B/ATP10D/ATP1A1/ATP1A2/ATP1A3/ATP1A4/ATP1B1/ATP1B2/ATP1B3/ATP2A1/BEST2/BEST3/CACNA1D/CACNA1E/CACNA1F/CACNA1I/CACNA1S/CACNA2D1/CACNG2/CACNG3/CACNG4/CACNG5/CACNG7/CALM1/CALM3/CATSPER1/CATSPER3/CATSPERB/CATSPERD/CATSPERG/CFTR/CHRNA3/CHRNA5/CHRNA6/CHRNB1/CHRNB3/CHRND/CHRNE/CLCN2/CLDN17/CNGA3/CNIH2/CPT1C/FK…	7.70062e-07	4.87449e-05	3.61524e-05
CC	GO:0034704	calcium channel complex	21	AKAP6/ATP2A1/CACNA1D/CACNA1E/CACNA1F/CACNA1I/CACNA1S/CACNA2D1/CACNG2/CACNG3/CACNG4/CACNG7/CALM1/CALM3/CATSPER1/CATSPER3/CATSPERB/CATSPERD/CATSPERG/FKBP1B/HSPA2	1.08232e-06	6.22824e-05	4.61927e-05
CC	GO:0000152	nuclear ubiquitin ligase complex	16	ANAPC10/ANAPC13/ANAPC15/ANAPC4/ANAPC5/ANAPC7/ANKRD39/BARD1/BCOR/BUB1B/CBX7/CDC16/CDC20/CDC20B/CDC23/CUL7	1.28124e-06	6.23866e-05	4.627e-05
CC	GO:0005891	voltage-gated calcium channel complex	16	CACNA1D/CACNA1E/CACNA1F/CACNA1I/CACNA1S/CACNA2D1/CACNG2/CACNG3/CACNG4/CACNG7/CATSPER1/CATSPER3/CATSPERB/CATSPERD/CATSPERG/HSPA2	1.28124e-06	6.23866e-05	4.627e-05
CC	GO:1902495	transmembrane transporter complex	59	ABCA2/ABCB6/ABCB8/ABCC9/ABCD4/ABCG5/ABCG8/ABHD12/ABHD6/AKAP6/AKAP9/AMIGO1/ANO1/ANO6/ATP1A1/ATP1A2/ATP1A3/ATP1A4/ATP1B1/ATP1B2/ATP1B3/ATP2A1/BEST2/BEST3/CACNA1D/CACNA1E/CACNA1F/CACNA1I/CACNA1S/CACNA2D1/CACNG2/CACNG3/CACNG4/CACNG5/CACNG7/CALM1/CALM3/CATSPER1/CATSPER3/CATSPERB/CATSPERD/CATSPERG/CFTR/CHRNA3/CHRNA5/CHRNA6/CHRNB1/CHRNB3/CHRND/CHRNE/CLCN2/CLDN17/CNGA3/CNIH2/CPT1C/FKBP1B/FXYD2/GRIN2D/HSP…	1.62724e-06	6.95118e-05	5.15544e-05
CC	GO:0097060	synaptic membrane	65	ABHD17A/ABHD17B/ABHD17C/ABHD6/ACP4/ACTN2/ADAM22/ADCY1/ADCY8/ADGRL1/ADGRL2/ADRA1A/ADRA2C/AKAP9/ANK1/ANK2/ANXA1/APH1A/ARC/ARRB1/ATAD1/ATP2B4/ATP6AP2/CACNG2/CACNG3/CACNG4/CACNG5/CACNG7/CALB2/CASK/CDH8/CDH9/CHRM1/CHRM2/CHRM5/CHRNA3/CHRNA5/CHRNA6/CHRNB1/CHRNB3/CHRND/CHRNE/CLSTN1/CLSTN3/CLTB/CNIH2/CNR1/CNTN2/CNTN5/CNTNAP1/CRKL/CRYAB/CSPG5/DAGLA/DAGLB/DCC/DGKB/DNAJA3/DRD3/FBXO45/FLRT3/FOSL1/GPC4/GRIK1/G…	1.6472e-06	6.95118e-05	5.15544e-05
CC	GO:0030119	AP-type membrane coat adaptor complex	15	AFTPH/AP1M1/AP1M2/AP2A2/AP2B1/AP2S1/AP3B1/AP3B2/AP3D1/AP4B1/AP4E1/AP4M1/AP4S1/AP5M1/BTBD8	2.4504e-06	9.69439e-05	7.18999e-05
CC	GO:0005890	sodium:potassium-exchanging ATPase complex	8	ATP1A1/ATP1A2/ATP1A3/ATP1A4/ATP1B1/ATP1B2/ATP1B3/FXYD2	2.77936e-06	0.00010349	7.6755e-05
CC	GO:0030315	T-tubule	17	ADRA1A/AHNAK/AHNAK2/AKAP6/ANK2/ATP1A1/ATP1A2/ATP1B1/ATP2B4/CACNA1D/CACNA1S/CACNA2D1/CACNG4/CACNG7/DYSF/EZR/GOT2	3.52143e-06	0.000122422	9.07964e-05
CC	GO:0099240	intrinsic component of synaptic membrane	32	ABHD17A/ABHD17B/ABHD6/ADAM22/ADCY1/ADCY8/ADGRL2/ADRA1A/ADRA2C/APH1A/ATP2B4/CACNG2/CACNG3/CACNG4/CACNG5/CACNG7/CDH9/CHRM1/CHRNB1/CHRND/CLSTN1/CLSTN3/CNIH2/CNR1/CNTN2/CNTN5/CSPG5/DAGLA/DCC/DRD3/FLRT3/GPC4	3.67461e-06	0.000122422	9.07964e-05
CC	GO:0099568	cytoplasmic region	49	ABHD12/ABHD13/ACTR10/ADA/AGBL4/AKAP14/AKR1B1/ANLN/AP3B1/AP3B2/AP3D1/ARC/ARFGEF2/ARL6/ARL8A/ATG14/ATG16L1/ATG5/BBS1/BBS5/BBS7/BLOC1S3/BLOC1S4/BLOC1S6/BSN/CALY/CCDC40/CCDC96/CDKL5/CEP162/CFAP100/CFAP206/CFAP54/CFAP70/CLTB/CTSZ/DNAH2/DNAH5/DNAH6/DNAH9/DNAI1/DNAJB13/DYNC1H1/DYNC2H1/EFHC2/EPB41L2/GNAI1/GPSM2/HPCA	3.96924e-06	0.000125626	9.31727e-05
CC	GO:0009897	external side of plasma membrane	68	ABCC4/ABCG2/ACE/ACKR2/ACKR3/ACKR4/ADA/ADAM20/ADAM21/ADAM9/ADGRA3/ALCAM/ANXA1/ATP1B2/ATP6AP2/B2M/B4GALT1/BTN1A1/BTN2A2/BTN3A1/BTN3A2/BTN3A3/BTNL8/BTNL9/CALR/CCR3/CCR5/CCR6/CCR9/CCRL2/CD163/CD19/CD1C/CD1E/CD2/CD22/CD24/CD248/CD27/CD33/CD34/CD36/CD3G/CD6/CD69/CD79A/CD79B/CD80/CD83/CD8A/CDH5/CLEC14A/CLEC2B/CLEC2D/CRLF2/CSF2RA/CSF3R/CXCL12/CXCR3/EBI3/ECE1/ENOX1/F10/GPC4/HHLA2/ICAM1/IL13/IL17A	4.53828e-06	0.000136797	0.000101457
CC	GO:0016469	proton-transporting two-sector ATPase complex	17	ATP5F1B/ATP5F1C/ATP5MC1/ATP5MC2/ATP5MC3/ATP5MF/ATP5MG/ATP5PD/ATP6/ATP6AP2/ATP6V0A1/ATP6V0A4/ATP6V0C/ATP6V0D2/ATP6V1B1/ATP6V1B2/ATP6V1G1	4.7592e-06	0.000136935	0.00010156
CC	GO:0033177	proton-transporting two-sector ATPase complex, proton-transporting domain	11	ATP5MC1/ATP5MC2/ATP5MC3/ATP5MF/ATP5MG/ATP5PD/ATP6/ATP6V0A1/ATP6V0A4/ATP6V0C/ATP6V0D2	5.5086e-06	0.000151606	0.000112441
CC	GO:0098936	intrinsic component of postsynaptic membrane	26	ABHD17A/ABHD17B/ABHD6/ADAM22/ADCY1/ADGRL2/ADRA1A/ADRA2C/CACNG2/CACNG3/CACNG4/CACNG5/CACNG7/CDH9/CHRM1/CHRNB1/CHRND/CLSTN1/CLSTN3/CNIH2/CNTN2/CSPG5/DAGLA/DCC/DRD3/FLRT3	6.31869e-06	0.000166655	0.000123602
CC	GO:0042627	chylomicron	8	APOA1/APOA2/APOBR/APOC1/APOC2/APOC3/APOE/APOH	6.60539e-06	0.000167248	0.000124042
CC	GO:0045121	membrane raft	57	ABCA1/ABCG2/ACE2/ADAM17/ADCY1/ADCY8/ADD2/ADRA1A/ADRA1B/ADTRP/AHNAK/AKAP5/AKAP6/ANGPT1/ANO1/APP/ARC/ARID3A/ATP1A1/ATP1A2/ATP1A4/ATP1B1/ATP1B3/ATP2B4/BAALC/BACE1/BCL10/BVES/CARD11/CASP3/CAV1/CAVIN1/CAVIN2/CAVIN3/CBLB/CD177/CD19/CD2/CD24/CD36/CD48/CD79A/CD8A/CDH15/CFLAR/CHRNA3/CNR1/CRK/DAPK3/DLL1/EEF2/EGFR/EZR/GNAI1/ICAM1/INPP5D/IQGAP1	7.24143e-06	0.000169771	0.000125913
CC	GO:0098857	membrane microdomain	57	ABCA1/ABCG2/ACE2/ADAM17/ADCY1/ADCY8/ADD2/ADRA1A/ADRA1B/ADTRP/AHNAK/AKAP5/AKAP6/ANGPT1/ANO1/APP/ARC/ARID3A/ATP1A1/ATP1A2/ATP1A4/ATP1B1/ATP1B3/ATP2B4/BAALC/BACE1/BCL10/BVES/CARD11/CASP3/CAV1/CAVIN1/CAVIN2/CAVIN3/CBLB/CD177/CD19/CD2/CD24/CD36/CD48/CD79A/CD8A/CDH15/CFLAR/CHRNA3/CNR1/CRK/DAPK3/DLL1/EEF2/EGFR/EZR/GNAI1/ICAM1/INPP5D/IQGAP1	7.24143e-06	0.000169771	0.000125913
CC	GO:0045211	postsynaptic membrane	49	ABHD17A/ABHD17B/ABHD17C/ABHD6/ACP4/ACTN2/ADAM22/ADCY1/ADGRL2/ADRA1A/ADRA2C/ANK1/ANK2/ARC/ARRB1/ATAD1/ATP6AP2/CACNG2/CACNG3/CACNG4/CACNG5/CACNG7/CDH9/CHRM1/CHRM2/CHRM5/CHRNA3/CHRNA5/CHRNA6/CHRNB1/CHRNB3/CHRND/CHRNE/CLSTN1/CLSTN3/CNIH2/CNTN2/CRKL/CSPG5/DAGLA/DAGLB/DCC/DGKB/DNAJA3/DRD3/FBXO45/FLRT3/GRIK1/GRIN2D	8.54557e-06	0.000193191	0.000143283
CC	GO:0032838	plasma membrane bounded cell projection cytoplasm	42	ABHD12/ABHD13/ACTR10/ADA/AGBL4/AKAP14/AKR1B1/AP3B1/AP3B2/AP3D1/ARC/ARFGEF2/ARL6/ARL8A/ATG14/ATG16L1/ATG5/BBS1/BBS5/BBS7/BLOC1S3/BLOC1S4/BLOC1S6/CALY/CCDC40/CCDC96/CDKL5/CEP162/CFAP100/CFAP206/CFAP54/CFAP70/DNAH2/DNAH5/DNAH6/DNAH9/DNAI1/DNAJB13/DYNC1H1/DYNC2H1/EFHC2/HPCA	1.04105e-05	0.000227236	0.000168533
CC	GO:0034364	high-density lipoprotein particle	11	APOA1/APOA2/APOC1/APOC2/APOC3/APOE/APOF/APOH/APOL1/APOM/APOO	2.18231e-05	0.000460468	0.000341512
CC	GO:0030131	clathrin adaptor complex	10	AFTPH/AP1M1/AP1M2/AP2A2/AP2B1/AP2S1/AP3B1/AP4B1/AP4M1/BTBD8	4.11592e-05	0.000840443	0.000623327
CC	GO:0070820	tertiary granule	33	ADGRE3/ALDOA/ALDOC/ANO6/AP2A2/ARL8A/ASAH1/ATP6AP2/ATP6V0A1/ATP6V0C/B2M/CANT1/CD177/CD300A/CD33/CD58/CD93/CDA/CEACAM1/CEACAM8/CSTB/CTSH/CTSS/CYBA/CYFIP1/DIAPH1/DSG1/DYNC1LI1/ENPP4/FCAR/FLG2/FPR2/GPR84	4.36853e-05	0.00086415	0.000640909
CC	GO:0099146	intrinsic component of postsynaptic density membrane	15	ABHD17A/ABHD17B/ADAM22/ADCY1/ADRA2C/CACNG2/CACNG3/CACNG4/CACNG7/CHRM1/CLSTN1/CLSTN3/CNIH2/DCC/DRD3	5.36026e-05	0.0010282	0.000762576
CC	GO:0098839	postsynaptic density membrane	21	ABHD17A/ABHD17B/ABHD17C/ACTN2/ADAM22/ADCY1/ADRA2C/ARC/CACNG2/CACNG3/CACNG4/CACNG5/CACNG7/CHRM1/CLSTN1/CLSTN3/CNIH2/DAGLA/DCC/DRD3/GRIN2D	5.95207e-05	0.00110813	0.000821864
CC	GO:0099572	postsynaptic specialization	55	ABHD17A/ABHD17B/ABHD17C/ACTN2/ACTR2/ADAM22/ADCY1/ADCY8/ADD1/ADD2/ADD3/ADGRA1/ADGRB1/ADGRL1/ADRA2C/AKAP5/ARC/ARF1/ARHGAP32/ARHGEF9/ARRB1/ATP1A1/BAALC/BCAS1/BCR/BSN/CABP1/CACNG2/CACNG3/CACNG4/CACNG5/CACNG7/CAMK1/CDK5R1/CDKL5/CHRM1/CHRNA3/CHRNB1/CHRND/CLSTN1/CLSTN3/CNIH2/CPEB1/CPEB4/CRTC1/CRYAB/DAGLA/DCC/DLGAP4/DRD3/DVL1/FBXO45/GAP43/GRIN2D/IGSF11	6.9882e-05	0.00126387	0.000937365
CC	GO:0032279	asymmetric synapse	53	ABHD17A/ABHD17B/ABHD17C/ACTN2/ACTR2/ADAM22/ADCY1/ADCY8/ADD1/ADD2/ADD3/ADGRA1/ADGRB1/ADGRL1/ADRA2C/AKAP5/ARC/ARF1/ARFGEF2/ARHGAP32/ARHGEF9/ARRB1/ATP1A1/BAALC/BCAS1/BCR/BSN/CABP1/CACNG2/CACNG3/CACNG4/CACNG5/CACNG7/CAMK1/CDK5R1/CDKL5/CHRM1/CHRNA3/CLSTN1/CLSTN3/CNIH2/CPEB1/CPEB4/CRTC1/CRYAB/DAGLA/DCC/DRD3/DVL1/FBXO45/GAP43/GRIN2D/IGSF11	7.36427e-05	0.00126513	0.000938305
CC	GO:0099055	integral component of postsynaptic membrane	23	ABHD6/ADAM22/ADCY1/ADGRL2/ADRA1A/ADRA2C/CACNG2/CACNG3/CACNG4/CACNG5/CACNG7/CDH9/CHRM1/CHRNB1/CHRND/CLSTN1/CLSTN3/CNIH2/CSPG5/DAGLA/DCC/DRD3/FLRT3	7.39494e-05	0.00126513	0.000938305
CC	GO:0098984	neuron to neuron synapse	56	ABHD17A/ABHD17B/ABHD17C/ACTN2/ACTR2/ADAM22/ADCY1/ADCY8/ADD1/ADD2/ADD3/ADGRA1/ADGRB1/ADGRL1/ADRA2C/AKAP5/ARC/ARF1/ARFGEF2/ARHGAP32/ARHGEF9/ARRB1/ATP1A1/ATP1A3/ATP1B2/BAALC/BACE1/BCAS1/BCR/BSN/CABP1/CACNG2/CACNG3/CACNG4/CACNG5/CACNG7/CAMK1/CDK5R1/CDKL5/CHRM1/CHRNA3/CLSTN1/CLSTN3/CNIH2/CPEB1/CPEB4/CRTC1/CRYAB/DAGLA/DCC/DRD3/DVL1/FBXO45/GAP43/GRIN2D/IGSF11	7.67692e-05	0.00127881	0.000948451
CC	GO:0034362	low-density lipoprotein particle	7	APOA1/APOBR/APOC2/APOE/APOF/APOM/APOO	8.3609e-05	0.00135704	0.00100647
CC	GO:0005802	trans-Golgi network	44	AFTPH/AP1M1/AP1M2/AP4B1/AP4E1/AP4M1/AP4S1/APP/ARAP1/ARF1/ARFGEF1/ARFGEF2/ARFIP1/ARFIP2/ARFRP1/ARL1/ARL5C/ATP11B/ATP11C/ATP2C1/ATP7B/ATP8B2/ATP8B3/ATP9A/ATP9B/BACE1/BACE2/BAIAP3/BIRC6/BOK/C17orf75/CALN1/CBY1/CHAC1/CHST1/CLTB/COG6/COG7/COG8/EIPR1/GCC2/GCNT1/GOLPH3/HLA-DPA1	8.97306e-05	0.00137814	0.00102212
CC	GO:0099699	integral component of synaptic membrane	27	ABHD6/ADAM22/ADCY1/ADCY8/ADGRL2/ADRA1A/ADRA2C/APH1A/ATP2B4/CACNG2/CACNG3/CACNG4/CACNG5/CACNG7/CDH9/CHRM1/CHRNB1/CHRND/CLSTN1/CLSTN3/CNIH2/CNR1/CSPG5/DAGLA/DCC/DRD3/FLRT3	9.09249e-05	0.00137814	0.00102212
CC	GO:0014069	postsynaptic density	52	ABHD17A/ABHD17B/ABHD17C/ACTN2/ACTR2/ADAM22/ADCY1/ADCY8/ADD1/ADD2/ADD3/ADGRA1/ADGRB1/ADGRL1/ADRA2C/AKAP5/ARC/ARF1/ARHGAP32/ARHGEF9/ARRB1/ATP1A1/BAALC/BCAS1/BCR/BSN/CABP1/CACNG2/CACNG3/CACNG4/CACNG5/CACNG7/CAMK1/CDK5R1/CDKL5/CHRM1/CHRNA3/CLSTN1/CLSTN3/CNIH2/CPEB1/CPEB4/CRTC1/CRYAB/DAGLA/DCC/DRD3/DVL1/FBXO45/GAP43/GRIN2D/IGSF11	9.32431e-05	0.00137814	0.00102212
CC	GO:0034358	plasma lipoprotein particle	12	APOA1/APOA2/APOBR/APOC1/APOC2/APOC3/APOE/APOF/APOH/APOL1/APOM/APOO	9.5795e-05	0.00137814	0.00102212
CC	GO:1990777	lipoprotein particle	12	APOA1/APOA2/APOBR/APOC1/APOC2/APOC3/APOE/APOF/APOH/APOL1/APOM/APOO	9.5795e-05	0.00137814	0.00102212
CC	GO:0005753	mitochondrial proton-transporting ATP synthase complex	9	ATP5F1B/ATP5F1C/ATP5MC1/ATP5MC2/ATP5MC3/ATP5MF/ATP5MG/ATP5PD/ATP6	0.000119382	0.00167931	0.00124548
CC	GO:0036128	CatSper complex	6	CATSPER1/CATSPER3/CATSPERB/CATSPERD/CATSPERG/HSPA2	0.000126528	0.00174113	0.00129133
CC	GO:1904813	ficolin-1-rich granule lumen	26	A1BG/ACLY/ACTR10/ACTR2/AGL/ALAD/ALDOA/ALDOC/ALOX5/APAF1/ARPC5/ARSB/ASAH1/C1orf35/CALML5/CANT1/CDA/CFD/CSNK2B/CSTB/CTSH/CTSS/CTSZ/DERA/EEF2/HUWE1	0.000134886	0.00181665	0.00134735
CC	GO:0045263	proton-transporting ATP synthase complex, coupling factor F(o)	7	ATP5MC1/ATP5MC2/ATP5MC3/ATP5MF/ATP5MG/ATP5PD/ATP6	0.000153128	0.00201938	0.0014977
CC	GO:0045259	proton-transporting ATP synthase complex	9	ATP5F1B/ATP5F1C/ATP5MC1/ATP5MC2/ATP5MC3/ATP5MF/ATP5MG/ATP5PD/ATP6	0.000179217	0.00231519	0.0017171
CC	GO:0032994	protein-lipid complex	12	APOA1/APOA2/APOBR/APOC1/APOC2/APOC3/APOE/APOF/APOH/APOL1/APOM/APOO	0.000226994	0.00287374	0.00213135
CC	GO:0098948	intrinsic component of postsynaptic specialization membrane	17	ABHD17A/ABHD17B/ADAM22/ADCY1/ADRA2C/CACNG2/CACNG3/CACNG4/CACNG7/CHRM1/CHRNB1/CHRND/CLSTN1/CLSTN3/CNIH2/DCC/DRD3	0.000260329	0.00320779	0.00237911
CC	GO:0005782	peroxisomal matrix	14	ABCD3/ACAA1/ACOT4/ACOT6/ACOT8/ACOX2/ACOX3/ACOXL/AGPS/AGXT/BAAT/CRAT/ECI2/HAO2	0.000268583	0.00320779	0.00237911
CC	GO:0031907	microbody lumen	14	ABCD3/ACAA1/ACOT4/ACOT6/ACOT8/ACOX2/ACOX3/ACOXL/AGPS/AGXT/BAAT/CRAT/ECI2/HAO2	0.000268583	0.00320779	0.00237911
CC	GO:0005741	mitochondrial outer membrane	35	ABCB6/ACACB/ACSL1/ACSL4/ACSL6/AGK/AGPAT4/AGPAT5/AIFM2/AKAP1/APOO/APOOL/ARG1/ARMC1/ARMCX1/ARMCX2/ASS1/ATP5MC2/ATP5MC3/BAD/BAK1/BCL2/BCL2A1/BCL2L1/BCL2L10/BID/BOK/BPHL/BRI3BP/CNR1/CPT1C/CYP24A1/CYP27B1/GK2/HAX1	0.000283692	0.0033255	0.00246641
CC	GO:0099634	postsynaptic specialization membrane	23	ABHD17A/ABHD17B/ABHD17C/ACTN2/ADAM22/ADCY1/ADRA2C/ARC/CACNG2/CACNG3/CACNG4/CACNG5/CACNG7/CHRM1/CHRNB1/CHRND/CLSTN1/CLSTN3/CNIH2/DAGLA/DCC/DRD3/GRIN2D	0.00029081	0.00334695	0.00248232
CC	GO:0005911	cell-cell junction	71	ABCB11/ACTB/ACTR3/ADAM15/ADAM17/ADD1/ADD3/ADGRB1/ADGRL3/AFDN/AHNAK/AJAP1/AKAP6/AKR1B1/ALOX15B/ANK2/ANXA1/AOC1/APC/APP/ARHGAP24/ATP1A1/ATP1A2/ATP1B1/ATP2A2/B4GALT1/BVES/CADM3/CALB2/CASK/CCDC85A/CCDC85C/CD2/CDC42/CDC42EP1/CDH12/CDH18/CDH19/CDH22/CDH24/CDH3/CDH5/CDH6/CDH8/CDH9/CEACAM1/CGN/CGNL1/CLDN17/CLDN2/CLDN6/CNKSR1/CNTNAP1/COL17A1/CTNNB1/DES/DLL1/DSC3/DSG1/DSG2/EPB41L4B/F11R/FGFR4/FLRT1/FLRT3/F…	0.000331546	0.00374766	0.00277951
CC	GO:0005788	endoplasmic reticulum lumen	49	ADAMTS13/ADAMTS5/ADAMTS7/ADAMTSL4/AFP/ALB/ALG12/AMBN/ANO8/APOA1/APOA2/APOE/APOL1/APP/ARSA/ARSB/ARSD/ARSG/ARSI/ARSJ/B2M/BACE1/BCHE/BMP15/BMP4/BPIFB2/CALR/CALR3/COL16A1/COL17A1/COL1A2/COL26A1/COL28A1/COL2A1/COL4A2/COL4A3/COL6A2/COL6A3/CP/CTSZ/CYP2W1/EBI3/EDN1/ENAM/ERO1A/EVA1A/F10/GPX7/H6PD	0.000356542	0.00395949	0.00293661
CC	GO:0032281	AMPA glutamate receptor complex	9	ABHD12/ABHD6/CACNG2/CACNG3/CACNG4/CACNG5/CACNG7/CNIH2/CPT1C	0.000374233	0.00408431	0.00302919
CC	GO:0099061	integral component of postsynaptic density membrane	13	ADAM22/ADCY1/ADRA2C/CACNG2/CACNG3/CACNG4/CACNG7/CHRM1/CLSTN1/CLSTN3/CNIH2/DCC/DRD3	0.000406696	0.00436337	0.00323616
CC	GO:0005892	acetylcholine-gated channel complex	7	CHRNA3/CHRNA5/CHRNA6/CHRNB1/CHRNB3/CHRND/CHRNE	0.000428223	0.00451775	0.00335065
CC	GO:0062023	collagen-containing extracellular matrix	63	A1BG/A2M/ACHE/ADAM19/ADAMDEC1/ADAMTS1/ADAMTS2/ADAMTS20/ADAMTS4/ADAMTS5/ADAMTS8/ADAMTSL4/AEBP1/AGRN/AMBP/AMELY/ANGPT1/ANGPT4/ANGPTL4/ANGPTL7/ANXA1/ANXA11/ANXA2P2/ANXA4/ANXA5/ANXA7/APLP1/APOA1/APOC3/APOE/APOH/ATRN/ATRNL1/BGN/C1QC/CALR/CASK/CDON/CLC/CLEC14A/COCH/COL16A1/COL17A1/COL1A2/COL26A1/COL28A1/COL2A1/COL4A2/COL4A3/COL6A2/COL6A3/CPA3/CSPG4/CSTB/CTSF/CTSH/CTSS/CTSZ/CXCL12/ERBIN/GPC4/HMCN2/ICAM1	0.000441867	0.00458527	0.00340073
CC	GO:0101003	ficolin-1-rich granule membrane	15	ADGRE3/AP2A2/ARL8A/ATP6AP2/ATP6V0A1/ATP6V0C/CD300A/CD58/CD93/DIAPH1/DSG1/DYNC1LI1/ENPP4/FCAR/FPR2	0.000601468	0.00607872	0.00450837
CC	GO:0030667	secretory granule membrane	48	ABCA13/ABCA3/ABCC4/ACRBP/ADGRE3/ADGRE5/ADGRG3/AGPAT2/ALDH3B1/ANO6/ANPEP/ANXA7/AP1M1/AP2A2/ARL8A/ATP11B/ATP6AP2/ATP6V0A1/ATP6V0C/ATP8B3/B4GALT1/BRI3/BST1/C3AR1/CAV1/CD109/CD177/CD300A/CD33/CD36/CD46/CD58/CD9/CD93/CEACAM1/CEACAM8/CPNE3/CUZD1/CYBA/DDOST/DIAPH1/DSG1/DYNC1LI1/ENPP4/FCAR/FPR2/GPR84/IQGAP1	0.000604991	0.00607872	0.00450837
CC	GO:0000307	cyclin-dependent protein kinase holoenzyme complex	12	CCNA2/CCNB1/CCNB2/CCND2/CCNE1/CCNG2/CCNI/CCNT1/CCNT2/CDK14/CKS2/CNPPD1	0.000616394	0.00609652	0.00452158
CC	GO:0016328	lateral plasma membrane	15	ABCC1/ANXA1/APC/ATP1A1/ATP1B1/ATP1B2/ATP6V1B1/AXIN1/BVES/CEACAM1/CTNNB1/DSG1/DSG2/DVL1/GPSM2	0.000722942	0.00695457	0.00515796
CC	GO:0032588	trans-Golgi network membrane	20	AFTPH/AP1M1/AP1M2/AP4B1/AP4E1/AP4M1/AP4S1/APP/ARFIP1/ARFIP2/ARFRP1/ARL1/ATP7B/BAIAP3/BOK/CALN1/COG6/COG7/COG8/HLA-DPA1	0.000725121	0.00695457	0.00515796
CC	GO:0044853	plasma membrane raft	22	ADCY8/ADD2/ADRA1A/ADRA1B/ADTRP/AKAP6/ATP1A1/ATP1A2/ATP1B1/ATP1B3/ATP2B4/BVES/CAV1/CAVIN1/CAVIN2/CAVIN3/CD177/CD36/CD8A/CDH15/CHRNA3/EZR	0.000954381	0.0089561	0.00664242
CC	GO:0030118	clathrin coat	12	AFTPH/AP1M1/AP1M2/AP2A2/AP2B1/AP2S1/AP3B1/AP4B1/AP4M1/BTBD8/CLTB/EPN1	0.000962109	0.0089561	0.00664242
CC	GO:0036064	ciliary basal body	28	AGBL2/AGBL4/B9D1/BBS1/BBS2/BBS4/BBS5/BBS7/C2CD3/C5orf49/CAMSAP2/CCDC170/CCDC96/CDC14A/CDK10/CDKL5/CEP131/CEP19/CEP250/CEP41/CEP78/CFAP100/CFAP157/CFAP206/CFAP70/CYLD/EFHC2/EZR	0.00109668	0.0100609	0.0074618
CC	GO:0042383	sarcolemma	25	ADRA1A/AHNAK/AHNAK2/AKAP6/ANK1/ANK2/ANXA1/ATP1A1/ATP1A2/ATP1B1/ATP2B4/BGN/BVES/CACNA1D/CACNA1S/CACNA2D1/CACNG4/CACNG7/CAV1/COL6A2/COL6A3/DES/DYSF/EZR/GOT2	0.00112238	0.0101495	0.00752752
CC	GO:0030117	membrane coat	19	AFTPH/AP1M1/AP1M2/AP2A2/AP2B1/AP2S1/AP3B1/AP3B2/AP3D1/AP4B1/AP4E1/AP4M1/AP4S1/AP5M1/ARL6/BTBD8/CHMP4B/CLTB/EPN1	0.00124019	0.0109033	0.00808662
CC	GO:0048475	coated membrane	19	AFTPH/AP1M1/AP1M2/AP2A2/AP2B1/AP2S1/AP3B1/AP3B2/AP3D1/AP4B1/AP4E1/AP4M1/AP4S1/AP5M1/ARL6/BTBD8/CHMP4B/CLTB/EPN1	0.00124019	0.0109033	0.00808662
CC	GO:0005930	axoneme	24	AKAP14/ARFGEF2/ARL6/ATG14/ATG16L1/ATG5/BBS1/BBS5/BBS7/CCDC40/CCDC96/CEP162/CFAP100/CFAP206/CFAP54/CFAP70/DNAH2/DNAH5/DNAH6/DNAH9/DNAI1/DNAJB13/DYNC2H1/EFHC2	0.00129912	0.011265	0.00835484
CC	GO:0005777	peroxisome	25	ABCD1/ABCD2/ABCD3/ABCD4/ACAA1/ACBD5/ACOT4/ACOT6/ACOT8/ACOX2/ACOX3/ACOXL/ACSL1/ACSL4/ACSL6/AGPS/AGXT/AOC1/ARF1/ATAD1/BAAT/CD33/CRAT/ECI2/HAO2	0.00139547	0.0117778	0.00873516
CC	GO:0042579	microbody	25	ABCD1/ABCD2/ABCD3/ABCD4/ACAA1/ACBD5/ACOT4/ACOT6/ACOT8/ACOX2/ACOX3/ACOXL/ACSL1/ACSL4/ACSL6/AGPS/AGXT/AOC1/ARF1/ATAD1/BAAT/CD33/CRAT/ECI2/HAO2	0.00139547	0.0117778	0.00873516
CC	GO:0099060	integral component of postsynaptic specialization membrane	15	ADAM22/ADCY1/ADRA2C/CACNG2/CACNG3/CACNG4/CACNG7/CHRM1/CHRNB1/CHRND/CLSTN1/CLSTN3/CNIH2/DCC/DRD3	0.001438	0.011977	0.00888292
CC	GO:0005901	caveola	17	ADCY8/ADRA1A/ADRA1B/ADTRP/AKAP6/ATP1A1/ATP1A2/ATP1B1/ATP1B3/ATP2B4/BVES/CAV1/CAVIN1/CAVIN2/CAVIN3/CD36/CDH15	0.00158116	0.0128358	0.00951984
CC	GO:0019867	outer membrane	36	ABCB6/ACACB/ACSL1/ACSL4/ACSL6/AGK/AGPAT4/AGPAT5/AIFM2/AKAP1/ANKH/APOO/APOOL/ARG1/ARMC1/ARMCX1/ARMCX2/ASS1/ATP5MC2/ATP5MC3/BAD/BAK1/BCL2/BCL2A1/BCL2L1/BCL2L10/BID/BOK/BPHL/BRI3BP/CNR1/CPT1C/CYP24A1/CYP27B1/GK2/HAX1	0.00161594	0.0128358	0.00951984
CC	GO:0097014	ciliary plasm	24	AKAP14/ARFGEF2/ARL6/ATG14/ATG16L1/ATG5/BBS1/BBS5/BBS7/CCDC40/CCDC96/CEP162/CFAP100/CFAP206/CFAP54/CFAP70/DNAH2/DNAH5/DNAH6/DNAH9/DNAI1/DNAJB13/DYNC2H1/EFHC2	0.00161914	0.0128358	0.00951984
CC	GO:0031252	cell leading edge	59	ABI3/ABL1/ABLIM1/ACTA1/ACTA2/ACTB/ACTC1/ACTG2/ACTR2/ACTR3/ADAM17/ADGRE2/ADGRV1/AIF1/AIF1L/AKAP5/AKT2/ALS2/AMPH/ANK1/APBB1/APC/APP/APPL1/APPL2/ARF1/ARF4/ARF6/ARFIP2/ARHGAP18/ARHGAP45/ARHGEF4/ARHGEF7/ARPC3/ARPC5/ASAP3/ATP6AP2/ATP6V1B2/BCAR1/BRK1/BSPRY/C2CD5/CAPRIN1/CD177/CDC42/CDKL5/CSPG4/CTTNBP2NL/CYFIP1/DAGLA/DIAPH1/DOCK8/EPS8L3/EZR/FSCN1/GDPD2/HAX1/HPCA/IQGAP1	0.00162221	0.0128358	0.00951984
CC	GO:0030286	dynein complex	13	CFAP70/DCTN2/DCTN4/DNAH2/DNAH5/DNAH6/DNAH9/DNAI1/DNAL4/DYNC1H1/DYNC1I1/DYNC1LI1/DYNC2H1	0.00168098	0.0131366	0.00974292
CC	GO:0019897	extrinsic component of plasma membrane	29	ANXA1/APC/ATP2A2/BLK/CDH12/CDH15/CDH17/CDH18/CDH19/CDH22/CDH24/CDH3/CDH5/CDH6/CDH8/CDH9/CDK16/CRKL/CTNNB1/CYLD/DNAJA3/EEA1/ERRFI1/ESYT2/ESYT3/FES/GNAI1/GRAMD2A/IQGAP1	0.00185331	0.0143066	0.0106107
CC	GO:0030665	clathrin-coated vesicle membrane	22	ADCY8/ADRB2/AFTPH/AP1M1/AP1M2/AP2A2/AP2B1/AP2S1/AP3B1/AP3B2/APOE/AREG/BTBD8/CD3G/CD9/CFTR/CHRM2/CLTB/DAB2/EGFR/EPN1/HLA-DPA1	0.0019475	0.0148526	0.0110157
CC	GO:0030055	cell-substrate junction	60	ACTB/ACTC1/ACTN2/ACTN3/ACTR2/ACTR3/ADAM17/ADAM9/ADD1/ADGRB1/ADGRE5/AHNAK/AIF1L/AKAP12/ALCAM/ALOX15B/ANXA1/ANXA5/ARF1/ARF6/ARHGAP22/ARHGAP24/ARHGEF7/ARPC1B/ARPC3/ARPC5/ASAP3/ATP6V0C/B2M/BCAR1/BCAR3/CALR/CAP1/CASK/CAV1/CD46/CD9/CD99/CDC42/CDC42EP1/CNN1/COL17A1/CPNE3/CSPG4/CTNNB1/CYFIP1/DAB2/DCTN4/DDR2/DIXDC1/EGFR/EPB41L2/ERBIN/EZR/FES/FLNB/FLRT1/FLRT3/ICAM1/IQGAP1	0.00197951	0.0149171	0.0110635
CC	GO:0044309	neuron spine	30	ABHD17A/ABHD17B/ABHD17C/ACTN2/ADGRB1/AKAP5/APBA2/APBA3/APP/ARC/ARF4/ARFGEF2/ARHGAP32/ARRB1/ATP1A2/ATP6AP2/BCR/CDC42/CDK5R1/CLSTN1/CNIH2/CPEB4/CRYAB/CYFIP1/DAGLA/DOCK10/DRD1/DVL1/EEA1/HPCA	0.00208191	0.0154973	0.0114938
CC	GO:1902554	serine/threonine protein kinase complex	18	ACVR1/ACVR1C/ACVR2A/ACVR2B/AMHR2/CCNA2/CCNB1/CCNB2/CCND2/CCNE1/CCNG2/CCNI/CCNT1/CCNT2/CDK14/CDK5R1/CKS2/CNPPD1	0.00210547	0.0154973	0.0114938
CC	GO:0000276	mitochondrial proton-transporting ATP synthase complex, coupling factor F(o)	5	ATP5MC1/ATP5MC2/ATP5MC3/ATP5MG/ATP5PD	0.00244673	0.0178021	0.0132032
CC	GO:0034702	ion channel complex	45	ABCB8/ABCC9/ABHD12/ABHD6/AKAP6/AKAP9/AMIGO1/ANO1/ANO6/ATP2A1/BEST2/BEST3/CACNA1D/CACNA1E/CACNA1F/CACNA1I/CACNA1S/CACNA2D1/CACNG2/CACNG3/CACNG4/CACNG5/CACNG7/CALM1/CALM3/CATSPER1/CATSPER3/CATSPERB/CATSPERD/CATSPERG/CFTR/CHRNA3/CHRNA5/CHRNA6/CHRNB1/CHRNB3/CHRND/CHRNE/CLCN2/CLDN17/CNIH2/CPT1C/FKBP1B/GRIN2D/HSPA2	0.00250655	0.0180301	0.0133723
CC	GO:0031968	organelle outer membrane	35	ABCB6/ACACB/ACSL1/ACSL4/ACSL6/AGK/AGPAT4/AGPAT5/AIFM2/AKAP1/APOO/APOOL/ARG1/ARMC1/ARMCX1/ARMCX2/ASS1/ATP5MC2/ATP5MC3/BAD/BAK1/BCL2/BCL2A1/BCL2L1/BCL2L10/BID/BOK/BPHL/BRI3BP/CNR1/CPT1C/CYP24A1/CYP27B1/GK2/HAX1	0.00258097	0.0183568	0.0136146
CC	GO:0000922	spindle pole	28	AAAS/ABRAXAS2/ANKRD53/ASPM/AUNIP/AURKA/BIRC6/BOD1L2/CALM1/CALM3/CCNB1/CDC14A/CDC14C/CDC20/CDC6/CEP19/CEP44/CEP85/CEP95/CETN1/CKAP2/CTNNB1/DCTN4/DLGAP5/DYNC1I1/DYNC1LI1/FAM110C/GPSM2	0.00283934	0.01997	0.014811
CC	GO:0005774	vacuolar membrane	60	ABCA13/ABCA2/ABCA5/ABCB6/ABCB9/ABCC10/ABCD1/ABCD4/ABHD6/AHNAK/ANKFY1/ANPEP/AP1M1/AP1M2/AP2A2/AP2B1/AP2S1/AP3B1/AP3D1/AP5M1/ARL8A/ARRB1/ATG14/ATG16L1/ATG16L2/ATG9B/ATP10B/ATP11B/ATP11C/ATP6AP2/ATP6V0A1/ATP6V0A4/ATP6V0C/ATP6V0D2/ATP6V1B1/ATP6V1B2/ATP6V1G1/B4GALT1/BRI3/C3AR1/CCZ1B/CDIP1/CEACAM8/CFTR/CLCN4/CLCN7/CP/CPNE3/CTSA/CYBRD1/DAB2/DAGLB/DDOST/ECE1/EVA1A/FNIP2/GNAI1/GPR137B/HLA-DPA1/IRGM	0.00305079	0.0212215	0.0157392
CC	GO:0033176	proton-transporting V-type ATPase complex	8	ATP6AP2/ATP6V0A1/ATP6V0A4/ATP6V0C/ATP6V0D2/ATP6V1B1/ATP6V1B2/ATP6V1G1	0.00328088	0.0225739	0.0167423
CC	GO:0005759	mitochondrial matrix	65	AADAT/AASS/ABAT/ABCE1/ABHD10/ACAD10/ACAD8/ACADL/ACADVL/ACAT1/ACOT11/ACOT9/ACSF2/ACSF3/ACSM1/ACSM3/ACSM5/ACSS3/ADHFE1/AGXT/AGXT2/AK3/AK4/ALDH1B1/ALDH1L2/ALDH2/ALDH4A1/ALDH5A1/ALDH6A1/ALDH7A1/AMT/ARL2BP/ATG4D/ATP5F1B/ATP5F1C/AUH/BCAT2/BCKDHB/BCKDK/BCL2L1/BCO2/BTD/C1QBP/CA5B/CARS2/CCNB1/CHCHD1/COQ3/CYP11A1/D2HGDH/DIMT1/DNA2/DNAJA3/DTYMK/ELAC2/ETFA/ETFBKMT/ETFDH/FLAD1/FXN/GADD45GIP1/GOT2/GPT2/GRPEL1/…	0.00334669	0.0227791	0.0168944
CC	GO:0005925	focal adhesion	58	ACTB/ACTC1/ACTN2/ACTN3/ACTR2/ACTR3/ADAM17/ADAM9/ADD1/ADGRB1/ADGRE5/AHNAK/AIF1L/AKAP12/ALCAM/ALOX15B/ANXA1/ANXA5/ARF1/ARF6/ARHGAP22/ARHGAP24/ARHGEF7/ARPC1B/ARPC3/ARPC5/ASAP3/ATP6V0C/B2M/BCAR1/BCAR3/CALR/CAP1/CASK/CAV1/CD46/CD9/CD99/CDC42/CDC42EP1/CNN1/CPNE3/CSPG4/CTNNB1/CYFIP1/DAB2/DCTN4/DDR2/DIXDC1/EGFR/EPB41L2/EZR/FES/FLNB/FLRT1/FLRT3/ICAM1/IQGAP1	0.00342185	0.0230429	0.0170901
CC	GO:0120111	neuron projection cytoplasm	17	ABHD12/ABHD13/ACTR10/ADA/AGBL4/AP3B1/AP3B2/AP3D1/ARC/ARL8A/BLOC1S3/BLOC1S4/BLOC1S6/CALY/CDKL5/DYNC1H1/HPCA	0.00354523	0.0236224	0.0175199
CC	GO:0043197	dendritic spine	29	ABHD17A/ABHD17B/ABHD17C/ACTN2/ADGRB1/AKAP5/APBA2/APBA3/APP/ARC/ARF4/ARFGEF2/ARHGAP32/ARRB1/ATP1A2/ATP6AP2/BCR/CDC42/CDK5R1/CLSTN1/CNIH2/CPEB4/CRYAB/CYFIP1/DAGLA/DOCK10/DRD1/DVL1/HPCA	0.00373501	0.0246277	0.0182655
CC	GO:0099144	anchored component of synaptic membrane	5	ABHD17A/ABHD17B/CNTN2/CNTN5/GPC4	0.00385973	0.0249307	0.0184902
CC	GO:1990454	L-type voltage-gated calcium channel complex	5	CACNA1D/CACNA1S/CACNA2D1/CACNG4/CACNG7	0.00385973	0.0249307	0.0184902
CC	GO:0030426	growth cone	29	ACAP3/ADGRL1/ALS2/AMFR/APBB1/APP/ARHGAP4/ARPC3/ARPC5/ATCAY/CALM1/CALM3/CBARP/CCDC120/CDK5R1/CDKL5/CNR1/CPEB4/CYFIP1/DCTN2/DICER1/DVL1/ELAVL4/EXOC4/EXOC7/FLRT3/FSCN1/GAP43/IQGAP1	0.00405675	0.0258965	0.0192065
CC	GO:0000778	condensed nuclear chromosome kinetochore	6	BUB1/BUB1B/CCNB1/CENPC/CENPO/CENPT	0.00409108	0.0258965	0.0192065
CC	GO:0030666	endocytic vesicle membrane	27	AP2A2/AP2B1/AP2S1/APOE/APPL2/ATG12/ATG5/ATP6V0A1/ATP6V0A4/ATP6V0C/ATP6V0D2/B2M/BTBD8/CACNG2/CACNG3/CACNG4/CALR/CAMK2B/CAMK2G/CAV1/CD163/CD36/CD9/CYBA/ENTPD7/HLA-DPA1/IRGM	0.0043117	0.0267579	0.0198454
CC	GO:0031461	cullin-RING ubiquitin ligase complex	27	ANAPC10/ANAPC13/ANAPC15/ANAPC4/ANAPC5/ANAPC7/ARIH2/BUB1B/CDC16/CDC20/CDC20B/CDC23/CKS2/COMMD1/COP1/CUL7/DCAF11/DCAF12/DCAF15/DCAF16/DCAF17/DDB1/FBXL2/FBXO27/FBXO39/FBXO45/FBXW5	0.0043117	0.0267579	0.0198454
CC	GO:0005765	lysosomal membrane	53	ABCA13/ABCA2/ABCA5/ABCB9/ABCC10/ABCD1/ABCD4/ABHD6/AHNAK/ANKFY1/ANPEP/AP1M1/AP1M2/AP2A2/AP2B1/AP2S1/AP3B1/AP3D1/AP5M1/ARL8A/ARRB1/ATP10B/ATP11B/ATP11C/ATP6AP2/ATP6V0A1/ATP6V0A4/ATP6V0C/ATP6V0D2/ATP6V1B2/ATP6V1G1/B4GALT1/BRI3/C3AR1/CCZ1B/CDIP1/CEACAM8/CFTR/CLCN4/CLCN7/CP/CPNE3/CTSA/CYBRD1/DAB2/DAGLB/DDOST/ECE1/EVA1A/FNIP2/GNAI1/GPR137B/HLA-DPA1	0.0044366	0.0270035	0.0200276
CC	GO:0098852	lytic vacuole membrane	53	ABCA13/ABCA2/ABCA5/ABCB9/ABCC10/ABCD1/ABCD4/ABHD6/AHNAK/ANKFY1/ANPEP/AP1M1/AP1M2/AP2A2/AP2B1/AP2S1/AP3B1/AP3D1/AP5M1/ARL8A/ARRB1/ATP10B/ATP11B/ATP11C/ATP6AP2/ATP6V0A1/ATP6V0A4/ATP6V0C/ATP6V0D2/ATP6V1B2/ATP6V1G1/B4GALT1/BRI3/C3AR1/CCZ1B/CDIP1/CEACAM8/CFTR/CLCN4/CLCN7/CP/CPNE3/CTSA/CYBRD1/DAB2/DAGLB/DDOST/ECE1/EVA1A/FNIP2/GNAI1/GPR137B/HLA-DPA1	0.0044366	0.0270035	0.0200276
CC	GO:0031983	vesicle lumen	47	A1BG/A2M/ACAA1/ACLY/ACTN2/ACTR10/ACTR2/ADA/AGL/ALAD/ALB/ALDOA/ALDOC/ALOX5/AOC1/APAF1/APOA1/APOH/APOOL/APP/ARG1/ARHGAP45/ARPC5/ARSA/ARSB/B2M/BACE1/C1orf35/C6orf120/CANT1/CAP1/CCT2/CDA/CFD/CREG1/CSNK2B/CSTB/CTSA/CTSH/CTSZ/CYFIP1/DERA/DYNC1H1/EEF2/EGFR/FUCA1/HUWE1	0.00470775	0.028381	0.0210492
CC	GO:0045177	apical part of cell	57	ABCB11/ABCC1/ABCC4/ABCC5/ABCG2/ABCG5/ABCG8/ACE2/ACVR1/ACY3/ADAM17/ADCY8/ADGRG2/ADRB2/AGER/AJAP1/ANK2/ANO1/ANXA1/APP/AQP5/AQP8/ARHGEF18/ATP1A1/ATP1B1/ATP1B2/ATP6AP2/ATP6V0A4/ATP6V0D2/ATP6V1B1/ATP6V1B2/BYSL/C2CD2L/C5AR2/CA2/CD34/CD36/CDC42/CEACAM1/CEACAM7/CFTR/CNKSR3/CPO/CRB2/CSPG4/CYP4F12/CYP4F2/DDR2/DLL1/DRD3/DSG1/DSG2/DYNC2H1/EGFR/EPB41L4B/EZR/HAX1	0.00482499	0.0288134	0.0213699
CC	GO:0005819	spindle	53	AAAS/ABRAXAS2/ACOT13/AGBL5/ANAPC5/ANAPC7/ANKRD53/ANXA11/APP/ARL2BP/ARL8A/ASPM/AUNIP/AURKA/BIRC6/BOD1L2/BUB1B/CALM1/CALM3/CBX3/CCDC69/CCNB1/CDC14A/CDC14C/CDC16/CDC20/CDC42/CDC6/CDCA8/CEP162/CEP19/CEP295/CEP350/CEP44/CEP85/CEP95/CETN1/CHAMP1/CKAP2/CTNNB1/CYLD/DCTN3/DCTN4/DCUN1D5/DIAPH1/DLGAP5/DYNC1I1/DYNC1LI1/EFHC2/EVI5/FAM110C/GPSM2/HSPA2	0.005208	0.0308099	0.0228506
CC	GO:0016471	vacuolar proton-transporting V-type ATPase complex	6	ATP6AP2/ATP6V0A1/ATP6V0A4/ATP6V0D2/ATP6V1B1/ATP6V1G1	0.00563662	0.0330369	0.0245023
CC	GO:0017119	Golgi transport complex	5	CDC42/COG6/COG7/COG8/DNAJC28	0.00577301	0.0335258	0.0248649
CC	GO:0001726	ruffle	28	ADAM17/ADGRE2/AIF1/AIF1L/AKT2/ALS2/APC/APPL1/APPL2/ARF4/ARF6/ARFIP2/ARHGAP18/ARHGAP45/ARHGEF4/ARHGEF7/ASAP3/ATP6V1B2/BCAR1/C2CD5/CDKL5/CSPG4/CYFIP1/DIAPH1/EPS8L3/EZR/FSCN1/IQGAP1	0.00603691	0.0347397	0.0257652
CC	GO:0098858	actin-based cell projection	33	ACTA1/ACTA2/ACTC1/ACTG2/ACTN2/ADCY6/ADGRA2/ADGRV1/AKR1B1/ANGPT1/ANKS4B/AOC3/APP/AQP5/ARF6/ARL4C/ATP6V1B1/ATP6V1B2/B4GALT1/BBS2/CA2/CA9/CALB2/CDC14A/CDC42/CEACAM1/CYFIP1/EXOC4/EZR/FOXA1/FSCN1/FZD9/GAP43	0.00630759	0.0359703	0.0266779
CC	GO:0035579	specific granule membrane	17	ADGRG3/AGPAT2/ALDH3B1/ANO6/AP1M1/BST1/C3AR1/CD177/CD33/CD36/CD93/CEACAM1/CEACAM8/CYBA/FCAR/FPR2/GPR84	0.00643301	0.036358	0.0269654
CC	GO:0030427	site of polarized growth	29	ACAP3/ADGRL1/ALS2/AMFR/APBB1/APP/ARHGAP4/ARPC3/ARPC5/ATCAY/CALM1/CALM3/CBARP/CCDC120/CDK5R1/CDKL5/CNR1/CPEB4/CYFIP1/DCTN2/DICER1/DVL1/ELAVL4/EXOC4/EXOC7/FLRT3/FSCN1/GAP43/IQGAP1	0.00651741	0.036509	0.0270775
CC	GO:0060205	cytoplasmic vesicle lumen	46	A1BG/A2M/ACAA1/ACLY/ACTN2/ACTR10/ACTR2/ADA/AGL/ALAD/ALB/ALDOA/ALDOC/ALOX5/AOC1/APAF1/APOA1/APOH/APOOL/APP/ARG1/ARHGAP45/ARPC5/ARSA/ARSB/B2M/BACE1/C1orf35/C6orf120/CANT1/CAP1/CCT2/CDA/CFD/CREG1/CSNK2B/CSTB/CTSA/CTSH/CTSZ/CYFIP1/DERA/DYNC1H1/EEF2/FUCA1/HUWE1	0.00680335	0.0377765	0.0280175
CC	GO:0005938	cell cortex	43	ACTN2/ACTR2/ADD3/AGTRAP/AKAP12/AKAP13/AKT2/ANLN/ARC/ARF6/ARFIP2/ARHGAP32/ARHGEF7/ASPH/BFSP2/BSN/C2CD2L/C2CD5/CABP1/CALB2/CALD1/CAP1/CAPZA2/CAPZA3/CAV1/CLTB/CNKSR1/CTNNB1/CTSZ/DCTN4/DYNC1H1/EPB41L2/EXOC4/EXOC7/EZR/FAM110C/FLNB/FNBP1L/FSCN1/GNAI1/GPSM2/HAX1/HMCN2	0.00700101	0.038536	0.0285808
CC	GO:0072562	blood microparticle	24	A1BG/A2M/ACSM1/ACTA1/ACTB/ACTC1/ACTG2/AFM/ALB/AMBP/ANGPTL4/APOA1/APOA2/APOE/APOL1/BCHE/C1QC/C1R/C1RL/C4BPA/CFH/CP/DNPEP/HSPA2	0.00752468	0.0410614	0.0304538
CC	GO:0044298	cell body membrane	8	ADCY8/AMIGO1/ATP1A3/ATP1B2/CD22/DAB2IP/FLRT1/HPCA	0.0082083	0.0438155	0.0324964
CC	GO:0005766	primary lysosome	25	ABCA13/ACLY/ACTR10/ACTR2/ANXA11/ARG1/ARHGAP45/ARL8A/ARSA/ARSB/ATP11B/ATP6V0C/B4GALT1/BRI3/C3AR1/C6orf120/CAP1/CCT2/CEACAM8/CPNE3/CREG1/CTSA/DDOST/DYNC1H1/FUCA1	0.00823705	0.0438155	0.0324964
CC	GO:0042582	azurophil granule	25	ABCA13/ACLY/ACTR10/ACTR2/ANXA11/ARG1/ARHGAP45/ARL8A/ARSA/ARSB/ATP11B/ATP6V0C/B4GALT1/BRI3/C3AR1/C6orf120/CAP1/CCT2/CEACAM8/CPNE3/CREG1/CTSA/DDOST/DYNC1H1/FUCA1	0.00823705	0.0438155	0.0324964
CC	GO:0000151	ubiquitin ligase complex	41	ABTB1/AMFR/ANAPC10/ANAPC13/ANAPC15/ANAPC4/ANAPC5/ANAPC7/ANKIB1/ANKRD39/ARIH2/ASB12/ATG3/BARD1/BCOR/BRAP/BUB1B/CBX7/CDC16/CDC20/CDC20B/CDC23/CKS2/COMMD1/COP1/CUL7/DCAF11/DCAF12/DCAF15/DCAF16/DCAF17/DCUN1D5/DDB1/DERL2/DYRK2/FBXL2/FBXO27/FBXO39/FBXO45/FBXW5/GID4	0.00931011	0.0491108	0.0364238
MF	GO:0042626	ATPase-coupled transmembrane transporter activity	37	ABCA1/ABCA12/ABCA13/ABCA2/ABCA3/ABCA4/ABCA5/ABCA6/ABCA8/ABCA9/ABCB10/ABCB11/ABCB5/ABCB6/ABCB7/ABCB8/ABCB9/ABCC1/ABCC10/ABCC12/ABCC4/ABCC5/ABCC9/ABCD1/ABCD2/ABCD3/ABCD4/ABCG2/ABCG4/ABCG5/ABCG8/ATP1A1/ATP1A2/ATP1A3/ATP1A4/ATP7B/CFTR	8.57885e-23	8.24428e-20	6.57411e-20
MF	GO:0015399	primary active transmembrane transporter activity	37	ABCA1/ABCA12/ABCA13/ABCA2/ABCA3/ABCA4/ABCA5/ABCA6/ABCA8/ABCA9/ABCB10/ABCB11/ABCB5/ABCB6/ABCB7/ABCB8/ABCB9/ABCC1/ABCC10/ABCC12/ABCC4/ABCC5/ABCC9/ABCD1/ABCD2/ABCD3/ABCD4/ABCG2/ABCG4/ABCG5/ABCG8/ATP1A1/ATP1A2/ATP1A3/ATP1A4/ATP7B/CFTR	1.11731e-21	5.36867e-19	4.28106e-19
MF	GO:0016887	ATPase activity	111	ABCA1/ABCA12/ABCA13/ABCA2/ABCA3/ABCA4/ABCA5/ABCA6/ABCA8/ABCA9/ABCB10/ABCB11/ABCB5/ABCB6/ABCB7/ABCB8/ABCB9/ABCC1/ABCC10/ABCC12/ABCC4/ABCC5/ABCC9/ABCD1/ABCD2/ABCD3/ABCD4/ABCE1/ABCF1/ABCF3/ABCG2/ABCG4/ABCG5/ABCG8/ACIN1/ACSBG1/ACSBG2/ACSF2/ACSF3/ACSL1/ACSL4/ACSL6/ACSM1/ACSM3/ACSM5/ACTC1/AFG1L/AFG3L2/AK6/ANXA1/AQR/ASCC3/ATAD1/ATAD2B/ATAD3C/ATAD5/ATP10A/ATP10B/ATP10D/ATP11B/ATP11C/ATP13A1/ATP13A3/ATP13…	9.44499e-17	3.02555e-14	2.41262e-14
MF	GO:0016903	oxidoreductase activity, acting on the aldehyde or oxo group of donors	23	ADH4/ADH7/AKR1B1/AKR1C3/AKR1C4/ALDH16A1/ALDH18A1/ALDH1A1/ALDH1A2/ALDH1B1/ALDH1L1/ALDH1L2/ALDH2/ALDH3B1/ALDH3B2/ALDH4A1/ALDH5A1/ALDH6A1/ALDH7A1/ALDH8A1/ALDH9A1/AOX1/BCKDHB	4.18891e-12	1.00639e-09	8.02507e-10
MF	GO:0016620	oxidoreductase activity, acting on the aldehyde or oxo group of donors, NAD or NADP as acceptor	20	ADH4/AKR1B1/AKR1C3/AKR1C4/ALDH16A1/ALDH18A1/ALDH1A1/ALDH1A2/ALDH1B1/ALDH1L1/ALDH1L2/ALDH2/ALDH3B1/ALDH3B2/ALDH4A1/ALDH5A1/ALDH6A1/ALDH7A1/ALDH8A1/ALDH9A1	2.40854e-11	4.62921e-09	3.6914e-09
MF	GO:0008237	metallopeptidase activity	48	ACE/ACE2/ADAM12/ADAM15/ADAM17/ADAM19/ADAM2/ADAM20/ADAM21/ADAM22/ADAM28/ADAM7/ADAM9/ADAMDEC1/ADAMTS1/ADAMTS12/ADAMTS13/ADAMTS14/ADAMTS16/ADAMTS17/ADAMTS19/ADAMTS2/ADAMTS20/ADAMTS4/ADAMTS5/ADAMTS7/ADAMTS8/ADAMTSL2/ADAMTSL4/AFG3L2/AGBL1/AGBL2/AGBL3/AGBL4/AGBL5/AGTPBP1/AMZ1/AMZ2/ANPEP/BMP1/CPA3/CPA5/CPM/CPO/CPXM1/DNPEP/ECE1/ECE2	9.13015e-10	1.46235e-07	1.1661e-07
MF	GO:0004030	aldehyde dehydrogenase [NAD(P)+] activity	12	ADH4/ALDH1A1/ALDH1A2/ALDH1B1/ALDH1L1/ALDH1L2/ALDH2/ALDH3B1/ALDH3B2/ALDH4A1/ALDH7A1/ALDH9A1	1.71486e-09	2.35426e-07	1.87732e-07
MF	GO:0005319	lipid transporter activity	42	ABCA1/ABCA12/ABCA13/ABCA2/ABCA3/ABCA4/ABCA5/ABCA6/ABCA8/ABCA9/ABCB11/ABCC1/ABCD1/ABCD2/ABCD3/ABCD4/ABCG5/ABCG8/AKR1C4/ANO6/ANO7/APOA1/APOA2/APOD/APOE/APOF/APOM/ATP10A/ATP10B/ATP10D/ATP11B/ATP11C/ATP8A2/ATP8B2/ATP8B3/ATP9A/ATP9B/C2CD2L/CD36/CEACAM1/FABP4/GRAMD1C	1.22917e-08	1.3424e-06	1.07045e-06
MF	GO:0004029	aldehyde dehydrogenase (NAD+) activity	11	ALDH1A1/ALDH1A2/ALDH1B1/ALDH1L1/ALDH1L2/ALDH2/ALDH3B1/ALDH3B2/ALDH4A1/ALDH7A1/ALDH9A1	1.25719e-08	1.3424e-06	1.07045e-06
MF	GO:0140326	ATPase-coupled intramembrane lipid transporter activity	14	ABCA1/ABCA2/ABCA3/ABCA4/ATP10A/ATP10B/ATP10D/ATP11B/ATP11C/ATP8A2/ATP8B2/ATP8B3/ATP9A/ATP9B	2.17968e-08	2.09467e-06	1.67032e-06
MF	GO:0140303	intramembrane lipid transporter activity	16	ABCA1/ABCA2/ABCA3/ABCA4/ANO6/ANO7/ATP10A/ATP10B/ATP10D/ATP11B/ATP11C/ATP8A2/ATP8B2/ATP8B3/ATP9A/ATP9B	3.23887e-08	2.82959e-06	2.25636e-06
MF	GO:0004222	metalloendopeptidase activity	31	ADAM12/ADAM15/ADAM17/ADAM19/ADAM2/ADAM20/ADAM21/ADAM22/ADAM28/ADAM7/ADAM9/ADAMDEC1/ADAMTS1/ADAMTS12/ADAMTS13/ADAMTS14/ADAMTS16/ADAMTS17/ADAMTS19/ADAMTS2/ADAMTS20/ADAMTS4/ADAMTS5/ADAMTS7/ADAMTS8/ADAMTSL2/ADAMTSL4/AFG3L2/BMP1/ECE1/ECE2	6.39873e-08	5.12432e-06	4.08621e-06
MF	GO:0016790	thiolester hydrolase activity	17	ABHD10/ABHD12/ABHD13/ABHD16A/ABHD16B/ABHD17A/ABHD17B/ABHD17C/ACOT11/ACOT12/ACOT13/ACOT4/ACOT6/ACOT8/ACOT9/ACSBG2/BAAT	2.11186e-07	1.47393e-05	1.17533e-05
MF	GO:0016538	cyclin-dependent protein serine/threonine kinase regulator activity	19	CASP3/CCNA2/CCNB1/CCNB2/CCNC/CCND2/CCNE1/CCNG2/CCNI/CCNL1/CCNL2/CCNT1/CCNT2/CCNYL1/CCNYL2/CDK5R1/CDKN2C/CKS2/CNPPD1	2.14724e-07	1.47393e-05	1.17533e-05
MF	GO:0050145	nucleoside monophosphate kinase activity	11	AK1/AK2/AK4/AK5/AK6/AK7/AK9/CARD11/CASK/CMPK1/DTYMK	9.46185e-07	6.06189e-05	4.83384e-05
MF	GO:0042625	ATPase-coupled ion transmembrane transporter activity	17	ABCB11/ABCC4/ABCC9/ATP13A1/ATP1A2/ATP1A4/ATP2A1/ATP2A2/ATP2B4/ATP2C1/ATP5F1B/ATP6V0A1/ATP6V0A4/ATP6V0C/ATP6V0D2/ATP6V1B2/ATP6V1G1	1.47342e-06	8.84973e-05	7.05691e-05
MF	GO:0019829	ATPase-coupled cation transmembrane transporter activity	16	ABCB11/ABCC9/ATP13A1/ATP1A2/ATP1A4/ATP2A1/ATP2A2/ATP2B4/ATP2C1/ATP5F1B/ATP6V0A1/ATP6V0A4/ATP6V0C/ATP6V0D2/ATP6V1B2/ATP6V1G1	3.83253e-06	0.000216651	0.000172761
MF	GO:0008179	adenylate cyclase binding	8	ADCY5/ADRB2/AKAP12/AKAP5/AKAP6/CALM1/CALM3/CAP1	4.26287e-06	0.00022759	0.000181483
MF	GO:0016878	acid-thiol ligase activity	13	AACS/AASDH/ACSBG1/ACSBG2/ACSF2/ACSF3/ACSL1/ACSL4/ACSL6/ACSM1/ACSM3/ACSM5/ACSS3	4.94218e-06	0.00024997	0.00019933
MF	GO:0016405	CoA-ligase activity	12	AACS/ACSBG1/ACSBG2/ACSF2/ACSF3/ACSL1/ACSL4/ACSL6/ACSM1/ACSM3/ACSM5/ACSS3	5.52113e-06	0.000265291	0.000211547
MF	GO:0004180	carboxypeptidase activity	15	ACE/ACE2/AGBL1/AGBL2/AGBL3/AGBL4/AGBL5/AGTPBP1/CPA3/CPA5/CPM/CPO/CPXM1/CTSA/CTSZ	9.9133e-06	0.000453651	0.000361748
MF	GO:0016634	oxidoreductase activity, acting on the CH-CH group of donors, oxygen as acceptor	7	ACAA1/ACADL/ACOX2/ACOX3/ACOXL/CPOX/CRAT	1.11124e-05	0.00048541	0.000387073
MF	GO:0004181	metallocarboxypeptidase activity	12	ACE2/AGBL1/AGBL2/AGBL3/AGBL4/AGBL5/AGTPBP1/CPA3/CPA5/CPM/CPO/CPXM1	1.35376e-05	0.000565636	0.000451047
MF	GO:0008378	galactosyltransferase activity	11	B3GALNT1/B3GALT2/B3GALT4/B3GALT6/B4GALT1/B4GALT2/B4GALT4/B4GALT6/B4GALT7/C1GALT1/C1GALT1C1L	1.5389e-05	0.000591552	0.000471712
MF	GO:0034237	protein kinase A regulatory subunit binding	11	ACBD3/AKAP1/AKAP14/AKAP5/AKAP6/AKAP7/AKAP9/ARFGEF1/ARFGEF2/C2orf88/EZR	1.5389e-05	0.000591552	0.000471712
MF	GO:0000062	fatty-acyl-CoA binding	10	ACADL/ACADVL/ACBD3/ACBD4/ACBD5/ACBD6/ACOT11/ACOT12/ALDH6A1/ECI2	1.60666e-05	0.000593847	0.000473542
MF	GO:0008474	palmitoyl-(protein) hydrolase activity	8	ABHD10/ABHD12/ABHD13/ABHD16A/ABHD16B/ABHD17A/ABHD17B/ABHD17C	2.13778e-05	0.000733718	0.000585077
MF	GO:0098599	palmitoyl hydrolase activity	8	ABHD10/ABHD12/ABHD13/ABHD16A/ABHD16B/ABHD17A/ABHD17B/ABHD17C	2.13778e-05	0.000733718	0.000585077
MF	GO:0055102	lipase inhibitor activity	9	ANXA1/ANXA2P2/ANXA4/ANXA5/APOA1/APOA2/APOC1/APOC2/APOC3	2.64397e-05	0.000778512	0.000620797
MF	GO:0005096	GTPase activator activity	51	ACAP1/ACAP3/ADAP1/AGAP1/AGAP11/AGAP2/AGAP6/AGFG1/AGFG2/ALDH1A1/ALS2/ALS2CL/ARAP1/ARFGAP2/ARFGAP3/ARHGAP1/ARHGAP12/ARHGAP18/ARHGAP20/ARHGAP21/ARHGAP22/ARHGAP23/ARHGAP24/ARHGAP25/ARHGAP27/ARHGAP28/ARHGAP30/ARHGAP32/ARHGAP39/ARHGAP4/ARHGAP42/ARHGAP45/ARHGAP5/ARHGDIA/ARHGDIB/ARHGDIG/ARHGEF11/ARHGEF15/ARRB1/ASAP3/BCR/BNIP2/DAB2IP/DEPDC1/ELMOD2/ERRFI1/EVI5/GAPVD1/GARNL3/GRTP1/IQGAP1	2.65863e-05	0.000778512	0.000620797
MF	GO:0015645	fatty acid ligase activity	10	ACSBG1/ACSBG2/ACSF2/ACSF3/ACSL1/ACSL4/ACSL6/ACSM1/ACSM3/ACSM5	2.67335e-05	0.000778512	0.000620797
MF	GO:0140359	ABC-type transporter activity	10	ABCA3/ABCA8/ABCB11/ABCB6/ABCB9/ABCC1/ABCC10/ABCC4/ABCD1/ABCG2	2.67335e-05	0.000778512	0.000620797
MF	GO:1901567	fatty acid derivative binding	10	ACADL/ACADVL/ACBD3/ACBD4/ACBD5/ACBD6/ACOT11/ACOT12/ALDH6A1/ECI2	2.67335e-05	0.000778512	0.000620797
MF	GO:0047617	acyl-CoA hydrolase activity	9	ACOT11/ACOT12/ACOT13/ACOT4/ACOT6/ACOT8/ACOT9/ACSBG2/BAAT	4.56365e-05	0.00126326	0.00100734
MF	GO:0016810	hydrolase activity, acting on carbon-nitrogen (but not peptide) bonds	27	ACER3/ACR/ACY1/ACY3/ADA/ADAD2/ADAL/ADAR/ADARB1/ADAT2/ALLC/APOBEC1/APOBEC3D/APOBEC3F/APOBEC4/ARG1/ASAH1/ASAH2B/ASPA/BTD/CAD/CD101/CDA/CDADC1/DDAH1/DPYS/HDAC8	4.60083e-05	0.00126326	0.00100734
MF	GO:0019957	C-C chemokine binding	10	ACKR1/ACKR2/ACKR3/ACKR4/CCR3/CCR5/CCR6/CCR9/CCRL2/CXCR3	6.68086e-05	0.00173522	0.00138369
MF	GO:0120227	acyl-CoA binding	10	ACADL/ACADVL/ACBD3/ACBD4/ACBD5/ACBD6/ACOT11/ACOT12/ALDH6A1/ECI2	6.68086e-05	0.00173522	0.00138369
MF	GO:0050700	CARD domain binding	8	BCL10/CARD10/CARD11/CARD16/CARD18/CARD8/CASP1/IRGM	7.57753e-05	0.00186718	0.00148892
MF	GO:0140327	flippase activity	8	ABCA3/ABCA4/ATP10A/ATP10B/ATP10D/ATP11C/ATP8A2/ATP8B2	7.57753e-05	0.00186718	0.00148892
MF	GO:0005245	voltage-gated calcium channel activity	14	CACNA1D/CACNA1E/CACNA1F/CACNA1I/CACNA1S/CACNA2D1/CACNG2/CACNG3/CACNG4/CACNG5/CACNG7/CATSPER1/CATSPER3/CNR1	8.49267e-05	0.00204036	0.00162702
MF	GO:0060590	ATPase regulator activity	14	AHSA2P/ATP1B1/ATP1B2/ATP1B3/ATP5IF1/BAG1/BAG3/BAG4/DNAJA2/DNAJC1/DNAJC24/FNIP2/FXYD2/GRPEL1	0.000111675	0.00252435	0.00201295
MF	GO:0008483	transaminase activity	9	AADAT/ABAT/AGXT/AGXT2/AMT/BCAT2/GOT1L1/GOT2/GPT2	0.000119879	0.00252435	0.00201295
MF	GO:0016289	CoA hydrolase activity	9	ACOT11/ACOT12/ACOT13/ACOT4/ACOT6/ACOT8/ACOT9/ACSBG2/BAAT	0.000119879	0.00252435	0.00201295
MF	GO:0035250	UDP-galactosyltransferase activity	9	B3GALNT1/B3GALT2/B3GALT4/B3GALT6/B4GALT1/B4GALT2/B4GALT4/B4GALT6/B4GALT7	0.000119879	0.00252435	0.00201295
MF	GO:0140333	glycerophospholipid flippase activity	7	ABCA3/ABCA4/ATP10A/ATP10B/ATP11C/ATP8A2/ATP8B2	0.000119996	0.00252435	0.00201295
MF	GO:0016814	hydrolase activity, acting on carbon-nitrogen (but not peptide) bonds, in cyclic amidines	12	ADA/ADAD2/ADAL/ADAR/ADARB1/ADAT2/APOBEC1/APOBEC3D/APOBEC3F/APOBEC4/CDA/CDADC1	0.000120833	0.00252435	0.00201295
MF	GO:0008656	cysteine-type endopeptidase activator activity involved in apoptotic process	8	APAF1/BAD/BCL2L13/BEX3/CARD8/CASP1/CASP8AP2/CTSH	0.000130194	0.00256721	0.00204713
MF	GO:0140312	cargo adaptor activity	8	AP1M1/AP1M2/AP2A2/AP2B1/AP2S1/AP4E1/ARRB1/DAB2	0.000130194	0.00256721	0.00204713
MF	GO:0051018	protein kinase A binding	15	ACBD3/AKAP1/AKAP10/AKAP12/AKAP13/AKAP14/AKAP17A/AKAP5/AKAP6/AKAP7/AKAP9/ARFGEF1/ARFGEF2/C2orf88/EZR	0.000130899	0.00256721	0.00204713
MF	GO:0001637	G protein-coupled chemoattractant receptor activity	10	ACKR2/ACKR3/ACKR4/CCR3/CCR5/CCR6/CCR9/CCRL2/CMKLR1/CXCR3	0.000149149	0.00281043	0.00224108
MF	GO:0004950	chemokine receptor activity	10	ACKR2/ACKR3/ACKR4/CCR3/CCR5/CCR6/CCR9/CCRL2/CMKLR1/CXCR3	0.000149149	0.00281043	0.00224108
MF	GO:0016877	ligase activity, forming carbon-sulfur bonds	13	AACS/AASDH/ACSBG1/ACSBG2/ACSF2/ACSF3/ACSL1/ACSL4/ACSL6/ACSM1/ACSM3/ACSM5/ACSS3	0.00015742	0.00290925	0.00231988
MF	GO:0017002	activin-activated receptor activity	6	ACVR1/ACVR1C/ACVR2A/ACVR2B/ACVRL1/AMHR2	0.000173587	0.00303304	0.00241859
MF	GO:0047760	butyrate-CoA ligase activity	6	AACS/ACSF2/ACSM1/ACSM3/ACSM5/ACSS3	0.000173587	0.00303304	0.00241859
MF	GO:0051400	BH domain binding	6	BAK1/BCL2/BCL2A1/BCL2L1/BOK/IRGM	0.000173587	0.00303304	0.00241859
MF	GO:0015464	acetylcholine receptor activity	9	CHRM1/CHRM2/CHRM5/CHRNA3/CHRNA5/CHRNA6/CHRNB1/CHRNB3/CHRNE	0.000184364	0.00316382	0.00252288
MF	GO:0019239	deaminase activity	11	ADA/ADAD2/ADAL/ADAR/ADARB1/ADAT2/APOBEC1/APOBEC3D/APOBEC3F/CDA/CDADC1	0.000225249	0.00379762	0.00302828
MF	GO:0016493	C-C chemokine receptor activity	9	ACKR2/ACKR3/ACKR4/CCR3/CCR5/CCR6/CCR9/CCRL2/CXCR3	0.000275286	0.00448389	0.00357552
MF	GO:0016769	transferase activity, transferring nitrogenous groups	9	AADAT/ABAT/AGXT/AGXT2/AMT/BCAT2/GOT1L1/GOT2/GPT2	0.000275286	0.00448389	0.00357552
MF	GO:0019956	chemokine binding	11	A2M/ACKR1/ACKR2/ACKR3/ACKR4/CCR3/CCR5/CCR6/CCR9/CCRL2/CXCR3	0.000306625	0.00491111	0.0039162
MF	GO:0030695	GTPase regulator activity	72	ACAP1/ACAP3/ADAP1/ADRB1/AGAP1/AGAP11/AGAP2/AGAP6/AGFG1/AGFG2/AKAP13/ALDH1A1/ALS2/ALS2CL/ARAP1/ARFGAP2/ARFGAP3/ARFGEF1/ARFGEF2/ARFGEF3/ARHGAP1/ARHGAP12/ARHGAP18/ARHGAP20/ARHGAP21/ARHGAP22/ARHGAP23/ARHGAP24/ARHGAP25/ARHGAP27/ARHGAP28/ARHGAP30/ARHGAP32/ARHGAP39/ARHGAP4/ARHGAP42/ARHGAP45/ARHGAP5/ARHGDIA/ARHGDIB/ARHGDIG/ARHGEF11/ARHGEF15/ARHGEF16/ARHGEF17/ARHGEF18/ARHGEF4/ARHGEF5/ARHGEF7/ARHGEF9/ARL2B…	0.000328678	0.00509481	0.00406268
MF	GO:0015078	proton transmembrane transporter activity	26	ASIC5/ATP2A1/ATP2A2/ATP2C1/ATP5F1B/ATP5F1C/ATP5MF/ATP5MG/ATP5PD/ATP6/ATP6V0A1/ATP6V0A4/ATP6V0C/ATP6V0D2/ATP6V1B1/ATP6V1B2/ATP6V1G1/C15orf48/CLCN4/COX1/COX10/COX4I1/COX6B1/COX7A2L/COX7B2/COX7C	0.000328698	0.00509481	0.00406268
MF	GO:0004143	diacylglycerol kinase activity	6	AGK/DGKA/DGKB/DGKE/DGKK/DGKQ	0.000348504	0.005233	0.00417287
MF	GO:0008559	ABC-type xenobiotic transporter activity	6	ABCA3/ABCA8/ABCB11/ABCC1/ABCC10/ABCG2	0.000348504	0.005233	0.00417287
MF	GO:0097153	cysteine-type endopeptidase activity involved in apoptotic process	7	CASP1/CASP14/CASP2/CASP3/CASP9/CFLAR/CLC	0.000373451	0.00552132	0.00440279
MF	GO:0016776	phosphotransferase activity, phosphate group as acceptor	12	AK1/AK2/AK3/AK4/AK5/AK6/AK7/AK9/CARD11/CASK/CMPK1/DTYMK	0.000383119	0.00557845	0.00444834
MF	GO:0045296	cadherin binding	54	ABCF3/ACVR1/ADD1/AFDN/AHNAK/ALDOA/ANLN/ANXA1/ARFIP2/ARGLU1/ARHGAP1/ARHGAP18/ARHGEF16/ATXN2L/BAG3/BZW1/BZW2/CALD1/CAPZA1/CAPZB/CAST/CCNB2/CCS/CD46/CDC42EP1/CDH12/CDH15/CDH17/CDH18/CDH19/CDH22/CDH24/CDH3/CDH5/CDH6/CDH8/CDH9/CDK5R1/CEMIP2/CGN/CHMP4B/CRKL/CTNNB1/DAB2IP/EEF2/EGFR/ESYT2/EZR/F11R/FLNB/FNBP1L/FSCN1/GAPVD1/IQGAP1	0.000488534	0.00700718	0.00558763
MF	GO:0016505	peptidase activator activity involved in apoptotic process	8	APAF1/BAD/BCL2L13/BEX3/CARD8/CASP1/CASP8AP2/CTSH	0.000508177	0.00707765	0.00564383
MF	GO:0031690	adrenergic receptor binding	8	ADRA2A/ADRA2C/ADRB1/AKAP5/APLP1/ARRB1/ARRDC3/C1QBP	0.000508177	0.00707765	0.00564383
MF	GO:0017124	SH3 domain binding	26	ABI3/ABL1/ADAM12/ADAM15/ADAM17/ADAM19/ADAM9/AFAP1L1/AFAP1L2/AKAP5/ARHGAP1/ARHGAP27/BCAR1/CABYR/CASP9/CBLB/CNTNAP1/CRK/CYBA/DAB2IP/ELMO1/ELMO2/ELMO3/ERRFI1/FMN1/INPP5D	0.000550217	0.00755369	0.00602343
MF	GO:0022848	acetylcholine-gated cation-selective channel activity	7	CHRNA3/CHRNA5/CHRNA6/CHRNB1/CHRNB3/CHRND/CHRNE	0.000604976	0.00807475	0.00643892
MF	GO:0035615	clathrin adaptor activity	7	AP1M1/AP1M2/AP2A2/AP2B1/AP2S1/ARRB1/DAB2	0.000604976	0.00807475	0.00643892
MF	GO:0004000	adenosine deaminase activity	6	ADA/ADAD2/ADAL/ADAR/ADARB1/ADAT2	0.000636199	0.00820491	0.00654272
MF	GO:0004875	complement receptor activity	6	C3AR1/C5AR2/CMKLR1/CR2/FPR2/GPR32	0.000636199	0.00820491	0.00654272
MF	GO:0005506	iron ion binding	29	ABCE1/ADI1/ALKBH1/ALKBH3/ALKBH8/ALOX15B/ALOX5/AOX1/CALR/CDO1/CH25H/CYP11A1/CYP24A1/CYP26A1/CYP27B1/CYP2A7/CYP2E1/CYP2W1/CYP3A43/CYP46A1/CYP4F11/CYP4F12/CYP4F2/CYP8B1/DNAJC24/DOHH/EGLN2/FXN/HIF1AN	0.000640341	0.00820491	0.00654272
MF	GO:0008376	acetylgalactosaminyltransferase activity	13	B3GALNT1/B3GALNT2/B3GALT2/B3GALT4/B3GNT4/B3GNT8/B4GALNT1/B4GALNT2/B4GALNT3/CHSY1/GALNT1/GALNT5/GALNT9	0.000697784	0.00882329	0.00703583
MF	GO:0033293	monocarboxylic acid binding	17	ACACB/ACOX2/ACOX3/ACOXL/AFM/AFP/AKR1C1/AKR1C3/AKR1C4/ALB/ALOX5AP/APOC1/CRABP1/CYP26A1/CYP2W1/CYP4F11/FABP4	0.000715984	0.00893586	0.00712559
MF	GO:0042562	hormone binding	19	ABHD2/ACVR1/ADCYAP1R1/ADIPOR1/ADIPOR2/ALDH1A1/AMHR2/AR/ATP1A1/ATP1A2/ATP1A3/C2CD2L/CALCR/CALR/CCKBR/CTSH/EBI3/ECE1/EGFR	0.000762322	0.0093922	0.00748948
MF	GO:0030507	spectrin binding	9	ADD1/ADD2/ANK1/ANK2/CAMSAP2/DCTN2/DYNC1I1/EPB41L2/GBP1	0.000790844	0.00952927	0.00759878
MF	GO:0002020	protease binding	26	A2M/A2ML1/ACR/ADAMTS4/ADAMTSL4/ALPI/AMFR/ANXA2P2/ATP9A/BAG6/BCL10/BCL2/BCL2L10/BDKRB2/CARD16/CARD18/CASP3/CD177/CDK5R1/CFLAR/COL1A2/CRADD/CSTB/DERL2/DVL3/INSL3	0.000793279	0.00952927	0.00759878
MF	GO:0019205	nucleobase-containing compound kinase activity	12	AK1/AK2/AK3/AK4/AK5/AK6/AK7/AK9/CARD11/CASK/CMPK1/DTYMK	0.000808828	0.0095961	0.00765207
MF	GO:0005544	calcium-dependent phospholipid binding	14	ANXA1/ANXA10/ANXA11/ANXA2P2/ANXA4/ANXA5/ANXA7/C2CD5/CPNE3/CPNE6/CPNE9/DYSF/ESYT2/ESYT3	0.000894856	0.0104873	0.00836271
MF	GO:0003951	NAD+ kinase activity	7	AGK/CERK/DGKA/DGKB/DGKE/DGKK/DGKQ	0.000937323	0.0107234	0.00855102
MF	GO:0046933	proton-transporting ATP synthase activity, rotational mechanism	7	ATP5F1B/ATP5F1C/ATP5MF/ATP5MG/ATP5PD/ATP6/ATP6V0C	0.000937323	0.0107234	0.00855102
MF	GO:0019887	protein kinase regulator activity	34	AFAP1L2/AGAP2/ALS2/ANGPT4/ANKRD54/APC/CAB39L/CALM1/CALM3/CASP3/CCNA2/CCNB1/CCNB2/CCNC/CCND2/CCNE1/CCNG2/CCNI/CCNL1/CCNL2/CCNT1/CCNT2/CCNYL1/CCNYL2/CD24/CDK5R1/CDKN2C/CKS2/CNPPD1/CSNK2B/DGKQ/EPO/IQGAP1/IRGM	0.000987101	0.01116	0.00889919
MF	GO:0016504	peptidase activator activity	12	APAF1/APH1A/APH1B/APP/BAD/BCL2L13/BEX3/CARD8/CASP1/CASP8AP2/CAV1/CTSH	0.00101799	0.0113754	0.00907094
MF	GO:0004175	endopeptidase activity	66	ACE/ACE2/ACR/ADAM12/ADAM15/ADAM17/ADAM19/ADAM2/ADAM20/ADAM21/ADAM22/ADAM28/ADAM7/ADAM9/ADAMDEC1/ADAMTS1/ADAMTS12/ADAMTS13/ADAMTS14/ADAMTS16/ADAMTS17/ADAMTS19/ADAMTS2/ADAMTS20/ADAMTS4/ADAMTS5/ADAMTS7/ADAMTS8/ADAMTSL2/ADAMTSL4/ADGB/AFG3L2/ASPRV1/ATG4A/ATG4B/ATG4C/BACE1/BACE2/BMP1/C1R/C1RL/C2/CAPN10/CAPN13/CAPN8/CASP1/CASP14/CASP2/CASP3/CASP9/CELA1/CELA3A/CFD/CFLAR/CLC/CTRB2/CTRL/CTSE/CTSF/CTSH/CTSO…	0.00105165	0.0115177	0.00918436
MF	GO:0008009	chemokine activity	13	CCL11/CCL13/CCL2/CCL22/CCL25/CCL28/CCL4/CCL7/CCL8/CX3CL1/CXCL12/CXCL13/CXCL6	0.00107122	0.0115177	0.00918436
MF	GO:0047372	acylglycerol lipase activity	6	ABHD12/ABHD15/ABHD16A/ABHD16B/ABHD2/ABHD6	0.00107866	0.0115177	0.00918436
MF	GO:1901338	catecholamine binding	6	ADRA2A/ADRA2B/ADRA2C/ADRB2/ADRB3/DRD1	0.00107866	0.0115177	0.00918436
MF	GO:0051087	chaperone binding	21	AHSA2P/ALB/AMFR/ATP1A1/ATP1A2/ATP1A3/BAG1/BAG3/BAG4/BAK1/CALR/CFTR/CP/DNAJA2/DNAJB13/DNAJC1/DNLZ/FNIP2/GRPEL1/HSPA2/HSPE1	0.00132154	0.0139561	0.0111288
MF	GO:0052689	carboxylic ester hydrolase activity	27	AADAC/ABHD10/ABHD12/ABHD15/ABHD16A/ABHD16B/ABHD2/ABHD4/ABHD6/ABHD8/ACHE/ACOT11/ACOT12/ACOT4/ACOT6/ACOT8/ACOT9/AOAH/APMAP/BAAT/BCHE/BPHL/CA2/CES5A/DAGLB/GDPD1/H6PD	0.00139646	0.0144473	0.0115205
MF	GO:0004550	nucleoside diphosphate kinase activity	7	AK1/AK4/AK5/AK7/AK9/CMPK1/DTYMK	0.00139813	0.0144473	0.0115205
MF	GO:0043539	protein serine/threonine kinase activator activity	11	ALS2/CAB39L/CALM1/CALM3/CCNB1/CCNT1/CCNT2/CDK5R1/CKS2/IQGAP1/IRGM	0.00148644	0.0151964	0.0121179
MF	GO:0005200	structural constituent of cytoskeleton	21	ACTA1/ACTB/ACTL6B/ACTL7A/ACTL7B/ACTR2/ACTR3/ADD1/ADD2/ADD3/AGRN/ANK1/ARPC1B/ARPC3/ARPC5/BFSP2/CYLC1/CYLC2/DES/EPB41L4B/ERBIN	0.00171114	0.0165647	0.0132089
MF	GO:0004065	arylsulfatase activity	6	ARSA/ARSB/ARSD/ARSG/ARSI/ARSJ	0.00172369	0.0165647	0.0132089
MF	GO:0004089	carbonate dehydratase activity	6	CA10/CA12/CA2/CA3/CA5B/CA9	0.00172369	0.0165647	0.0132089
MF	GO:0004467	long-chain fatty acid-CoA ligase activity	6	ACSBG1/ACSBG2/ACSL1/ACSL4/ACSL6/ACSM1	0.00172369	0.0165647	0.0132089
MF	GO:0015562	efflux transmembrane transporter activity	6	ABCB5/ABCB6/ABCC1/ABCC4/ABCC5/ABCG2	0.00172369	0.0165647	0.0132089
MF	GO:0044548	S100 protein binding	6	AGER/AHNAK/ANXA11/ATP2A2/EZR/IQGAP1	0.00172369	0.0165647	0.0132089
MF	GO:0043028	cysteine-type endopeptidase regulator activity involved in apoptotic process	11	APAF1/BAD/BCL2L13/BEX3/BIRC3/BIRC7/CARD8/CASP1/CASP8AP2/CD27/CTSH	0.00186194	0.0174782	0.0139374
MF	GO:0004016	adenylate cyclase activity	5	ADCY1/ADCY5/ADCY6/ADCY7/ADCY8	0.00187332	0.0174782	0.0139374
MF	GO:0097199	cysteine-type endopeptidase activity involved in apoptotic signaling pathway	5	CASP1/CASP2/CASP3/CASP9/CFLAR	0.00187332	0.0174782	0.0139374
MF	GO:0001664	G protein-coupled receptor binding	46	ACE/ADCYAP1/ADM/ADRA2A/ADRA2C/ADRB1/AGRP/AKAP5/APELA/APLN/APLP1/ARAP1/ARHGEF11/ARR3/ARRB1/ARRDC3/ASIP/ATP2A2/BAMBI/BBS1/BDKRB2/C1QBP/CALM1/CALM3/CCKBR/CCL11/CCL13/CCL2/CCL22/CCL25/CCL28/CCL4/CCL7/CCL8/CCRL2/CX3CL1/CXCL12/CXCL13/CXCL6/DRD3/DVL1/DVL3/EDN1/GNAI1/HCRT/INSL3	0.0019208	0.017749	0.0141533
MF	GO:0019207	kinase regulator activity	37	AFAP1L2/AGAP2/ALS2/ANGPT4/ANKRD54/APC/BCL10/CAB39L/CALM1/CALM3/CASP3/CCKBR/CCNA2/CCNB1/CCNB2/CCNC/CCND2/CCNE1/CCNG2/CCNI/CCNL1/CCNL2/CCNT1/CCNT2/CCNYL1/CCNYL2/CD24/CDK5R1/CDKN2C/CISH/CKS2/CNPPD1/CSNK2B/DGKQ/EPO/IQGAP1/IRGM	0.00193992	0.0177549	0.014158
MF	GO:0004675	transmembrane receptor protein serine/threonine kinase activity	7	ACVR1/ACVR1C/ACVR2A/ACVR2B/ACVRL1/AMHR2/BMPR1B	0.00201825	0.0182976	0.0145907
MF	GO:0015252	proton channel activity	8	ASIC5/ATP5F1B/ATP5F1C/ATP5MF/ATP5MG/ATP5PD/ATP6/ATP6V0C	0.00203762	0.0183005	0.0145931
MF	GO:0016627	oxidoreductase activity, acting on the CH-CH group of donors	14	ACAA1/ACAD10/ACAD8/ACADL/ACADVL/ACOX2/ACOX3/ACOXL/AKR1C1/AKR1C3/BDH2/CPOX/CRAT/DPYD	0.00224634	0.0199883	0.0159389
MF	GO:0030674	protein-macromolecule adaptor activity	42	AFAP1L2/AKAP13/AKAP6/AMFR/ANK1/ANK2/AP1M1/AP1M2/AP2A2/AP2B1/AP2S1/AP4E1/APH1A/APH1B/ARRB1/ARRDC1/ARRDC4/ATP1B1/ATP1B2/ATP1B3/AXIN1/BBS4/BET1/BIN3/BLNK/BNIP1/CARD10/CAV1/CD3G/CDYL/CNKSR1/COL1A2/CRADD/CRK/DAB2/DAB2IP/DDB1/FLRT1/FLRT3/FSCN1/FXYD2/IQGAP1	0.00276352	0.0243646	0.0194287
MF	GO:0005247	voltage-gated chloride channel activity	5	ANO1/ANO6/CLCN2/CLCN4/CLCN7	0.003144	0.0274671	0.0219027
MF	GO:0005504	fatty acid binding	10	ACOX2/ACOX3/ACOXL/AFM/AFP/ALB/ALOX5AP/APOC1/CYP4F11/FABP4	0.00340594	0.0294875	0.0235138
MF	GO:0001671	ATPase activator activity	8	AHSA2P/ATP1B1/ATP1B2/ATP1B3/DNAJA2/DNAJC1/DNAJC24/FXYD2	0.00359021	0.0308053	0.0245646
MF	GO:0098960	postsynaptic neurotransmitter receptor activity	14	ADRB1/CHRM1/CHRM2/CHRM5/CHRNA3/CHRNA5/CHRNA6/CHRNB1/CHRNB3/CHRND/CHRNE/DRD1/DRD3/GRIK1	0.00366417	0.0311617	0.0248488
MF	GO:0005229	intracellular calcium activated chloride channel activity	6	ANO1/ANO10/ANO4/ANO6/ANO7/ANO8	0.00383518	0.0317725	0.0253358
MF	GO:0015662	ion transmembrane transporter activity, phosphorylative mechanism	6	ABCB11/ABCC4/ATP2A1/ATP2A2/ATP2B4/ATP2C1	0.00383518	0.0317725	0.0253358
MF	GO:0061778	intracellular chloride channel activity	6	ANO1/ANO10/ANO4/ANO6/ANO7/ANO8	0.00383518	0.0317725	0.0253358
MF	GO:0120020	cholesterol transfer activity	7	ABCA1/ABCG5/ABCG8/APOA1/APOA2/APOE/GRAMD1C	0.00387349	0.0318156	0.0253702
MF	GO:0019209	kinase activator activity	18	AFAP1L2/AGAP2/ALS2/ANGPT4/BCL10/CAB39L/CALM1/CALM3/CCNB1/CCNT1/CCNT2/CD24/CDK5R1/CKS2/DGKQ/EPO/IQGAP1/IRGM	0.00438054	0.0356754	0.0284481
MF	GO:0051959	dynein light intermediate chain binding	8	CCDC88B/DNAH2/DNAH5/DNAH6/DNAH9/DNAL4/DYNC1H1/DYNC2H1	0.00464768	0.0375329	0.0299293
MF	GO:0003724	RNA helicase activity	16	AQR/DDX1/DDX19A/DDX20/DDX21/DDX23/DDX4/DDX42/DDX43/DDX46/DDX51/DHX15/DHX16/DHX33/DHX36/DHX8	0.00475178	0.0378455	0.0301786
MF	GO:0008227	G protein-coupled amine receptor activity	12	ADRA1A/ADRA1B/ADRA1D/ADRA2A/ADRA2B/ADRA2C/ADRB1/ADRB2/ADRB3/CHRM1/CHRM2/CHRM5	0.00485733	0.0378455	0.0301786
MF	GO:0030295	protein kinase activator activity	17	AFAP1L2/AGAP2/ALS2/ANGPT4/CAB39L/CALM1/CALM3/CCNB1/CCNT1/CCNT2/CD24/CDK5R1/CKS2/DGKQ/EPO/IQGAP1/IRGM	0.0048791	0.0378455	0.0301786
MF	GO:0004032	alditol:NADP+ 1-oxidoreductase activity	5	ADH4/AKR1B1/AKR1C1/AKR1C3/AKR1C4	0.00493528	0.0378455	0.0301786
MF	GO:0004126	cytidine deaminase activity	5	APOBEC1/APOBEC3D/APOBEC3F/CDA/CDADC1	0.00493528	0.0378455	0.0301786
MF	GO:0042166	acetylcholine binding	5	ACHE/CHRNA3/CHRNB1/CHRNB3/CHRND	0.00493528	0.0378455	0.0301786
MF	GO:0008235	metalloexopeptidase activity	14	ACE/ACE2/AGBL1/AGBL2/AGBL3/AGBL4/AGBL5/AGTPBP1/ANPEP/CPA3/CPA5/CPM/CPO/CPXM1	0.00496206	0.0378455	0.0301786
MF	GO:0044769	ATPase activity, coupled to transmembrane movement of ions, rotational mechanism	7	ATP5F1B/ATP6V0A1/ATP6V0A4/ATP6V0C/ATP6V0D2/ATP6V1B2/ATP6V1G1	0.00518239	0.0386068	0.0307856
MF	GO:0046961	proton-transporting ATPase activity, rotational mechanism	7	ATP5F1B/ATP6V0A1/ATP6V0A4/ATP6V0C/ATP6V0D2/ATP6V1B2/ATP6V1G1	0.00518239	0.0386068	0.0307856
MF	GO:0120015	sterol transfer activity	7	ABCA1/ABCG5/ABCG8/APOA1/APOA2/APOE/GRAMD1C	0.00518239	0.0386068	0.0307856
MF	GO:0005324	long-chain fatty acid transporter activity	6	ABCD1/ABCD2/ABCD3/ABCD4/CD36/FABP4	0.00541582	0.0397298	0.0316812
MF	GO:0008484	sulfuric ester hydrolase activity	6	ARSA/ARSB/ARSD/ARSG/ARSI/ARSJ	0.00541582	0.0397298	0.0316812
MF	GO:0004129	cytochrome-c oxidase activity	8	C15orf48/COX1/COX10/COX4I1/COX6B1/COX7A2L/COX7B2/COX7C	0.00592845	0.0418915	0.0334049
MF	GO:0015002	heme-copper terminal oxidase activity	8	C15orf48/COX1/COX10/COX4I1/COX6B1/COX7A2L/COX7B2/COX7C	0.00592845	0.0418915	0.0334049
MF	GO:0016675	oxidoreductase activity, acting on a heme group of donors	8	C15orf48/COX1/COX10/COX4I1/COX6B1/COX7A2L/COX7B2/COX7C	0.00592845	0.0418915	0.0334049
MF	GO:0016676	oxidoreductase activity, acting on a heme group of donors, oxygen as acceptor	8	C15orf48/COX1/COX10/COX4I1/COX6B1/COX7A2L/COX7B2/COX7C	0.00592845	0.0418915	0.0334049
MF	GO:0045505	dynein intermediate chain binding	8	BAG3/DNAH2/DNAH5/DNAH6/DNAH9/DNAL4/DYNC1H1/DYNC2H1	0.00592845	0.0418915	0.0334049
MF	GO:0048020	CCR chemokine receptor binding	11	CCL11/CCL13/CCL2/CCL22/CCL25/CCL4/CCL7/CCL8/CCRL2/CX3CL1/CXCL13	0.00604125	0.0423769	0.033792
MF	GO:0019199	transmembrane receptor protein kinase activity	16	ACVR1/ACVR1C/ACVR2A/ACVR2B/ACVRL1/AMHR2/BMPR1B/CSF1R/DDR2/EFNA3/EGFR/EPHA6/EPHB3/EPHB6/FGFR1/FGFR4	0.00698146	0.0486173	0.0387681
