# Supplementary material for: A Joint Model of Random Forest and Artificial Neural Network for the Diagnosis of Endometriosis
Source: Front Genet. 2022 Mar 8;13:848116. doi: 10.3389/fgene.2022.848116 (PMC8957986; doi:10.3389/fgene.2022.848116)
Supplement: Supplementary file 2 [file Table3.XLSX]

## Sheet: Supplementary Table S3
Supplementary Table S3. The GO enrichment results of 285 downregulated expressed genes between disease and normal samples.
category	ID	term	count	genes	p.adjust	qvalue
BP	GO:0034440	lipid oxidation	59	ACAA2/ACADM/ACADS/ACOX1/ADIPOQ/AKT1/ALOX12B/ILVBL	4.46e-05	0.0131026
BP	GO:0019395	fatty acid oxidation	71	ACAA2/ACADM/ACADS/ACOX1/ADIPOQ/AKT1/ILVBL	0.000230866	0.0179976
BP	GO:0006635	fatty acid beta-oxidation	61	ACAA2/ACADM/ACADS/ACOX1/ADIPOQ/AKT1	0.000242221	0.0179976
BP	GO:0009062	fatty acid catabolic process	71	ACAA2/ACADM/ACADS/ACOX1/ADIPOQ/AKT1/ILVBL	0.000244777	0.0179976
BP	GO:0072329	monocarboxylic acid catabolic process	71	ACAA2/ACADM/ACADS/ACOX1/ADIPOQ/AKT1/ILVBL	0.00087758	0.0342674
BP	GO:0071542	dopaminergic neuron differentiation	41	CDNF/CSNK1E/FGF8/FZD1	0.000879473	0.0342674
BP	GO:0032091	negative regulation of protein binding	61	ADIPOQ/AKT1/CSNK1E/CTNNBIP1/DTNBP1/IFIT2	0.000910816	0.0342674
BP	GO:0016054	organic acid catabolic process	73	ACAA2/ACADM/ACADS/ACADSB/ACOX1/ADIPOQ/AKT1/BCAT1/CRYM/ILVBL	0.000932112	0.0342674
BP	GO:0030258	lipid modification	73	ABCG1/ACAA2/ACADM/ACADS/ACOX1/ADIPOQ/AKT1/ALOX12B/ILVBL/INPP5B	0.00131247	0.0417029
BP	GO:1903793	positive regulation of anion transport	101	ABCB1/ABCB4/ABCG1/ADAM8/ADIPOQ/AIMP1/AKT1/ALOX12B/BCAS3/EDEM1/FGB/FLNA/GPS2/IL1A	0.00151365	0.0417029
BP	GO:0044242	cellular lipid catabolic process	66	ACAA2/ACADM/ACADS/ACOX1/ADIPOQ/AKT1/FABP6/HEXA/ILVBL	0.00155975	0.0417029
BP	GO:0044282	small molecule catabolic process	94	ACAA2/ACADM/ACADS/ACADSB/ACOX1/ADIPOQ/AKT1/APOBEC3C/BCAT1/CRYM/GPI/ILVBL/INPP5B	0.00171241	0.041969
BP	GO:0006631	fatty acid metabolic process	87	ACAA2/ACADM/ACADS/ACADSB/ACOX1/ACSM2A/ADIPOQ/AKT1/ALOX12B/CD74/FADS2/ILVBL	0.00226362	0.0457476
BP	GO:0009081	branched-chain amino acid metabolic process	31	ACADSB/BCAT1/ILVBL	0.00233322	0.0457476
BP	GO:0048026	positive regulation of mRNA splicing, via spliceosome	31	CIRBP/DAZAP1/HMX2	0.00233322	0.0457476
BP	GO:0051100	negative regulation of binding	71	ADIPOQ/AKT1/CSNK1E/CTNNBIP1/DDIT3/DTNBP1/IFIT2	0.00266843	0.04905
BP	GO:0051651	maintenance of location in cell	59	AKT1/CLIC2/DDIT3/DHRS7C/FTH1/GAA/GPAA1/HTT	0.00321887	0.0514775
BP	GO:0051607	defense response to virus	66	AIMP1/APOBEC3C/CNOT7/EXOSC4/FLNA/HTRA1/IFIT2/IFNA10/IFNW1	0.00355519	0.0514775
BP	GO:0140546	defense response to symbiont	66	AIMP1/APOBEC3C/CNOT7/EXOSC4/FLNA/HTRA1/IFIT2/IFNA10/IFNW1	0.00355519	0.0514775
BP	GO:0051235	maintenance of location	73	ABCG1/AKT1/CLIC2/DDIT3/DHRS7C/FLNA/FTH1/GAA/GPAA1/HTT	0.00437388	0.0514775
BP	GO:2001234	negative regulation of apoptotic signaling pathway	59	ACAA2/AKT1/CD74/CSNK2A1/ELL3/FGB/HTT/IL1A	0.00488111	0.0514775
BP	GO:0045737	positive regulation of cyclin-dependent protein serine/threonine kinase activity	31	AKT1/CCND1/CKS1B	0.00503791	0.0514775
BP	GO:0045598	regulation of fat cell differentiation	61	ADIPOQ/AKT1/DDIT3/DUSP10/GDF3/GPS2	0.00526346	0.0514775
BP	GO:0071900	regulation of protein serine/threonine kinase activity	94	ADAM8/ADIPOQ/AKT1/CCND1/CD74/CKS1B/DBF4/DTNBP1/DUSP10/ETAA1/GPS2/GTF2H1/HTT	0.00527713	0.0514775
BP	GO:0032373	positive regulation of sterol transport	31	ABCB4/ADIPOQ/GPS2	0.00553028	0.0514775
BP	GO:0032376	positive regulation of cholesterol transport	31	ABCB4/ADIPOQ/GPS2	0.00553028	0.0514775
BP	GO:0001889	liver development	61	CCND1/CEBPG/COBL/FGL1/FPGS/GFER	0.00564604	0.0514775
BP	GO:0000290	deadenylation-dependent decapping of nuclear-transcribed mRNA	21	CNOT7/DCP1A	0.00572979	0.0514775
BP	GO:0035860	glial cell-derived neurotrophic factor receptor signaling pathway	21	GFRA2/GFRA3	0.00572979	0.0514775
BP	GO:0045843	negative regulation of striated muscle tissue development	21	FGF3/FGF8	0.00572979	0.0514775
BP	GO:0061008	hepaticobiliary system development	61	CCND1/CEBPG/COBL/FGL1/FPGS/GFER	0.00604856	0.0514775
BP	GO:0061077	chaperone-mediated protein folding	41	CD74/CSNK2A1/DNAJB1/DNAJC7	0.00626837	0.0514775
BP	GO:0043928	exonucleolytic catabolism of deadenylated mRNA	31	CNOT7/DCP1A/EXOSC4	0.00659907	0.0514775
BP	GO:0050685	positive regulation of mRNA processing	31	CIRBP/DAZAP1/HMX2	0.00659907	0.0514775
BP	GO:0033539	fatty acid beta-oxidation using acyl-CoA dehydrogenase	21	ACADM/ACADS	0.00694951	0.0514775
BP	GO:0045657	positive regulation of monocyte differentiation	21	CD74/CTNNBIP1	0.00694951	0.0514775
BP	GO:0048635	negative regulation of muscle organ development	21	FGF3/FGF8	0.00694951	0.0514775
BP	GO:1901862	negative regulation of muscle tissue development	21	FGF3/FGF8	0.00694951	0.0514775
BP	GO:1990440	positive regulation of transcription from RNA polymerase II promoter in response to endoplasmic reticulum stress	21	CREB3L3/DDIT3	0.00694951	0.0514775
BP	GO:0051085	chaperone cofactor-dependent protein refolding	31	CD74/DNAJB1/DNAJC7	0.00717627	0.0514775
BP	GO:1904031	positive regulation of cyclin-dependent protein kinase activity	31	AKT1/CCND1/CKS1B	0.00717627	0.0514775
BP	GO:0000291	nuclear-transcribed mRNA catabolic process, exonucleolytic	31	CNOT7/DCP1A/EXOSC4	0.00778248	0.0536913
BP	GO:0046395	carboxylic acid catabolic process	59	ACAA2/ACADM/ACADS/ACOX1/ADIPOQ/AKT1/CRYM/ILVBL	0.00785	0.0536913
BP	GO:0031953	negative regulation of protein autophosphorylation	21	ADIPOQ/GFRA2	0.00827569	0.0540872
BP	GO:1904953	Wnt signaling pathway involved in midbrain dopaminergic neuron differentiation	21	CSNK1E/FZD1	0.00827569	0.0540872
BP	GO:0006821	chloride transport	51	ABCB1/CLCA2/CLCN6/CLCNKB/CLIC2	0.00904584	0.0549978
BP	GO:0033120	positive regulation of RNA splicing	31	CIRBP/DAZAP1/HMX2	0.00908318	0.0549978
BP	GO:0046329	negative regulation of JNK cascade	31	AKT1/DUSP10/GPS2	0.00908318	0.0549978
BP	GO:0010745	negative regulation of macrophage derived foam cell differentiation	21	ABCG1/ADIPOQ	0.00970571	0.0549978
BP	GO:0036109	alpha-linolenic acid metabolic process	21	ACOX1/FADS2	0.00970571	0.0549978
BP	GO:0051764	actin crosslink formation	21	BAIAP2/FLNA	0.00970571	0.0549978
BP	GO:0009615	response to virus	73	AIMP1/APOBEC3C/BTBD17/CNOT7/EXOSC4/FLNA/HTRA1/IFIT2/IFNA10/IFNW1	0.00972402	0.0549978
BP	GO:0030212	hyaluronan metabolic process	31	AKT1/GUSB/HEXA	0.0105035	0.0561247
BP	GO:0051084	'de novo' posttranslational protein folding	31	CD74/DNAJB1/DNAJC7	0.0105035	0.0561247
BP	GO:0051225	spindle assembly	51	ARHGEF10/AURKC/FLNA/HAUS6/HAUS7	0.0108513	0.0561247
BP	GO:0045006	DNA deamination	21	APOBEC3C/EXOSC4	0.011237	0.0561247
BP	GO:0070141	response to UV-A	21	AKT1/CCND1	0.011237	0.0561247
BP	GO:0110156	methylguanosine-cap decapping	21	CNOT7/DCP1A	0.011237	0.0561247
BP	GO:0070296	sarcoplasmic reticulum calcium ion transport	31	CACNG1/CLIC2/DHRS7C	0.0112591	0.0561247
BP	GO:0061013	regulation of mRNA catabolic process	71	AKT1/CIRBP/CNOT7/DCP1A/EXOSC4/FASTK/HNRNPC	0.0117983	0.0578323
BP	GO:0021535	cell migration in hindbrain	21	ARL13B/FLNA	0.0128669	0.0592745
BP	GO:0072224	metanephric glomerulus development	21	ADIPOQ/EGR1	0.0128669	0.0592745
BP	GO:1902166	negative regulation of intrinsic apoptotic signaling pathway in response to DNA damage by p53 class mediator	21	CD74/ELL3	0.0128669	0.0592745
BP	GO:0006458	'de novo' protein folding	31	CD74/DNAJB1/DNAJC7	0.0137103	0.0592745
BP	GO:0090503	RNA phosphodiester bond hydrolysis, exonucleolytic	31	ANGEL1/CNOT7/EXOSC4	0.0137103	0.0592745
BP	GO:0015918	sterol transport	51	ABCB4/ABCG1/ADIPOQ/GPS2/GRAMD1A	0.0142279	0.0592745
BP	GO:0015850	organic hydroxy compound transport	59	ABCB4/ABCG1/ADIPOQ/AQP10/CRHR1/DTNBP1/GPS2/GRAMD1A	0.0144651	0.0592745
BP	GO:0010677	negative regulation of cellular carbohydrate metabolic process	31	ADIPOQ/COX11/GIT1	0.0145893	0.0592745
BP	GO:0090594	inflammatory response to wounding	21	GIT1/IL1A	0.0145932	0.0592745
BP	GO:0110154	RNA decapping	21	CNOT7/DCP1A	0.0145932	0.0592745
BP	GO:1904948	midbrain dopaminergic neuron differentiation	21	CSNK1E/FZD1	0.0145932	0.0592745
BP	GO:0045444	fat cell differentiation	71	ADIPOQ/AKT1/CCND1/DDIT3/DUSP10/GDF3/GPS2	0.0152492	0.0592745
BP	GO:0015698	inorganic anion transport	61	ABCB1/CLCA2/CLCN6/CLCNKB/CLIC2/CRY2	0.0152646	0.0592745
BP	GO:0051302	regulation of cell division	61	AURKC/FGF3/FGF8/GIT1/IL1A/INTU	0.0152646	0.0592745
BP	GO:1902165	regulation of intrinsic apoptotic signaling pathway in response to DNA damage by p53 class mediator	21	CD74/ELL3	0.0164131	0.0592745
BP	GO:0047496	vesicle transport along microtubule	31	AP3M1/DTNBP1/HTT	0.0164413	0.0592745
BP	GO:1903313	positive regulation of mRNA metabolic process	41	CIRBP/CNOT7/DAZAP1/HMX2	0.016819	0.0592745
BP	GO:1903311	regulation of mRNA metabolic process	66	AKT1/CIRBP/CNOT7/DAZAP1/DCP1A/EXOSC4/FASTK/HMX2/HNRNPC	0.0168311	0.0592745
BP	GO:0030198	extracellular matrix organization	73	ADAM8/ADAMTS10/COL11A1/COL27A1/EFEMP2/FGB/FOXF2/HAPLN1/HTRA1/ITGA8	0.0173436	0.0592745
BP	GO:0043062	extracellular structure organization	73	ADAM8/ADAMTS10/COL11A1/COL27A1/EFEMP2/FGB/FOXF2/HAPLN1/HTRA1/ITGA8	0.01762	0.0592745
BP	GO:0045229	external encapsulating structure organization	73	ADAM8/ADAMTS10/COL11A1/COL27A1/EFEMP2/FGB/FOXF2/HAPLN1/HTRA1/ITGA8	0.0181824	0.0592745
BP	GO:0051781	positive regulation of cell division	41	AURKC/FGF3/FGF8/IL1A	0.0181831	0.0592745
BP	GO:0007612	learning	51	ADGRB3/BRSK1/GIT1/GPR88/HTT	0.0182475	0.0592745
BP	GO:0030214	hyaluronan catabolic process	21	GUSB/HEXA	0.0183245	0.0592745
BP	GO:0016042	lipid catabolic process	66	ACAA2/ACADM/ACADS/ACOX1/ADIPOQ/AKT1/FABP6/HEXA/ILVBL	0.0186618	0.0592745
BP	GO:0007369	gastrulation	61	ADIPOQ/CFC1/COL11A1/FGF8/HSBP1/ITGA8	0.0186956	0.0592745
BP	GO:0032873	negative regulation of stress-activated MAPK cascade	31	AKT1/DUSP10/GPS2	0.0194553	0.0592745
BP	GO:0045661	regulation of myoblast differentiation	31	BOC/BTG1/DDIT3	0.0194553	0.0592745
BP	GO:0070303	negative regulation of stress-activated protein kinase signaling cascade	31	AKT1/DUSP10/GPS2	0.0194553	0.0592745
BP	GO:0032634	interleukin-5 production	21	EPX/IL1RAP	0.0203249	0.0592745
BP	GO:0032674	regulation of interleukin-5 production	21	EPX/IL1RAP	0.0203249	0.0592745
BP	GO:0045663	positive regulation of myoblast differentiation	21	BOC/BTG1	0.0203249	0.0592745
BP	GO:0048490	anterograde synaptic vesicle transport	21	AP3M1/DTNBP1	0.0203249	0.0592745
BP	GO:0099514	synaptic vesicle cytoskeletal transport	21	AP3M1/DTNBP1	0.0203249	0.0592745
BP	GO:0099517	synaptic vesicle transport along microtubule	21	AP3M1/DTNBP1	0.0203249	0.0592745
BP	GO:2000251	positive regulation of actin cytoskeleton reorganization	21	BAIAP2/BCAS3	0.0203249	0.0592745
BP	GO:0043044	ATP-dependent chromatin remodeling	41	ACTL6A/ACTR6/CENPU/HNRNPC	0.0203548	0.0592745
BP	GO:0034204	lipid translocation	31	ABCB1/ABCB4/ABCG1	0.0205232	0.0592745
BP	GO:0045912	negative regulation of carbohydrate metabolic process	31	ADIPOQ/COX11/GIT1	0.0205232	0.0592745
BP	GO:0007611	learning or memory	71	ADGRB3/BRSK1/FOXO6/GALR3/GIT1/GPR88/HTT	0.0206108	0.0592745
BP	GO:2001233	regulation of apoptotic signaling pathway	66	ACAA2/AKT1/CD74/CSNK2A1/DDIT3/ELL3/FGB/HTT/IL1A	0.0213228	0.0592745
BP	GO:0009083	branched-chain amino acid catabolic process	21	ACADSB/BCAT1	0.022412	0.0592745
BP	GO:0033141	positive regulation of peptidyl-serine phosphorylation of STAT protein	21	IFNA10/IFNW1	0.022412	0.0592745
BP	GO:0043586	tongue development	21	BNC2/INTU	0.022412	0.0592745
BP	GO:1903131	mononuclear cell differentiation	73	ADAM8/CD74/CEBPG/CTNNBIP1/DUSP10/EGR1/GPS2/IFNA10/IFNW1/IL1A	0.0228314	0.0592745
BP	GO:0072006	nephron development	51	ADIPOQ/CTNNBIP1/DCHS2/EGR1/FGF8	0.0229533	0.0592745
BP	GO:0043488	regulation of mRNA stability	61	AKT1/CIRBP/DCP1A/EXOSC4/FASTK/HNRNPC	0.0231469	0.0592745
BP	GO:1905952	regulation of lipid localization	61	ABCB4/ABCG1/ADIPOQ/AKT1/CRHR1/GPS2	0.0236817	0.0592745
BP	GO:0045599	negative regulation of fat cell differentiation	31	ADIPOQ/DDIT3/GPS2	0.0239168	0.0592745
BP	GO:0031023	microtubule organizing center organization	51	ARHGEF10/BCAS3/BRSK1/HAUS6/HAUS7	0.0242414	0.0592745
BP	GO:0006123	mitochondrial electron transport, cytochrome c to oxygen	21	COX4I2/CYCS	0.0245835	0.0592745
BP	GO:0010875	positive regulation of cholesterol efflux	21	ADIPOQ/GPS2	0.0245835	0.0592745
BP	GO:0019646	aerobic electron transport chain	21	COX4I2/CYCS	0.0245835	0.0592745
BP	GO:0043651	linoleic acid metabolic process	21	ALOX12B/FADS2	0.0245835	0.0592745
BP	GO:0045655	regulation of monocyte differentiation	21	CD74/CTNNBIP1	0.0245835	0.0592745
BP	GO:1902254	negative regulation of intrinsic apoptotic signaling pathway by p53 class mediator	21	CD74/ELL3	0.0245835	0.0592745
BP	GO:1904886	beta-catenin destruction complex disassembly	21	FRAT1/FZD1	0.0245835	0.0592745
BP	GO:2000479	regulation of cAMP-dependent protein kinase activity	21	ADIPOQ/HTT	0.0245835	0.0592745
BP	GO:0051098	regulation of binding	66	ADIPOQ/AKT1/CEBPG/CLIC2/CSNK1E/CTNNBIP1/DDIT3/DTNBP1/IFIT2	0.0246316	0.0592745
BP	GO:0030098	lymphocyte differentiation	66	ADAM8/CD74/CEBPG/DUSP10/EGR1/GPS2/IFNA10/IFNW1/IL1A	0.0250206	0.0592745
BP	GO:0097479	synaptic vesicle localization	31	AP3M1/BRSK1/DTNBP1	0.0251113	0.0592745
BP	GO:0060337	type I interferon signaling pathway	41	CNOT7/EGR1/IFIT2/IFNA10	0.02516	0.0592745
BP	GO:0042100	B cell proliferation	41	CD74/GAPT/IFNA10/IFNW1	0.0260217	0.0592745
BP	GO:0071357	cellular response to type I interferon	41	CNOT7/EGR1/IFIT2/IFNA10	0.0260217	0.0592745
BP	GO:1902476	chloride transmembrane transport	41	CLCA2/CLCN6/CLCNKB/CLIC2	0.0260217	0.0592745
BP	GO:0035904	aorta development	31	DCTN5/EFEMP2/FGF8	0.0263375	0.0592745
BP	GO:0033617	mitochondrial cytochrome c oxidase assembly	21	COA5/COX18	0.0268372	0.0592745
BP	GO:0097035	regulation of membrane lipid distribution	31	ABCB1/ABCB4/ABCG1	0.0275953	0.0592745
BP	GO:0043393	regulation of protein binding	61	ADIPOQ/AKT1/CSNK1E/CTNNBIP1/DTNBP1/IFIT2	0.027659	0.0592745
BP	GO:0021915	neural tube development	51	ARL13B/COBL/FERD3L/FGF8/INTU	0.0276628	0.0592745
BP	GO:0071901	negative regulation of protein serine/threonine kinase activity	51	ADIPOQ/AKT1/DTNBP1/DUSP10/GPS2	0.0276628	0.0592745
BP	GO:1903169	regulation of calcium ion transmembrane transport	51	CACNG1/CLIC2/CRHR1/DHRS7C/HTT	0.0276628	0.0592745
BP	GO:0043487	regulation of RNA stability	61	AKT1/CIRBP/DCP1A/EXOSC4/FASTK/HNRNPC	0.0288717	0.0592745
BP	GO:0002260	lymphocyte homeostasis	31	AKT1/CD74/GAPT	0.0288846	0.0592745
BP	GO:0032757	positive regulation of interleukin-8 production	31	ADIPOQ/CD74/DDIT3	0.0288846	0.0592745
BP	GO:0003416	endochondral bone growth	21	BNC2/COL27A1	0.0291709	0.0592745
BP	GO:0033139	regulation of peptidyl-serine phosphorylation of STAT protein	21	IFNA10/IFNW1	0.0291709	0.0592745
BP	GO:0072677	eosinophil migration	21	ADAM8/EPX	0.0291709	0.0592745
BP	GO:0071902	positive regulation of protein serine/threonine kinase activity	59	ADAM8/ADIPOQ/AKT1/CCND1/CD74/CKS1B/DBF4/ETAA1	0.0299133	0.0592745
BP	GO:0032781	positive regulation of ATPase activity	31	CHTOP/DNAJB1/DNAJC10	0.0302053	0.0592745
BP	GO:0000079	regulation of cyclin-dependent protein serine/threonine kinase activity	41	AKT1/CCND1/CKS1B/GTF2H1	0.0305945	0.0592745
BP	GO:0034340	response to type I interferon	41	CNOT7/EGR1/IFIT2/IFNA10	0.0305945	0.0592745
BP	GO:0006783	heme biosynthetic process	21	HMBS/IBA57	0.0315825	0.0592745
BP	GO:0010804	negative regulation of tumor necrosis factor-mediated signaling pathway	21	ADIPOQ/GPS2	0.0315825	0.0592745
BP	GO:0036003	positive regulation of transcription from RNA polymerase II promoter in response to stress	21	CREB3L3/DDIT3	0.0315825	0.0592745
BP	GO:0044321	response to leptin	21	CCND1/FGB	0.0315825	0.0592745
BP	GO:0009952	anterior/posterior pattern specification	61	CFC1/COBL/CTNNBIP1/DDIT3/FGF8/HOXB1	0.0320553	0.0592745
BP	GO:0002793	positive regulation of peptide secretion	51	ABCG1/ADAM8/AIMP1/FGB/IL1A	0.0321553	0.0592745
BP	GO:0031532	actin cytoskeleton reorganization	41	BAIAP2/BCAS3/DTNBP1/FLNA	0.032548	0.0592745
BP	GO:2001237	negative regulation of extrinsic apoptotic signaling pathway	41	AKT1/FGB/HTT/IL1A	0.032548	0.0592745
BP	GO:0032722	positive regulation of chemokine production	31	ADIPOQ/CD74/EGR1	0.0329409	0.0592745
BP	GO:0071868	cellular response to monoamine stimulus	41	ADIPOQ/DTNBP1/FLNA/GABPA	0.0335516	0.0592745
BP	GO:0071870	cellular response to catecholamine stimulus	41	ADIPOQ/DTNBP1/FLNA/GABPA	0.0335516	0.0592745
BP	GO:0022011	myelination in peripheral nervous system	21	AKT1/ARHGEF10	0.0340698	0.0592745
BP	GO:0032292	peripheral nervous system axon ensheathment	21	AKT1/ARHGEF10	0.0340698	0.0592745
BP	GO:1902914	regulation of protein polyubiquitination	21	FOXF2/GPS2	0.0340698	0.0592745
BP	GO:1903961	positive regulation of anion transmembrane transport	31	ABCB1/ADIPOQ/AKT1	0.0343556	0.0592745
BP	GO:1904029	regulation of cyclin-dependent protein kinase activity	41	AKT1/CCND1/CKS1B/GTF2H1	0.034573	0.0592745
BP	GO:0051898	negative regulation of protein kinase B signaling	31	AKT1/CRYBA1/DDIT3	0.0358012	0.0592745
BP	GO:0032368	regulation of lipid transport	51	ABCB4/ADIPOQ/AKT1/CRHR1/GPS2	0.0362285	0.0592745
BP	GO:0000188	inactivation of MAPK activity	21	DUSP10/GPS2	0.0366307	0.0592745
BP	GO:0008535	respiratory chain complex IV assembly	21	COA5/COX18	0.0366307	0.0592745
BP	GO:0019883	antigen processing and presentation of endogenous antigen	21	CD74/ERAP2	0.0366307	0.0592745
BP	GO:0034114	regulation of heterotypic cell-cell adhesion	21	ADIPOQ/FGB	0.0366307	0.0592745
BP	GO:0098868	bone growth	21	BNC2/COL27A1	0.0366307	0.0592745
BP	GO:0002526	acute inflammatory response	41	ADAM8/CREB3L3/CTNNBIP1/IL1A	0.0366698	0.0592745
BP	GO:0051091	positive regulation of DNA-binding transcription factor activity	71	ADAM8/AKT1/CEBPG/DDIT3/EDA/FZD1/IL1RAP	0.0368739	0.0592745
BP	GO:0048662	negative regulation of smooth muscle cell proliferation	31	ADIPOQ/CTNNBIP1/EFEMP2	0.0372779	0.0592745
BP	GO:0071867	response to monoamine	41	ADIPOQ/DTNBP1/FLNA/GABPA	0.0377451	0.0592745
BP	GO:0071869	response to catecholamine	41	ADIPOQ/DTNBP1/FLNA/GABPA	0.0377451	0.0592745
BP	GO:0003002	regionalization	59	ARL13B/CFC1/COBL/CTNNBIP1/DDIT3/FGF8/HOXB1/INTU	0.0378799	0.0592745
BP	GO:0033344	cholesterol efflux	31	ABCG1/ADIPOQ/GPS2	0.0387853	0.0592745
BP	GO:0030301	cholesterol transport	41	ABCB4/ABCG1/ADIPOQ/GPS2	0.0388384	0.0592745
BP	GO:0043618	regulation of transcription from RNA polymerase II promoter in response to stress	41	CREB3L3/DDIT3/DNAJB1/EGR1	0.0388384	0.0592745
BP	GO:0002675	positive regulation of acute inflammatory response	21	ADAM8/CREB3L3	0.0392633	0.0592745
BP	GO:0031069	hair follicle morphogenesis	21	FOXQ1/INTU	0.0392633	0.0592745
BP	GO:0042501	serine phosphorylation of STAT protein	21	IFNA10/IFNW1	0.0392633	0.0592745
BP	GO:0090307	mitotic spindle assembly	31	ARHGEF10/AURKC/FLNA	0.0403235	0.0592745
BP	GO:0009408	response to heat	51	AKT1/DNAJB1/DNAJC7/HSBP1/IL1A	0.0406061	0.0592745
BP	GO:0001782	B cell homeostasis	21	CD74/GAPT	0.0419654	0.0592745
BP	GO:0001893	maternal placenta development	21	AKT1/DAZAP1	0.0419654	0.0592745
BP	GO:0006779	porphyrin-containing compound biosynthetic process	21	HMBS/IBA57	0.0419654	0.0592745
BP	GO:0014044	Schwann cell development	21	AKT1/ARHGEF10	0.0419654	0.0592745
BP	GO:0033014	tetrapyrrole biosynthetic process	21	HMBS/IBA57	0.0419654	0.0592745
BP	GO:1902253	regulation of intrinsic apoptotic signaling pathway by p53 class mediator	21	CD74/ELL3	0.0419654	0.0592745
BP	GO:0051209	release of sequestered calcium ion into cytosol	41	CLIC2/DDIT3/DHRS7C/HTT	0.0422263	0.0592745
BP	GO:0051283	negative regulation of sequestering of calcium ion	41	CLIC2/DDIT3/DHRS7C/HTT	0.0433916	0.0592745
BP	GO:0032922	circadian regulation of gene expression	31	CRY2/CSNK1E/EGR1	0.0434911	0.0592745
BP	GO:0044839	cell cycle G2/M phase transition	71	ABCB1/AKAP8L/BRSK1/CCND1/CSNK1E/HAUS6/HAUS7	0.0435363	0.0592745
BP	GO:0050890	cognition	71	ADGRB3/BRSK1/FOXO6/GALR3/GIT1/GPR88/HTT	0.0435363	0.0592745
BP	GO:0002063	chondrocyte development	21	COL11A1/COL27A1	0.0447352	0.0592745
BP	GO:0007435	salivary gland morphogenesis	21	EDA/FGF8	0.0447352	0.0592745
BP	GO:0010880	regulation of release of sequestered calcium ion into cytosol by sarcoplasmic reticulum	21	CLIC2/DHRS7C	0.0447352	0.0592745
BP	GO:1902624	positive regulation of neutrophil migration	21	ADAM8/CD74	0.0447352	0.0592745
BP	GO:0033559	unsaturated fatty acid metabolic process	41	ACOX1/ALOX12B/CD74/FADS2	0.0457761	0.0592745
BP	GO:0043620	regulation of DNA-templated transcription in response to stress	41	CREB3L3/DDIT3/DNAJB1/EGR1	0.0457761	0.0592745
BP	GO:0051282	regulation of sequestering of calcium ion	41	CLIC2/DDIT3/DHRS7C/HTT	0.0457761	0.0592745
BP	GO:0001822	kidney development	71	ADIPOQ/CTNNBIP1/DCHS2/EGR1/FGF8/IFT27/ITGA8	0.0464057	0.0592745
BP	GO:0019216	regulation of lipid metabolic process	66	ABCB4/ABCG1/ACADM/ACOX1/ADIPOQ/AKT1/CD74/EGR1/GPS2	0.0467477	0.0592745
BP	GO:0006633	fatty acid biosynthetic process	51	ACSM2A/ADIPOQ/ALOX12B/CD74/FADS2	0.0472525	0.0592745
BP	GO:1902230	negative regulation of intrinsic apoptotic signaling pathway in response to DNA damage	21	CD74/ELL3	0.0475708	0.0592745
BP	GO:0032371	regulation of sterol transport	31	ABCB4/ADIPOQ/GPS2	0.0484683	0.0592745
BP	GO:0032374	regulation of cholesterol transport	31	ABCB4/ADIPOQ/GPS2	0.0484683	0.0592745
BP	GO:0042326	negative regulation of phosphorylation	66	ADIPOQ/AKT1/COX11/DNAJC10/DTNBP1/DUSP10/GFRA2/GIT1/GPS2	0.0498256	0.0592745
CC	GO:0043202	lysosomal lumen	61	ACP2/CD74/CHID1/GAA/GUSB/HEXA	0.00117141	0.0168636
CC	GO:0097228	sperm principal piece	31	AKAP3/CATSPERE/IFT27	0.00235011	0.0168636
CC	GO:0035770	ribonucleoprotein granule	66	AGO4/APOBEC3C/CHTOP/CIRBP/CNOT7/DCP1A/DDX28/DDX3Y/HENMT1	0.00323076	0.0068636
CC	GO:0031514	motile cilium	59	AKAP3/ARL13B/CATSPERE/CFAP36/CST11/DNAH11/IFT27/INTU	0.00331446	0.0268636
CC	GO:0044295	axonal growth cone	31	BOC/COBL/FLNA	0.00473664	0.0268636
CC	GO:0005775	vacuolar lumen	71	ACP2/CD74/CHID1/FRK/GAA/GUSB/HEXA	0.00553091	0.0268636
CC	GO:0062023	collagen-containing extracellular matrix	87	ADAMTS10/ADIPOQ/COL11A1/COL27A1/EFEMP2/EMILIN3/EYS/FGB/FGL1/HAPLN1/HMCN1/HTRA1	0.00613313	0.0268636
CC	GO:0036464	cytoplasmic ribonucleoprotein granule	59	AGO4/APOBEC3C/CHTOP/CIRBP/CNOT7/DCP1A/DDX3Y/HENMT1	0.00836716	0.0268636
CC	GO:1904949	ATPase complex	51	ACTL6A/ACTR6/ATP1B4/BICRA/CSNK2A1	0.00874705	0.0268636
CC	GO:0001527	microfibril	21	ADAMTS10/EFEMP2	0.00908739	0.0268636
CC	GO:0005583	fibrillar collagen trimer	21	COL11A1/COL27A1	0.00908739	0.0268636
CC	GO:0098643	banded collagen fibril	21	COL11A1/COL27A1	0.00908739	0.0268636
CC	GO:1990498	mitotic spindle microtubule	21	HAUS6/HAUS7	0.0106536	0.0290709
CC	GO:0017053	transcription repressor complex	41	CBX5/CCND1/CSNK2A1/GPS2	0.012925	0.0305665
CC	GO:0070603	SWI/SNF superfamily-type complex	41	ACTL6A/ACTR6/BICRA/CSNK2A1	0.012925	0.0305665
CC	GO:0005767	secondary lysosome	21	ADAM8/FTH1	0.0159999	0.0318
CC	GO:0061827	sperm head	21	CST11/DNAJB1	0.0159999	0.0318
CC	GO:0097729	9+2 motile cilium	51	AKAP3/CATSPERE/CST11/DNAH11/IFT27	0.0161359	0.0318
CC	GO:0005581	collagen trimer	41	ADIPOQ/COL11A1/COL27A1/EDA	0.0221317	0.0381729
CC	GO:0016514	SWI/SNF complex	21	ACTL6A/BICRA	0.0222588	0.0381729
CC	GO:0043186	P granule	21	DDX3Y/HENMT1	0.0245352	0.0381729
CC	GO:0060293	germ plasm	21	DDX3Y/HENMT1	0.0245352	0.0381729
CC	GO:0000932	P-body	41	AGO4/APOBEC3C/CNOT7/DCP1A	0.0255985	0.0381729
CC	GO:0045495	pole plasm	21	DDX3Y/HENMT1	0.0269023	0.0381729
CC	GO:0098644	complex of collagen trimers	21	COL11A1/COL27A1	0.0269023	0.0381729
CC	GO:0035327	transcriptionally active chromatin	21	BCAS3/EXOSC4	0.0318983	0.0435212
CC	GO:0097346	INO80-type complex	21	ACTL6A/ACTR6	0.0372273	0.0489107
CC	GO:0031045	dense core granule	21	ADAM8/DMXL2	0.0458034	0.0558521
CC	GO:0036126	sperm flagellum	41	AKAP3/CATSPERE/CST11/IFT27	0.04763	0.0558521
CC	GO:0005875	microtubule associated complex	51	AURKC/DNAH11/DNAH3/HAUS6/HAUS7	0.0482719	0.0558521
CC	GO:0097225	sperm midpiece	21	AKAP3/IFT27	0.0488084	0.0558521
MF	GO:0050660	flavin adenine dinucleotide binding	66	ACADM/ACADS/ACADSB/ACOX1/CRY2/CYB5R2/FMO3/GFER/ILVBL	7.02e-07	2.8949e-05
MF	GO:0003995	acyl-CoA dehydrogenase activity	31	ACADM/ACADS/ACADSB	0.000287057	0.00592244
MF	GO:0008525	phosphatidylcholine transporter activity	31	ABCB1/ABCB4/ABCG1	0.00111983	0.0132408
MF	GO:0005201	extracellular matrix structural constituent	59	ADIPOQ/COL11A1/COL27A1/EFEMP2/EMILIN3/FGB/HAPLN1/HMCN1	0.00128355	0.0132408
MF	GO:0140326	ATPase-coupled intramembrane lipid transporter activity	31	ABCB1/ABCB4/ABCG1	0.00352141	0.0247459
MF	GO:0045505	dynein intermediate chain binding	31	DNAH11/DNAH3/HTT	0.00488093	0.0247459
MF	GO:0016627	oxidoreductase activity, acting on the CH-CH group of donors	41	ACADM/ACADS/ACADSB/ACOX1	0.00611455	0.0247459
MF	GO:0005507	copper ion binding	41	COX11/CUTA/CUTC/IL1A	0.00648892	0.0247459
MF	GO:0004896	cytokine receptor activity	51	CCR4/CD74/GFRA2/GFRA3/IL1RAP	0.00713372	0.0247459
MF	GO:0048018	receptor ligand activity	94	ADIPOQ/AIMP1/CDNF/EDA/FGF3/FGF8/GALP/GDF3/GFER/GPI/IFNA10/IFNW1/IL1A	0.00773116	0.0247459
MF	GO:0071949	FAD binding	31	ACOX1/CRY2/CYB5R2	0.00776898	0.0247459
MF	GO:0140303	intramembrane lipid transporter activity	31	ABCB1/ABCB4/ABCG1	0.00776898	0.0247459
MF	GO:0005247	voltage-gated chloride channel activity	21	CLCN6/CLCNKB	0.00779622	0.0247459
MF	GO:0030546	signaling receptor activator activity	94	ADIPOQ/AIMP1/CDNF/EDA/FGF3/FGF8/GALP/GDF3/GFER/GPI/IFNA10/IFNW1/IL1A	0.00851942	0.0251099
MF	GO:0000175	3'-5'-exoribonuclease activity	31	ANGEL1/CNOT7/EXOSC4	0.00915269	0.0251779
MF	GO:0016896	exoribonuclease activity, producing 5'-phosphomonoesters	31	ANGEL1/CNOT7/EXOSC4	0.0106714	0.0259638
MF	GO:0140333	glycerophospholipid flippase activity	21	ABCB1/ABCB4	0.010878	0.0259638
MF	GO:0004532	exoribonuclease activity	31	ANGEL1/CNOT7/EXOSC4	0.0123273	0.0259638
MF	GO:0043539	protein serine/threonine kinase activator activity	31	CKS1B/DBF4/ETAA1	0.0123273	0.0259638
MF	GO:0005254	chloride channel activity	41	CLCA2/CLCN6/CLCNKB/CLIC2	0.0133976	0.0259638
MF	GO:0003724	RNA helicase activity	41	DDX18/DDX28/DDX3Y/EIF4A2	0.0153145	0.0259638
MF	GO:0008083	growth factor activity	61	CDNF/FGF3/FGF8/GDF3/GFER/GPI	0.01562	0.0259638
MF	GO:0140327	flippase activity	21	ABCB1/ABCB4	0.0163328	0.0259638
MF	GO:0005132	type I interferon receptor binding	21	IFNA10/IFNW1	0.0183612	0.0259638
MF	GO:0005149	interleukin-1 receptor binding	21	IL1A/IL1RAP	0.0183612	0.0259638
MF	GO:0008308	voltage-gated anion channel activity	21	CLCN6/CLCNKB	0.0183612	0.0259638
MF	GO:0009881	photoreceptor activity	21	CRY2/GPR88	0.0183612	0.0259638
MF	GO:0070064	proline-rich region binding	21	BAIAP2/CCND1	0.0183612	0.0259638
MF	GO:0031072	heat shock protein binding	51	CSNK2A1/DNAJB1/DNAJC10/DNAJC7/HTT	0.0185169	0.0259638
MF	GO:0004527	exonuclease activity	41	ANGEL1/CNOT7/EXOG/EXOSC4	0.0188767	0.0259638
MF	GO:0008569	ATP-dependent microtubule motor activity, minus-end-directed	21	DNAH11/DNAH3	0.0204899	0.0272735
MF	GO:0005253	anion channel activity	41	CLCA2/CLCN6/CLCNKB/CLIC2	0.0220671	0.0273809
MF	GO:0004745	retinol dehydrogenase activity	21	ADH6/DHRS7C	0.0250372	0.0273809
MF	GO:0016408	C-acyltransferase activity	21	ACAA2/ACSM2A	0.0250372	0.0273809
MF	GO:0003743	translation initiation factor activity	31	EIF1AX/EIF2D/EIF4A2	0.0252221	0.0273809
MF	GO:0016798	hydrolase activity, acting on glycosyl bonds	51	EDEM1/GAA/GUSB/HEXA/IL1RAP	0.0256924	0.0273809
MF	GO:0003714	transcription corepressor activity	61	CCND1/CNOT7/CRYM/DNAJB1/GPS2/HSBP1	0.0259723	0.0273809
MF	GO:0140375	immune receptor activity	51	CCR4/CD74/GFRA2/GFRA3/IL1RAP	0.0271635	0.0273809
MF	GO:0005125	cytokine activity	71	ADIPOQ/AIMP1/GDF3/GPI/IFNA10/IFNW1/IL1A	0.0273602	0.0273809
MF	GO:0015035	protein disulfide oxidoreductase activity	21	DNAJC10/GFER	0.0274504	0.0273809
MF	GO:0120020	cholesterol transfer activity	21	ABCG1/GRAMD1A	0.0274504	0.0273809
MF	GO:0005548	phospholipid transporter activity	31	ABCB1/ABCB4/ABCG1	0.0278698	0.0273809
MF	GO:0120015	sterol transfer activity	21	ABCG1/GRAMD1A	0.0299532	0.0280901
MF	GO:0140359	ABC-type transporter activity	21	ABCB1/ABCG1	0.0299532	0.0280901
MF	GO:0008408	3'-5' exonuclease activity	31	ANGEL1/CNOT7/EXOSC4	0.0306597	0.0281137
MF	GO:0004553	hydrolase activity, hydrolyzing O-glycosyl compounds	41	EDEM1/GAA/GUSB/HEXA	0.0314128	0.0281781
MF	GO:0005212	structural constituent of eye lens	21	CRYBA1/CRYGC	0.0325429	0.0285707
MF	GO:0016796	exonuclease activity, active with either ribo- or deoxyribonucleic acids and producing 5'-phosphomonoesters	31	ANGEL1/CNOT7/EXOSC4	0.0335909	0.0288764
MF	GO:0042626	ATPase-coupled transmembrane transporter activity	31	ABCB1/ABCB4/ABCG1	0.0351093	0.029564
MF	GO:0016887	ATPase activity	80	ABCB1/ABCB4/ABCG1/ACSM2A/DDX18/DDX28/DDX3Y/DNAH11/DNAH3/EIF4A2/FIGN	0.0362512	0.029564
MF	GO:0015108	chloride transmembrane transporter activity	41	CLCA2/CLCN6/CLCNKB/CLIC2	0.036836	0.029564
MF	GO:0005104	fibroblast growth factor receptor binding	21	FGF3/FGF8	0.0379732	0.029564
MF	GO:0008266	poly(U) RNA binding	21	DAZAP1/HNRNPC	0.0379732	0.029564
MF	GO:0015399	primary active transmembrane transporter activity	31	ABCB1/ABCB4/ABCG1	0.0398734	0.0304685
MF	GO:0001671	ATPase activator activity	21	DNAJB1/DNAJC10	0.0408089	0.0306164
MF	GO:0035035	histone acetyltransferase binding	21	BCAS3/EGR1	0.0437218	0.0316509
MF	GO:0051959	dynein light intermediate chain binding	21	DNAH11/DNAH3	0.0437218	0.0316509
MF	GO:0008187	poly-pyrimidine tract binding	21	DAZAP1/HNRNPC	0.0467095	0.0332307
MF	GO:0051787	misfolded protein binding	21	DNAJC10/EDEM1	0.0497699	0.0348078
