# Supplementary material for: A Joint Model of Random Forest and Artificial Neural Network for the Diagnosis of Endometriosis
Source: Front Genet. 2022 Mar 8;13:848116. doi: 10.3389/fgene.2022.848116 (PMC8957986; doi:10.3389/fgene.2022.848116)
Supplement: Supplementary file 3 [file Table6.XLSX]

## Sheet: Supplementary Table S6
Supplementary Table S6. The output results of the neural network model.
	network output
error	0.740069
reached.threshold	0.0092437
steps	11684
Intercept.to.1layhid1	0.786787
AHI1.to.1layhid1	-8.03751
COMT.to.1layhid1	-1.01731
DMXL2.to.1layhid1	5.03344
CISD3.to.1layhid1	-1.49757
NAA16.to.1layhid1	9.2352
EIF3E.to.1layhid1	0.101396
CCDC22.to.1layhid1	3.03272
Intercept.to.1layhid2	0.454643
AHI1.to.1layhid2	12.0435
COMT.to.1layhid2	-14.3956
DMXL2.to.1layhid2	-13.9908
CISD3.to.1layhid2	-5.3548
NAA16.to.1layhid2	-1.14501
EIF3E.to.1layhid2	1.02972
CCDC22.to.1layhid2	5.0275
Intercept.to.1layhid3	-1.08103
AHI1.to.1layhid3	-11.7731
COMT.to.1layhid3	-8.19848
DMXL2.to.1layhid3	1.35112
CISD3.to.1layhid3	1.48308
NAA16.to.1layhid3	5.03796
EIF3E.to.1layhid3	2.44457
CCDC22.to.1layhid3	-8.92012
Intercept.to.1layhid4	1.69232
AHI1.to.1layhid4	2.62875
COMT.to.1layhid4	-3.64949
DMXL2.to.1layhid4	-12.6364
CISD3.to.1layhid4	9.83014
NAA16.to.1layhid4	7.59073
EIF3E.to.1layhid4	1.11793
CCDC22.to.1layhid4	-30.7163
Intercept.to.1layhid5	-0.749781
AHI1.to.1layhid5	7.27616
COMT.to.1layhid5	-3.86746
DMXL2.to.1layhid5	-4.11196
CISD3.to.1layhid5	-1.72618
NAA16.to.1layhid5	-3.29286
EIF3E.to.1layhid5	-1.19713
CCDC22.to.1layhid5	-1.31001
Intercept.to.1layhid6	0.532129
AHI1.to.1layhid6	-5.5604
COMT.to.1layhid6	-8.59256
DMXL2.to.1layhid6	2.62065
CISD3.to.1layhid6	6.58519
NAA16.to.1layhid6	-18.9992
EIF3E.to.1layhid6	0.991878
CCDC22.to.1layhid6	-36.862
Intercept.to.disease	1.59023
1layhid1.to.disease	-3.97906
1layhid2.to.disease	1.04457
1layhid3.to.disease	2.76611
1layhid4.to.disease	-2.00181
1layhid5.to.disease	-11.8421
1layhid6.to.disease	-0.908291
Intercept.to.normal	-0.583985
1layhid1.to.normal	3.97043
1layhid2.to.normal	-1.04372
1layhid3.to.normal	-2.76116
1layhid4.to.normal	1.99944
1layhid5.to.normal	11.8251
1layhid6.to.normal	0.901345
