# Supplementary material for: A Joint Model of Random Forest and Artificial Neural Network for the Diagnosis of Endometriosis
Source: Front Genet. 2022 Mar 8;13:848116. doi: 10.3389/fgene.2022.848116 (PMC8957986; doi:10.3389/fgene.2022.848116)
Supplement: Supplementary file 4 [file Table4.XLSX]

## Sheet: Supplementary Table S4
Supplementary Table S4. The KEGG enrichment results of 2,267 upregulated expressed genes between disease and normal samples.
ID	term	count	genes	pvalue	p.adjust	qvalue
hsa02010	ABC transporters	32	19/26154/154664/20/21/24/23461/23460/10351/10350/23456/8647/340273/10058/22/11194/23457/4363/89845/94160/10257/10057/10060/215/225/5825/5826/9429/64137/64240/64241/1080	4.58822e-21	1.47741e-18	1.05288e-18
hsa04925	Aldosterone synthesis and secretion	33	107/111/112/113/114/466/476/477/478/480/481/482/483/493/776/778/8911/779/801/808/810/51806/8536/57118/57172/816/818/814/90993/1583/747/221955/3284	2.70491e-09	3.53657e-07	2.52034e-07
hsa04261	Adrenergic signaling in cardiomyocytes	43	70/107/111/112/113/114/148/147/146/153/154/186/208/10000/476/477/478/480/481/482/483/487/488/493/596/776/778/779/781/10369/10368/27092/27091/59284/801/808/810/51806/816/818/90993/486/2770	3.29494e-09	3.53657e-07	2.52034e-07
hsa00071	Fatty acid degradation	20	30/33/37/38/39/8310/23205/81616/2180/2182/23305/125/127/131/219/217/501/223/126129/10455	6.61618e-09	5.32603e-07	3.7956e-07
hsa04970	Salivary secretion	29	107/111/112/113/114/148/147/146/153/154/155/362/476/477/478/480/481/482/483/493/54831/683/801/808/810/51806/1470/486/3346	1.68195e-07	1.08318e-05	7.71928e-06
hsa04260	Cardiac muscle contraction	27	70/444/476/477/478/480/481/482/483/487/488/776/778/779/781/10369/10368/27092/27091/59284/4512/1327/1340/9167/170712/1350/486	4.98111e-07	2.6732e-05	1.90506e-05
hsa04971	Gastric acid secretion	24	60/107/111/112/113/114/476/477/478/480/481/482/483/760/801/808/810/51806/816/818/887/1080/7430/2770	1.5081e-06	6.91089e-05	4.92505e-05
hsa04024	cAMP signaling pathway	49	10257/8310/107/111/112/113/114/116/117/153/154/4301/208/10000/476/477/478/480/481/482/483/487/488/493/572/673/776/778/779/801/808/810/51806/816/818/814/1080/1128/1129/1261/90993/1387/1812/1906/2353/486/2770/2906/8843	1.85091e-06	6.91089e-05	4.92505e-05
hsa00280	Valine, leucine and isoleucine degradation	18	65985/18/30/27034/38/39/197322/64902/219/217/4329/501/223/316/549/587/594/3157	1.93162e-06	6.91089e-05	4.92505e-05
hsa00730	Thiamine metabolism	9	52/203/204/205/26289/122481/248/249/250	7.42723e-06	0.000239157	0.000170435
hsa04022	cGMP-PKG signaling pathway	38	107/111/112/113/114/148/147/146/150/151/152/153/154/155/208/10000/476/477/478/480/481/482/483/487/488/493/572/624/776/778/779/801/808/810/51806/90993/486/2770	1.41794e-05	0.000415071	0.000295801
hsa04640	Hematopoietic cell lineage	26	290/930/911/913/914/933/100133941/945/947/948/951/917/924/925/926/928/1379/1380/1436/1437/1438/1440/1441/2056/2057/3113	2.40608e-05	0.000645633	0.000460111
hsa00410	beta-Alanine metabolism	12	18/8310/219/217/221/222/4329/501/223/8639/1806/1807	7.05557e-05	0.00174761	0.00124544
hsa04976	Bile secretion	23	8647/10257/9429/64240/64241/107/111/112/113/114/343/366/476/477/478/480/481/482/483/570/760/1080/486	9.17889e-05	0.00211114	0.00150451
hsa04911	Insulin secretion	22	107/111/112/113/114/116/117/476/477/478/480/481/482/483/776/778/779/816/818/885/90993/486	0.000152344	0.00327033	0.0023306
hsa05100	Bacterial invasion of epithelial cells	20	60/10097/10096/57180/653857/10552/10095/10094/10092/9564/857/998/1212/1398/1399/1499/9844/63916/79767/2549	0.000240775	0.00484559	0.00345322
hsa04142	Lysosome	29	20/23457/8907/10053/8546/8120/8943/10717/23431/9179/11154/410/411/22901/427/535/50617/527/245972/1212/5476/1510/8722/1512/1519/1520/1522/58511/2517	0.000274328	0.0051961	0.00370301
hsa04914	Progesterone-mediated oocyte maturation	24	107/111/112/113/114/208/10000/10393/25847/25906/29945/51433/51434/6790/673/699/890/891/9133/8881/8697/64506/80315/2770	0.000310349	0.0052596	0.00374826
hsa04972	Pancreatic secretion	24	107/111/112/113/114/476/477/478/480/481/482/483/487/488/493/683/760/885/10136/1080/1359/440387/1506/486	0.000310349	0.0052596	0.00374826
hsa00340	Histidine metabolism	9	219/217/221/222/501/223/26/443/3034	0.000354707	0.00571078	0.0040698
hsa00061	Fatty acid biosynthesis	8	31/32/23205/81616/197322/2180/2182/23305	0.000387632	0.00594369	0.00423578
hsa04215	Apoptosis - multiple species	11	317/578/596/598/637/330/57448/79444/666/836/842	0.000476134	0.00604885	0.00431072
hsa00380	Tryptophan metabolism	13	51166/38/39/130013/125061/219/217/501/64577/223/26/316/438	0.000479028	0.00604885	0.00431072
hsa03320	PPAR signaling pathway	19	30/33/8309/8310/23205/81616/2180/2182/23305/51129/335/336/345/948/126129/1582/2167/2712/3157	0.000481573	0.00604885	0.00431072
hsa04918	Thyroid hormone synthesis	19	107/111/112/113/114/213/432/433/476/477/478/480/481/482/483/90993/486/2882/389434	0.000481573	0.00604885	0.00431072
hsa00250	Alanine, aspartate and glutamate metabolism	12	18/158/189/64902/8659/7915/443/445/790/137362/2806/84706	0.000488417	0.00604885	0.00431072
hsa04964	Proximal tubule bicarbonate reclamation	9	476/477/478/480/481/482/483/760/486	0.000525096	0.00608995	0.00434001
hsa04961	Endocrine and other factor-regulated calcium reabsorption	15	112/161/163/1175/476/477/478/480/481/482/483/493/624/1212/486	0.000529561	0.00608995	0.00434001
hsa04114	Oocyte meiosis	28	107/111/112/113/114/10393/25847/25906/29945/51433/51434/367/6790/699/801/808/810/51806/816/818/891/9133/898/8881/991/8697/64506/80315	0.000556783	0.00618222	0.00440576
hsa00650	Butanoate metabolism	10	65985/18/38/39/116285/6296/54988/7915/56898/3157	0.000607693	0.00652258	0.00464832
hsa04974	Protein digestion and absorption	23	59272/476/477/478/480/481/482/483/10136/1307/1308/1278/136227/340267/1280/1284/1285/1292/1293/1359/440387/1506/486	0.000899518	0.00934339	0.00665857
hsa04115	p53 signaling pathway	18	575/84883/317/545/596/598/637/836/842/891/9133/894/898/901/3732/64326/1647/51512	0.000948767	0.00954697	0.00680366
hsa01212	Fatty acid metabolism	15	30/31/33/37/38/39/8310/23205/81616/197322/2180/2182/23305/126129/6785	0.00121526	0.011858	0.0084506
hsa04924	Renin secretion	17	1636/111/112/116/117/153/154/155/776/778/779/801/808/810/51806/1906/2770	0.00131422	0.0124464	0.00886997
hsa04061	Viral protein interaction with cytokine and cytokine receptor	22	57007/51554/6356/6357/6347/6367/6370/56477/6351/6354/6355/1232/1234/1235/10803/1436/6376/6387/10563/6372/2833/11009	0.001418	0.0130456	0.00929698
hsa04725	Cholinergic synapse	24	43/107/111/112/113/114/208/10000/596/776/778/779/816/818/814/1103/1128/1129/1133/1136/8973/90993/2353/2770	0.00147611	0.013203	0.00940913
hsa00620	Pyruvate metabolism	13	31/32/38/39/134526/97/125/127/131/219/217/501/223	0.00154906	0.0132961	0.0094755
hsa00120	Primary bile acid biosynthesis	7	10005/8309/1109/570/9023/10858/1582	0.00156911	0.0132961	0.0094755
hsa05166	Human T-cell leukemia virus 1 infection	40	107/111/112/113/114/208/10000/10393/25847/25906/29945/51433/51434/545/567/598/701/9184/811/890/9133/894/898/917/8881/991/8697/1031/90993/1387/23373/200186/1437/1870/1959/2002/2353/8061/3113/3383	0.00162632	0.0134276	0.00956917
hsa04921	Oxytocin signaling pathway	30	60/107/111/112/113/114/776/778/779/781/10369/10368/27092/27091/59284/801/808/810/51806/8536/57118/57172/816/818/814/1938/1956/2002/2353/2770	0.00176396	0.0141999	0.0101195
hsa04144	Endocytosis	44	9744/116983/10097/10096/57180/653857/116987/116986/414189/273/161/163/1175/116985/375/378/381/382/84364/26286/10565/10564/10552/10095/10094/10092/408/55616/829/830/93661/832/857/868/1234/998/128866/1212/1601/8411/1956/29924/2264/3306	0.00186748	0.0146666	0.0104522
hsa04934	Cushing syndrome	30	107/111/112/113/114/196/324/405/9070/8312/8313/673/776/778/8911/779/816/818/898/1031/90993/1499/1583/1855/1857/1870/1956/8326/2770/3284	0.00195884	0.0150178	0.0107024
hsa00561	Glycerolipid metabolism	15	55750/10555/56895/55326/231/219/217/501/223/1606/1607/8526/139189/1609/2712	0.00253027	0.0189476	0.013503
hsa04979	Cholesterol metabolism	13	19/8647/64240/64241/51129/335/336/341/344/345/348/350/948	0.00284054	0.0207876	0.0148143
hsa04110	Cell cycle	25	25/10393/25847/25906/29945/51433/51434/545/699/701/9184/890/891/9133/894/898/8556/8881/991/8697/990/1031/1387/1870/1647	0.0031854	0.0227933	0.0162437
hsa01210	2-Oxocarboxylic acid metabolism	7	51166/48/95/587/137362/2806/84706	0.00332251	0.0232576	0.0165745
hsa05214	Glioma	17	208/10000/578/673/801/808/810/51806/8536/57118/57172/816/818/814/1870/1956/1647	0.00342206	0.0234448	0.0167079
hsa04916	Melanogenesis	21	107/111/112/113/114/434/801/808/810/51806/816/818/90993/1387/1499/1638/1855/1857/1906/8326/2770	0.00371408	0.0249153	0.0177559
hsa05414	Dilated cardiomyopathy	20	60/70/107/111/112/113/114/153/487/488/776/778/779/781/10369/10368/27092/27091/59284/1674	0.00446369	0.0288005	0.0205247
hsa05132	Salmonella infection	42	64746/60/55860/10097/10096/57180/653857/79026/113146/208/10000/375/382/127829/10552/10095/10094/10092/578/596/330/55845/834/836/998/1434/1499/23191/10540/11258/51164/1778/1780/51143/79659/9844/63916/60412/23265/2317/2353/9648	0.00448768	0.0288005	0.0205247
hsa05412	Arrhythmogenic right ventricular cardiomyopathy	17	60/88/89/487/488/776/778/779/781/10369/10368/27092/27091/59284/1499/1674/1829	0.00456156	0.0288005	0.0205247
hsa04062	Chemokine signaling pathway	34	107/111/112/113/114/208/10000/408/572/9564/673/6356/6357/6347/6367/6370/56477/6351/6354/6355/1232/1234/1235/10803/998/1398/1399/6376/6387/10563/6372/2833/9844/2770	0.00466706	0.0288999	0.0205955
hsa04973	Carbohydrate digestion and absorption	12	208/10000/476/477/478/480/481/482/483/776/486/57818	0.00478022	0.0290421	0.0206969
hsa00350	Tyrosine metabolism	10	125/127/131/221/222/8639/316/1638/137362/2806	0.00510662	0.0304506	0.0217006
hsa05210	Colorectal cancer	18	208/10000/324/26060/374/8312/8313/572/578/596/673/836/842/1499/1630/1956/2353/1647	0.00645721	0.037804	0.0269411
hsa04020	Calcium signaling pathway	40	107/113/114/136/148/147/146/153/154/155/444/487/488/493/624/776/777/778/8911/779/801/808/810/51806/8536/57118/57172/816/818/814/887/1128/1129/1133/1812/1956/2260/2264/2906/2925	0.00672611	0.0386751	0.0275619
hsa04136	Autophagy - other	9	9140/55054/64422/115201/23192/84938/84971/9474/285973	0.00710744	0.0401508	0.0286135
hsa04966	Collecting duct acid secretion	8	535/50617/527/245972/525/526/9550/760	0.00783205	0.0434814	0.030987
hsa04962	Vasopressin-regulated water reabsorption	11	112/396/397/398/90993/10540/51164/1778/1780/51143/79659	0.00802405	0.0437923	0.0312086
hsa04146	Peroxisome	17	215/225/5825/5826/30/10005/8309/8310/2180/2182/23305/8540/189/570/1384/10455/51179	0.00880959	0.0472781	0.0336928
GO:0002283	neutrophil activation involved in immune response	79	A1BG/ABCA13/ACAA1/ACLY/ACTR10/ACTR2/ADGRE3/ADGRE5/ADGRG3/AGL/AGPAT2/ALAD/ALDH3B1/ALDOA/ALDOC/ALOX5/ANO6/ANPEP/AOC1/AP1M1/AP2A2/APAF1/ARG1/ARHGAP45/ARL8A/ARPC5/ARSA/ARSB/ASAH1/ATP11B/ATP6AP2/ATP6V0A1/ATP6V0C/B2M/B4GALT1/BRI3/BST1/C1orf35/C3AR1/C6orf120/CALML5/CANT1/CAP1/CCT2/CD177/CD300A/CD33/CD36/CD58/CD93/CDA/CEACAM1/CEACAM8/CFD/CPNE3/CREG1/CSNK2B/CSTB/CTSA/CTSH/CTSS/CTSZ/CYBA/CYFIP1/DDOST/DERA/…	3.39732e-06	0.000320662	0.000265571
GO:0009259	ribonucleotide metabolic process	71	AAAS/AADAT/AASS/ABCD1/ABHD14B/ACACA/ACACB/ACAT1/ACBD6/ACLY/ACOT11/ACOT12/ACOT13/ACOT4/ACOT6/ACOT8/ACOT9/ACSBG1/ACSBG2/ACSF2/ACSF3/ACSL1/ACSL4/ACSL6/ACSM1/ACSM3/ACSM5/ACTN3/ADCY1/ADCY5/ADCY6/ADCY7/ADCY8/ADSL/AK1/AK2/AK3/AK4/AK5/AK9/ALDOA/ALDOB/ALDOC/APP/ARNT/ATP5F1B/ATP5F1C/ATP5MC1/ATP5MC2/ATP5MC3/ATP5MF/ATP5MG/ATP5PD/ATP6/ATP6V0C/BAAT/BAD/BPGM/BPNT1/CAD/CARD11/CASK/CBFA2T3/CMPK1/DPYD/DPYS/EIF6/EL…	3.42954e-06	0.000320662	0.000265571
GO:1904064	positive regulation of cation transmembrane transport	32	ABL1/ACE2/ACTN2/ADRB2/AKAP6/AKAP9/AMIGO1/ANK2/ANO6/APLNR/ARC/ARF1/ATP1B1/ATP1B2/ATP1B3/ATP2A1/CACNA2D1/CACNG2/CACNG3/CACNG4/CALCR/CALM1/CALM3/CCL2/CD19/CTSS/CX3CL1/DRD1/FGF14/FXYD2/HSPA2/IL13	3.70931e-06	0.000341315	0.000282676
GO:1990868	response to chemokine	25	ACKR1/ACKR2/ACKR3/ACKR4/CCL11/CCL13/CCL2/CCL22/CCL25/CCL4/CCL7/CCL8/CCR3/CCR5/CCR6/CCR9/CCRL2/CMKLR1/CX3CL1/CXCL12/CXCL13/CXCL6/CXCR3/DOCK8/EDN1	3.86895e-06	0.000345051	0.00028577
GO:1990869	cellular response to chemokine	25	ACKR1/ACKR2/ACKR3/ACKR4/CCL11/CCL13/CCL2/CCL22/CCL25/CCL4/CCL7/CCL8/CCR3/CCR5/CCR6/CCR9/CCRL2/CMKLR1/CX3CL1/CXCL12/CXCL13/CXCL6/CXCR3/DOCK8/EDN1	3.86895e-06	0.000345051	0.00028577
GO:0072521	purine-containing compound metabolic process	75	AAAS/AADAT/AASS/ABCD1/ABHD14B/ACACA/ACACB/ACAT1/ACBD6/ACLY/ACOT11/ACOT12/ACOT13/ACOT4/ACOT6/ACOT8/ACOT9/ACSBG1/ACSBG2/ACSF2/ACSF3/ACSL1/ACSL4/ACSL6/ACSM1/ACSM3/ACSM5/ACTN3/ADA/ADAL/ADCY1/ADCY5/ADCY6/ADCY7/ADCY8/ADSL/AK1/AK2/AK3/AK4/AK5/AK9/ALDOA/ALDOB/ALDOC/AMD1/APP/ARNT/ATP5F1B/ATP5F1C/ATP5MC1/ATP5MC2/ATP5MC3/ATP5MF/ATP5MG/ATP5PD/ATP6/ATP6V0C/BAAT/BAD/BPGM/BPNT1/CARD11/CASK/CBFA2T3/DPYD/EIF6/ELO…	4.59023e-06	0.000394505	0.000326728
GO:0042119	neutrophil activation	80	A1BG/ABCA13/ACAA1/ACLY/ACTR10/ACTR2/ADGRE3/ADGRE5/ADGRG3/AGL/AGPAT2/ALAD/ALDH3B1/ALDOA/ALDOC/ALOX5/ANO6/ANPEP/AOC1/AP1M1/AP2A2/APAF1/ARG1/ARHGAP45/ARL8A/ARPC5/ARSA/ARSB/ASAH1/ATP11B/ATP6AP2/ATP6V0A1/ATP6V0C/B2M/B4GALT1/BRI3/BST1/C1orf35/C3AR1/C6orf120/CALML5/CANT1/CAP1/CCT2/CD177/CD300A/CD33/CD36/CD58/CD93/CDA/CEACAM1/CEACAM8/CFD/CPNE3/CREG1/CSNK2B/CSTB/CTSA/CTSH/CTSS/CTSZ/CXCL6/CYBA/CYFIP1/DDOST…	4.64885e-06	0.000394505	0.000326728
GO:0006081	cellular aldehyde metabolic process	19	ADH4/AGXT/AGXT2/AKR1C1/AKR1C3/AKR7A3/ALDH1A1/ALDH1A2/ALDH3B1/ALDH4A1/ALDH7A1/ALDH8A1/ALDH9A1/ALDOB/BCO1/BCO2/BMP5/CLCN2/GOT2	4.64941e-06	0.000394505	0.000326728
GO:0042180	cellular ketone metabolic process	48	AADAT/ABCB11/ABCD1/ABCD2/ACACB/ACADL/ACADVL/ACMSD/ADH4/ADIPOR1/ADIPOR2/ADM/AFMID/AIFM2/AKR1B1/AKR1C1/AKR1C3/AKR1C4/AKT2/ALDH8A1/ANXA1/APOA1/APOC1/APOC2/APOC3/APPL2/ATCAY/ATP2B4/BHMT/BMP5/CAV1/CBR3/CEACAM1/CLCN2/CNR1/COQ3/COQ9/CYP11A1/CYP46A1/CYP4F11/CYP4F12/CYP4F2/DGKQ/EIF6/ETFBKMT/FGFR4/GOT2/H6PD	4.69568e-06	0.000394505	0.000326728
GO:1901655	cellular response to ketone	24	AACS/ACACA/ACOD1/ADAM15/ADCY1/ADCY5/ADCY6/ADCY8/AGTR2/AHR/AKR1B1/AKR1C3/AR/ARG1/ASS1/CBX3/CFLAR/CFTR/EGFR/ELK1/ERRFI1/GNAI1/GOLPH3/ICAM1	4.78127e-06	0.000395957	0.00032793
GO:0071675	regulation of mononuclear cell migration	27	ADAM17/ADTRP/AGER/AIF1/AIRE/AKIRIN1/ANO6/APOD/APP/BMP5/C1QBP/C3AR1/CALR/CCL2/CCL4/CCL7/CCR6/CD200/CMKLR1/CRK/CRKL/CSF1R/CXCL12/CXCL13/CXCL17/DOCK8/FPR2	5.30124e-06	0.000432835	0.000358472
GO:0072676	lymphocyte migration	28	ADAM17/ADTRP/AIF1/AIRE/APOD/APP/ARTN/CCL11/CCL13/CCL2/CCL22/CCL25/CCL4/CCL7/CCL8/CCR6/CD200/CD99/CH25H/CRK/CRKL/CX3CL1/CXCL12/CXCL13/CXCR3/DOCK8/F11R/ICAM1	5.9725e-06	0.000480869	0.000398254
GO:0045823	positive regulation of heart contraction	14	ACE2/ADA/ADM/ADRA1A/ADRA1B/ADRA1D/ADRB1/APELA/APLN/ATP1A1/ATP1A2/ATP2A2/CHGA/EDN1	6.21952e-06	0.000490583	0.000406299
GO:0010248	establishment or maintenance of transmembrane electrochemical gradient	8	ATP1A1/ATP1A2/ATP1A3/ATP1A4/ATP1B1/ATP1B2/ATP1B3/BAK1	6.2624e-06	0.000490583	0.000406299
GO:1901568	fatty acid derivative metabolic process	22	AACS/ABCD1/ABHD16A/ACACA/ACAT1/ACLY/ACSBG1/ACSBG2/ACSF3/ACSL1/ACSL4/ACSL6/ACSS3/ALOX15B/ALOX5/ALOX5AP/BDH2/CYP4F11/CYP4F12/CYP4F2/ELOVL4/GGT5	7.19082e-06	0.000540049	0.000447266
GO:0009133	nucleoside diphosphate biosynthetic process	7	AK1/AK2/AK3/AK4/AK5/CMPK1/DTYMK	7.26648e-06	0.000540049	0.000447266
GO:1904321	response to forskolin	7	ADCY1/ADCY5/ADCY6/ADCY8/AHR/CFTR/GNAI1	7.26648e-06	0.000540049	0.000447266
GO:1904322	cellular response to forskolin	7	ADCY1/ADCY5/ADCY6/ADCY8/AHR/CFTR/GNAI1	7.26648e-06	0.000540049	0.000447266
GO:0072522	purine-containing compound biosynthetic process	41	ACACA/ACACB/ACAT1/ACLY/ACSBG1/ACSBG2/ACSF3/ACSL1/ACSL4/ACSL6/ADA/ADAL/ADCY1/ADCY5/ADCY6/ADCY7/ADCY8/ADSL/AK1/AK2/AK3/AK4/AK5/AK9/ALDOA/AMD1/ATP5F1B/ATP5F1C/ATP5MC1/ATP5MC2/ATP5MC3/ATP5MF/ATP5MG/ATP5PD/ATP6/ATP6V0C/ELOVL4/GMPR2/GUCA1A/GUCA1C/HPCA	7.86668e-06	0.000570645	0.000472606
GO:0019693	ribose phosphate metabolic process	71	AAAS/AADAT/AASS/ABCD1/ABHD14B/ACACA/ACACB/ACAT1/ACBD6/ACLY/ACOT11/ACOT12/ACOT13/ACOT4/ACOT6/ACOT8/ACOT9/ACSBG1/ACSBG2/ACSF2/ACSF3/ACSL1/ACSL4/ACSL6/ACSM1/ACSM3/ACSM5/ACTN3/ADCY1/ADCY5/ADCY6/ADCY7/ADCY8/ADSL/AK1/AK2/AK3/AK4/AK5/AK9/ALDOA/ALDOB/ALDOC/APP/ARNT/ATP5F1B/ATP5F1C/ATP5MC1/ATP5MC2/ATP5MC3/ATP5MF/ATP5MG/ATP5PD/ATP6/ATP6V0C/BAAT/BAD/BPGM/BPNT1/CAD/CARD11/CASK/CBFA2T3/CMPK1/DPYD/DPYS/EIF6/EL…	7.87504e-06	0.000570645	0.000472606
GO:0000038	very long-chain fatty acid metabolic process	13	ABCD1/ABCD2/ABCD3/ABCD4/ACAA1/ACOT4/ACOX2/ACSBG1/ACSL1/ACSL6/CYP4F12/CYP4F2/ELOVL4	8.29375e-06	0.000586216	0.000485502
GO:0099590	neurotransmitter receptor internalization	11	AP2B1/ARC/ATAD1/CACNG2/CACNG3/CACNG4/CACNG5/CACNG7/CALY/DRD3/HPCA	8.37595e-06	0.000586216	0.000485502
GO:0015748	organophosphate ester transport	30	ABCA1/ABCA12/ABCA3/ABCA4/ABCC1/ABCC4/ABCC5/ABCD1/ABCG8/ANO3/ANO4/ANO6/ANO7/APOA1/APOA2/APOC1/APOC2/APOC3/APOE/ATP10A/ATP10B/ATP10D/ATP11B/ATP11C/ATP8A2/ATP8B2/ATP8B3/ATP9A/ATP9B/C2CD2L	8.39329e-06	0.000586216	0.000485502
GO:0003018	vascular process in circulatory system	46	ABCA2/ABCC1/ABCC4/ABCC5/ABCC9/ABCG2/ACE/ACE2/ACTA2/ADCY6/ADM/ADRA1A/ADRA1B/ADRA1D/ADRA2A/ADRA2B/ADRA2C/ADRB1/ADRB2/ADRB3/AGER/AGTR2/AKAP12/ANGPT1/APLN/APOE/ARHGAP42/ATG5/ATP1A2/ATP1A4/ATP1B2/ATP2B4/BBS2/BDKRB2/C2CD4B/CAV1/CD36/CDH5/CEACAM1/DDAH1/DRD1/ECE1/EDN1/EGFR/FOXC2/ICAM1	8.7675e-06	0.000605062	0.00050111
GO:0035296	regulation of tube diameter	29	ACE/ACE2/ACTA2/ADCY6/ADM/ADRA1A/ADRA1B/ADRA1D/ADRA2A/ADRA2B/ADRA2C/ADRB1/ADRB2/ADRB3/AGTR2/APLN/APOE/ARHGAP42/ATG5/ATP1A2/BBS2/BDKRB2/CAV1/DRD1/ECE1/EDN1/EGFR/FOXC2/ICAM1	9.16556e-06	0.000617823	0.000511678
GO:0097746	blood vessel diameter maintenance	29	ACE/ACE2/ACTA2/ADCY6/ADM/ADRA1A/ADRA1B/ADRA1D/ADRA2A/ADRA2B/ADRA2C/ADRB1/ADRB2/ADRB3/AGTR2/APLN/APOE/ARHGAP42/ATG5/ATP1A2/BBS2/BDKRB2/CAV1/DRD1/ECE1/EDN1/EGFR/FOXC2/ICAM1	9.16556e-06	0.000617823	0.000511678
GO:0016485	protein processing	43	ACE/ACE2/ACP4/ADAM17/ADAM19/ADAMTS13/ADAMTS2/AFG3L2/APH1A/APH1B/APOH/ASPH/ASPRV1/ATP6AP2/BACE1/BACE2/BAD/BAK1/C1R/C1RL/C2CD3/CARD16/CARD18/CARD8/CASP1/CASP2/CASP3/CAST/CHAC1/CPA3/CPM/CPXM1/CST7/CTSE/CTSH/CTSS/CTSZ/CUZD1/DYNC2H1/ECE1/ECE2/FXN/GAS1	9.59917e-06	0.000639613	0.000529725
GO:0034332	adherens junction organization	19	ACTB/ADD1/AFDN/CADM2/CADM3/CDC42/CDH12/CDH15/CDH17/CDH18/CDH19/CDH22/CDH24/CDH3/CDH5/CDH6/CDH8/CDH9/CTNNB1	9.88634e-06	0.000649302	0.000537749
GO:0051480	regulation of cytosolic calcium ion concentration	59	ABL1/ABL2/ACKR2/ACKR3/ACKR4/ADCY5/ADCY8/ADCYAP1/ADM/ADRA1A/ADRA1B/ADRA1D/AKAP6/ANK2/APLNR/ATG5/ATP1A2/ATP2B4/BAK1/BCL2/BDKRB2/BOK/C3AR1/C5AR2/CACNA2D1/CALB2/CALCR/CALM1/CALM3/CAV1/CCKBR/CCL28/CCR3/CCR5/CCR6/CCR9/CCRL2/CD19/CD24/CD36/CMKLR1/CNR1/CX3CL1/CXCL13/CXCR3/DIAPH1/DRD1/DRD3/EDN1/EPO/ERO1A/FKBP1B/FPR2/FZD9/GPR18/GPR32/GRIN2D/HCRT/IL13	9.96859e-06	0.000649302	0.000537749
GO:0043112	receptor metabolic process	35	ABCA2/ACHE/ACKR3/ADM/ANGPT1/ANKRD13D/AP1AR/AP2A2/AP2B1/AP2S1/APELA/APLN/APOE/ARAP1/ARC/ARF1/ARFGEF2/ARR3/ARRB1/ATAD1/BVES/CACNG2/CACNG3/CACNG4/CACNG5/CACNG7/CALY/CAV1/CD36/CD9/CEACAM1/DRD3/ECE1/EZR/HPCA	1.02023e-05	0.000657141	0.000544241
GO:0035150	regulation of tube size	29	ACE/ACE2/ACTA2/ADCY6/ADM/ADRA1A/ADRA1B/ADRA1D/ADRA2A/ADRA2B/ADRA2C/ADRB1/ADRB2/ADRB3/AGTR2/APLN/APOE/ARHGAP42/ATG5/ATP1A2/BBS2/BDKRB2/CAV1/DRD1/ECE1/EDN1/EGFR/FOXC2/ICAM1	1.07691e-05	0.000686029	0.000568167
GO:0009150	purine ribonucleotide metabolic process	67	AAAS/AADAT/AASS/ABCD1/ABHD14B/ACACA/ACACB/ACAT1/ACBD6/ACLY/ACOT11/ACOT12/ACOT13/ACOT4/ACOT6/ACOT8/ACOT9/ACSBG1/ACSBG2/ACSF2/ACSF3/ACSL1/ACSL4/ACSL6/ACSM1/ACSM3/ACSM5/ACTN3/ADCY1/ADCY5/ADCY6/ADCY7/ADCY8/ADSL/AK1/AK2/AK3/AK4/AK5/AK9/ALDOA/ALDOB/ALDOC/APP/ARNT/ATP5F1B/ATP5F1C/ATP5MC1/ATP5MC2/ATP5MC3/ATP5MF/ATP5MG/ATP5PD/ATP6/ATP6V0C/BAAT/BAD/BPGM/BPNT1/CARD11/CASK/CBFA2T3/EIF6/ELOVL4/ENTPD7/GMPR2/HM…	1.14698e-05	0.000719538	0.000595919
GO:0019229	regulation of vasoconstriction	18	ACE/ACE2/ADM/ADRA1A/ADRA1B/ADRA1D/ADRA2A/ADRA2B/ADRA2C/APLN/ARHGAP42/ATP1A2/BDKRB2/CAV1/ECE1/EDN1/EGFR/ICAM1	1.15434e-05	0.000719538	0.000595919
GO:1903524	positive regulation of blood circulation	14	ACE2/ADA/ADM/ADRA1A/ADRA1B/ADRA1D/ADRB1/APELA/APLN/ATP1A1/ATP1A2/ATP2A2/CHGA/EDN1	1.23954e-05	0.0007596	0.000629097
GO:0006816	calcium ion transport	67	ABL1/ADRA1A/ADRA2A/AFG3L2/AHNAK/AKAP6/ANK2/ANO6/ANXA2P2/APLNR/ATG5/ATP1A2/ATP1B1/ATP2A1/ATP2A2/ATP2B4/ATP2C1/BAK1/BCL2/BSPRY/CACNA1D/CACNA1E/CACNA1F/CACNA1I/CACNA1S/CACNA2D1/CACNG2/CACNG3/CACNG4/CACNG5/CACNG7/CALCR/CALM1/CALM3/CAMK2B/CAMK2G/CATSPER1/CATSPER3/CAV1/CBARP/CCL2/CCL4/CCL8/CCR5/CD19/CD33/CSN2/CTNNB1/CX3CL1/CXCL12/CYP27B1/DIAPH1/DRD1/DRD3/EFHB/EPO/ERO1A/FGF14/FKBP1B/GJA4/GRAMD2A/GRIN2D/…	1.24482e-05	0.0007596	0.000629097
GO:0006163	purine nucleotide metabolic process	71	AAAS/AADAT/AASS/ABCD1/ABHD14B/ACACA/ACACB/ACAT1/ACBD6/ACLY/ACOT11/ACOT12/ACOT13/ACOT4/ACOT6/ACOT8/ACOT9/ACSBG1/ACSBG2/ACSF2/ACSF3/ACSL1/ACSL4/ACSL6/ACSM1/ACSM3/ACSM5/ACTN3/ADA/ADCY1/ADCY5/ADCY6/ADCY7/ADCY8/ADSL/AK1/AK2/AK3/AK4/AK5/AK9/ALDOA/ALDOB/ALDOC/APP/ARNT/ATP5F1B/ATP5F1C/ATP5MC1/ATP5MC2/ATP5MC3/ATP5MF/ATP5MG/ATP5PD/ATP6/ATP6V0C/BAAT/BAD/BPGM/BPNT1/CARD11/CASK/CBFA2T3/EIF6/ELOVL4/ENTPD7/GMPR…	1.26919e-05	0.000766405	0.000634734
GO:0006790	sulfur compound metabolic process	63	AADAT/AASS/ABCD1/ABHD14B/ACACA/ACACB/ACAT1/ACBD6/ACLY/ACOT11/ACOT12/ACOT13/ACOT4/ACOT6/ACOT8/ACOT9/ACSBG1/ACSBG2/ACSF2/ACSF3/ACSL1/ACSL4/ACSL6/ACSM1/ACSM3/ACSM5/ADI1/ADO/AGXT/AHCYL2/AMD1/ANGPT1/ARL6IP5/ARSB/ARSG/B3GALT6/B3GNT4/B4GALT1/B4GALT2/B4GALT4/B4GALT6/B4GAT1/BAAT/BGN/BHMT/BOLA2/BPNT1/BTD/CDO1/CHAC1/CHST1/CHST11/CHST14/CHST15/CHSY1/CSPG4/CSPG5/ELOVL4/FXN/GGT5/GSTM1/GSTM4/HMGCS1	1.29228e-05	0.000772306	0.000639621
GO:0009111	vitamin catabolic process	8	CRABP1/CYP24A1/CYP26A1/CYP27B1/CYP2W1/CYP4F11/CYP4F12/CYP4F2	1.33671e-05	0.000782718	0.000648244
GO:0098734	macromolecule depalmitoylation	8	ABHD10/ABHD12/ABHD13/ABHD16A/ABHD16B/ABHD17A/ABHD17B/ABHD17C	1.33671e-05	0.000782718	0.000648244
GO:0032402	melanosome transport	10	ARL6/ASIP/BBS2/BBS4/BBS5/BBS7/BLOC1S3/BLOC1S6/CDH3/DCTN2	1.5299e-05	0.000886884	0.000734514
GO:0034375	high-density lipoprotein particle remodeling	9	ABCA5/ALB/APOA1/APOA2/APOC1/APOC2/APOC3/APOE/APOM	1.58139e-05	0.000907656	0.000751717
GO:0031623	receptor internalization	26	ACHE/ACKR3/ADM/ANGPT1/ANKRD13D/AP2B1/APELA/APLN/ARC/ARF1/ARR3/ARRB1/ATAD1/CACNG2/CACNG3/CACNG4/CACNG5/CACNG7/CALY/CAV1/CD36/CD9/CEACAM1/DRD3/EZR/HPCA	1.62124e-05	0.000921404	0.000763103
GO:0048013	ephrin receptor signaling pathway	22	ACTB/ACTR2/ACTR3/ANKS1A/AP2A2/AP2B1/AP2S1/APH1A/APH1B/ARHGEF7/ARPC1A/ARPC1B/ARPC3/ARPC5/CDC42/CDK5R1/CRK/EFNA2/EFNA3/EPHA6/EPHB3/EPHB6	1.64463e-05	0.000925625	0.000766599
GO:0050804	modulation of chemical synaptic transmission	66	ABHD6/ABL1/ACHE/ACP4/ADCY1/ADCY8/ADCYAP1/ADGRB1/ADRA1A/ADRA2A/ADRB2/AGER/AKAP12/AKAP5/AKAP9/APOE/APP/ARC/ARF1/ATAD1/ATP1A2/ATP2A2/BACE1/BAIAP3/BCHE/BCR/BTBD9/CACNG2/CACNG3/CACNG4/CACNG5/CACNG7/CALB2/CALM1/CALM3/CAMK2B/CCL2/CDC20/CHRNA3/CHRNA5/CLSTN1/CLSTN3/CNIH2/CNR1/CNTN4/CRTC1/CSPG5/CX3CL1/CYFIP1/CYP46A1/DCC/DGKB/DGKE/DLGAP4/DRD1/DRD3/DVL1/EDN1/EGFR/EGR2/FGF14/GNAI1/GRIK1/GRIN2D/HCRT/IGSF11	1.70964e-05	0.000952959	0.000789237
GO:0030001	metal ion transport	76	ABL1/ADRA1A/ADRA2A/AFG3L2/AHNAK/AKAP6/ANK2/ANO6/ANXA2P2/APLNR/ARMC1/ATG5/ATP1A1/ATP1A2/ATP1A3/ATP1A4/ATP1B1/ATP1B2/ATP1B3/ATP2A1/ATP2A2/ATP2B4/ATP2C1/ATP7B/BAK1/BCL2/BSPRY/CACNA1D/CACNA1E/CACNA1F/CACNA1I/CACNA1S/CACNA2D1/CACNG2/CACNG3/CACNG4/CACNG5/CACNG7/CALCR/CALM1/CALM3/CAMK2B/CAMK2G/CATSPER1/CATSPER3/CAV1/CBARP/CCL2/CCL4/CCL8/CCR5/CCS/CD19/CD33/CSN2/CTNNB1/CX3CL1/CXCL12/CYP27B1/DIAPH1/DRD1/DR…	1.82028e-05	0.00100497	0.000832312
GO:0099177	regulation of trans-synaptic signaling	66	ABHD6/ABL1/ACHE/ACP4/ADCY1/ADCY8/ADCYAP1/ADGRB1/ADRA1A/ADRA2A/ADRB2/AGER/AKAP12/AKAP5/AKAP9/APOE/APP/ARC/ARF1/ATAD1/ATP1A2/ATP2A2/BACE1/BAIAP3/BCHE/BCR/BTBD9/CACNG2/CACNG3/CACNG4/CACNG5/CACNG7/CALB2/CALM1/CALM3/CAMK2B/CCL2/CDC20/CHRNA3/CHRNA5/CLSTN1/CLSTN3/CNIH2/CNR1/CNTN4/CRTC1/CSPG5/CX3CL1/CYFIP1/CYP46A1/DCC/DGKB/DGKE/DLGAP4/DRD1/DRD3/DVL1/EDN1/EGFR/EGR2/FGF14/GNAI1/GRIK1/GRIN2D/HCRT/IGSF11	1.85276e-05	0.00101325	0.000839168
GO:0008016	regulation of heart contraction	45	ABCC9/ACE2/ADA/ADM/ADRA1A/ADRA1B/ADRA1D/ADRB1/AGTR2/AKAP9/ANK2/APELA/APLN/ASPH/ATP1A1/ATP1A2/ATP1A3/ATP1A4/ATP1B1/ATP1B2/ATP1B3/ATP2A1/ATP2A2/ATP2B4/BVES/CACNA1D/CACNA1F/CACNA1S/CACNA2D1/CACNG2/CACNG3/CACNG4/CACNG5/CACNG7/CALM1/CALM3/CAV1/CELF2/CHGA/CHRM2/DES/DSG2/EDN1/FKBP1B/FXYD2	1.94639e-05	0.00105451	0.000873339
GO:0032956	regulation of actin cytoskeleton organization	59	ABL1/ABL2/ACTN2/ACTR2/ACTR3/ADD1/ADD2/ADD3/AKAP13/AP1AR/APOA1/ARAP1/ARF1/ARF6/ARFGEF1/ARFIP1/ARFIP2/ARHGAP18/ARHGAP28/ARHGDIA/ARHGDIB/ARHGEF15/ARHGEF18/ARHGEF5/ARPC1A/ARPC1B/ARPC3/ARPC5/ASAP3/BAG4/BRK1/BST1/CAPZA1/CAPZA2/CAPZA3/CAPZB/CCL11/CDC42/CDC42EP1/CDK10/CDK5R1/CFL2/CGNL1/CRK/CSF1R/CSF3/CX3CL1/CXCL12/CYFIP1/DAPK3/DIXDC1/EDN1/F11R/FES/FMN1/FSCN1/HAX1/ICAM1/IQGAP1	2.02478e-05	0.00108682	0.000900098
GO:0009063	cellular amino acid catabolic process	25	AADAT/AASS/ABAT/ACAD8/ACMSD/ADHFE1/AFMID/AGXT/AGXT2/ALDH4A1/ALDH5A1/ALDH6A1/ALDH7A1/ALDH8A1/AMT/ARG1/ASPA/ATP2B4/AUH/BCKDK/CDO1/DDAH1/GOT2/GPT2/HAL	2.06611e-05	0.00109883	0.000910046
GO:0042219	cellular modified amino acid catabolic process	12	ABHD12/ABHD16A/ABHD16B/ACADL/ALDH1L1/ALDH1L2/ALDH4A1/BHMT/CHAC1/DIO3/GGT5/GOT2	2.32847e-05	0.0012271	0.00101628
GO:0033344	cholesterol efflux	18	ABCA1/ABCA12/ABCA2/ABCA3/ABCA5/ABCA8/ABCG4/ABCG5/ABCG8/APOA1/APOA2/APOC1/APOC2/APOC3/APOE/APOM/CAV1/EEPD1	2.38971e-05	0.0012325	0.00102075
GO:0033865	nucleoside bisphosphate metabolic process	30	AADAT/AASS/ABCD1/ABHD14B/ACACA/ACACB/ACAT1/ACBD6/ACLY/ACOT11/ACOT12/ACOT13/ACOT4/ACOT6/ACOT8/ACOT9/ACSBG1/ACSBG2/ACSF2/ACSF3/ACSL1/ACSL4/ACSL6/ACSM1/ACSM3/ACSM5/BAAT/BPNT1/ELOVL4/HMGCS1	2.42375e-05	0.0012325	0.00102075
GO:0033875	ribonucleoside bisphosphate metabolic process	30	AADAT/AASS/ABCD1/ABHD14B/ACACA/ACACB/ACAT1/ACBD6/ACLY/ACOT11/ACOT12/ACOT13/ACOT4/ACOT6/ACOT8/ACOT9/ACSBG1/ACSBG2/ACSF2/ACSF3/ACSL1/ACSL4/ACSL6/ACSM1/ACSM3/ACSM5/BAAT/BPNT1/ELOVL4/HMGCS1	2.42375e-05	0.0012325	0.00102075
GO:0034032	purine nucleoside bisphosphate metabolic process	30	AADAT/AASS/ABCD1/ABHD14B/ACACA/ACACB/ACAT1/ACBD6/ACLY/ACOT11/ACOT12/ACOT13/ACOT4/ACOT6/ACOT8/ACOT9/ACSBG1/ACSBG2/ACSF2/ACSF3/ACSL1/ACSL4/ACSL6/ACSM1/ACSM3/ACSM5/BAAT/BPNT1/ELOVL4/HMGCS1	2.42375e-05	0.0012325	0.00102075
GO:0032401	establishment of melanosome localization	10	ARL6/ASIP/BBS2/BBS4/BBS5/BBS7/BLOC1S3/BLOC1S6/CDH3/DCTN2	2.47203e-05	0.00123538	0.00102313
GO:0051904	pigment granule transport	10	ARL6/ASIP/BBS2/BBS4/BBS5/BBS7/BLOC1S3/BLOC1S6/CDH3/DCTN2	2.47203e-05	0.00123538	0.00102313
GO:0042445	hormone metabolic process	41	ACE/ACE2/ADH1B/ADH4/ADH7/ADM/AKR1B1/AKR1C1/AKR1C3/AKR1C4/ALDH1A1/ALDH1A2/ALDH8A1/ALDH9A1/ARNT/ASMT/ATP1A1/ATP6AP2/BACE2/BCO1/BCO2/BMP5/CLCN2/CPA3/CRABP1/CTSZ/CYP11A1/CYP26A1/CYP27B1/CYP2W1/CYP46A1/DGKQ/DIO1/DIO3/DUOXA1/ECE1/ECE2/FOXA1/H6PD/HSD3B2/IYD	2.53179e-05	0.00125443	0.00103891
GO:0033540	fatty acid beta-oxidation using acyl-CoA oxidase	8	ABCD1/ACAA1/ACOT8/ACOX2/ACOX3/ACOXL/CRAT/ECI2	2.62059e-05	0.0012766	0.00105728
GO:0036376	sodium ion export across plasma membrane	8	ATP1A1/ATP1A2/ATP1A3/ATP1A4/ATP1B1/ATP1B2/ATP1B3/FXYD2	2.62059e-05	0.0012766	0.00105728
GO:0006164	purine nucleotide biosynthetic process	38	ACACA/ACACB/ACAT1/ACLY/ACSBG1/ACSBG2/ACSF3/ACSL1/ACSL4/ACSL6/ADA/ADCY1/ADCY5/ADCY6/ADCY7/ADCY8/ADSL/AK1/AK2/AK3/AK4/AK5/AK9/ALDOA/ATP5F1B/ATP5F1C/ATP5MC1/ATP5MC2/ATP5MC3/ATP5MF/ATP5MG/ATP5PD/ATP6/ATP6V0C/ELOVL4/GUCA1A/GUCA1C/HPCA	2.76145e-05	0.00133401	0.00110482
GO:0060047	heart contraction	49	ABCC9/ACE/ACE2/ACTC1/ADA/ADM/ADRA1A/ADRA1B/ADRA1D/ADRB1/AGTR2/AKAP9/ANK2/APELA/APLN/ASPH/ATG5/ATP1A1/ATP1A2/ATP1A3/ATP1A4/ATP1B1/ATP1B2/ATP1B3/ATP2A1/ATP2A2/ATP2B4/BVES/CACNA1D/CACNA1F/CACNA1S/CACNA2D1/CACNG2/CACNG3/CACNG4/CACNG5/CACNG7/CALM1/CALM3/CAV1/CDC42/CELF2/CHGA/CHRM2/DES/DSG2/EDN1/FKBP1B/FXYD2	2.91263e-05	0.00139541	0.00115568
GO:0009165	nucleotide biosynthetic process	47	ACACA/ACACB/ACAT1/ACLY/ACMSD/ACSBG1/ACSBG2/ACSF3/ACSL1/ACSL4/ACSL6/ADA/ADCY1/ADCY5/ADCY6/ADCY7/ADCY8/ADSL/AFMID/AK1/AK2/AK3/AK4/AK5/AK6/AK7/AK9/ALDOA/ASPDH/ATP5F1B/ATP5F1C/ATP5MC1/ATP5MC2/ATP5MC3/ATP5MF/ATP5MG/ATP5PD/ATP6/ATP6V0C/CAD/CMPK1/DTYMK/ELOVL4/FLAD1/GUCA1A/GUCA1C/HPCA	2.94989e-05	0.00140168	0.00116087
GO:0007205	protein kinase C-activating G protein-coupled receptor signaling pathway	11	CCK/CHRM1/CISH/DGKA/DGKB/DGKE/DGKK/DGKQ/EDN1/GAP43/HCRT	3.06758e-05	0.00144575	0.00119737
GO:0030100	regulation of endocytosis	39	ABCA2/ABL1/ABL2/ANGPT1/ANKFY1/ANKRD13D/ANO6/AP2B1/AP2S1/APELA/APLN/APOC1/APOC2/APOC3/APOE/APPL1/APPL2/ARC/ARF1/ARF6/ARRB1/ATAD1/B2M/BMP2K/BTBD9/CALM1/CALM3/CALY/CAV1/CD177/CD22/CD300A/CD36/CDC42/DAB2/DGKQ/DLL1/DRD3/HPCA	3.38309e-05	0.0015816	0.00130987
GO:0003073	regulation of systemic arterial blood pressure	22	ACE/ACE2/ADAMTS16/ADM/ADRA1A/ADRA1B/ADRA1D/ADRB1/ADRB2/ADRB3/AGTR2/AR/ARHGAP42/ATP6AP2/CPA3/CTSZ/CYP4F12/CYP4F2/DDAH1/ECE1/EDN1/GPR37L1	3.53277e-05	0.0016381	0.00135667
GO:0099072	regulation of postsynaptic membrane neurotransmitter receptor levels	17	ADAM22/AP2B1/ARC/ATAD1/CACNG2/CACNG3/CACNG4/CACNG5/CACNG7/CALY/CLSTN1/CPT1C/DRD3/ERBIN/FRRS1L/GPC4/HPCA	3.6e-05	0.0016381	0.00135667
GO:0006638	neutral lipid metabolic process	29	AADAC/ABHD12/ABHD16A/ABHD16B/ABHD2/ABHD6/ACSL1/ACSL4/AGPAT5/APOA1/APOA2/APOBR/APOC1/APOC2/APOC3/APOE/APOH/ATG14/CAV1/CYP2E1/DAGLA/DAGLB/DGKA/DGKB/DGKE/DGKK/DGKQ/FABP4/GK2	3.61892e-05	0.0016381	0.00135667
GO:0006639	acylglycerol metabolic process	29	AADAC/ABHD12/ABHD16A/ABHD16B/ABHD2/ABHD6/ACSL1/ACSL4/AGPAT5/APOA1/APOA2/APOBR/APOC1/APOC2/APOC3/APOE/APOH/ATG14/CAV1/CYP2E1/DAGLA/DAGLB/DGKA/DGKB/DGKE/DGKK/DGKQ/FABP4/GK2	3.61892e-05	0.0016381	0.00135667
GO:0003015	heart process	50	ABCC9/ACE/ACE2/ACTC1/ADA/ADM/ADRA1A/ADRA1B/ADRA1D/ADRB1/AGTR2/AKAP13/AKAP9/ANK2/APELA/APLN/ASPH/ATG5/ATP1A1/ATP1A2/ATP1A3/ATP1A4/ATP1B1/ATP1B2/ATP1B3/ATP2A1/ATP2A2/ATP2B4/BVES/CACNA1D/CACNA1F/CACNA1S/CACNA2D1/CACNG2/CACNG3/CACNG4/CACNG5/CACNG7/CALM1/CALM3/CAV1/CDC42/CELF2/CHGA/CHRM2/DES/DSG2/EDN1/FKBP1B/FXYD2	3.64525e-05	0.0016381	0.00135667
GO:0032414	positive regulation of ion transmembrane transporter activity	24	ACTN2/ADRB2/AKAP6/AKAP9/AMIGO1/ANK2/ARC/ATP1B1/ATP1B2/ATP1B3/ATP2A1/CACNA2D1/CACNG2/CACNG3/CACNG4/CALM1/CALM3/CCL2/CFTR/COX17/CTSS/FGF14/FXYD2/HSPA2	3.70765e-05	0.00164364	0.00136126
GO:0042391	regulation of membrane potential	68	ABCB5/ABCD1/ABL1/ACTN2/ADCYAP1/ADRA1A/ADRB1/ADRB2/AKAP6/AKAP9/AKT2/ANK2/APP/ARL6IP5/ATP1A1/ATP1A2/ATP1A3/ATP1A4/ATP1B1/ATP1B2/ATP1B3/ATP2A2/ATP5IF1/BAD/BAK1/BCL2/BCL2L1/BCO2/BEST2/BID/BOK/BVES/CACNA1D/CACNA1E/CACNA1I/CACNA2D1/CACNG2/CACNG4/CALM1/CALM3/CASP1/CAV1/CCK/CD36/CFTR/CHRM1/CHRNA3/CHRNA5/CHRNA6/CHRNB1/CHRNB3/CHRND/CHRNE/CNIH2/CNR1/CNTNAP1/CRTC1/DSG2/DVL1/EDN1/FGF14/FKBP1B/FZD9/GRIK1/GRIN2…	3.71429e-05	0.00164364	0.00136126
GO:0051905	establishment of pigment granule localization	10	ARL6/ASIP/BBS2/BBS4/BBS5/BBS7/BLOC1S3/BLOC1S6/CDH3/DCTN2	3.87061e-05	0.00169984	0.0014078
GO:1901293	nucleoside phosphate biosynthetic process	47	ACACA/ACACB/ACAT1/ACLY/ACMSD/ACSBG1/ACSBG2/ACSF3/ACSL1/ACSL4/ACSL6/ADA/ADCY1/ADCY5/ADCY6/ADCY7/ADCY8/ADSL/AFMID/AK1/AK2/AK3/AK4/AK5/AK6/AK7/AK9/ALDOA/ASPDH/ATP5F1B/ATP5F1C/ATP5MC1/ATP5MC2/ATP5MC3/ATP5MF/ATP5MG/ATP5PD/ATP6/ATP6V0C/CAD/CMPK1/DTYMK/ELOVL4/FLAD1/GUCA1A/GUCA1C/HPCA	3.95661e-05	0.00172454	0.00142826
GO:0106106	cold-induced thermogenesis	30	ABHD6/ACADL/ACHE/ACOT11/ACOT13/ACSL1/ACTN3/ACVR2B/ADAM17/ADAMTS5/ADCYAP1/ADIPOR1/ADIPOR2/ADRB1/ADRB2/ADRB3/ALDH1A1/APC/APPL2/ARNTL/ARRDC3/CAV1/CD36/CMKLR1/CNOT3/DYNC1H1/FABP4/FOXC2/HCRT/IL13	4.25646e-05	0.00182776	0.00151374
GO:0120161	regulation of cold-induced thermogenesis	30	ABHD6/ACADL/ACHE/ACOT11/ACOT13/ACSL1/ACTN3/ACVR2B/ADAM17/ADAMTS5/ADCYAP1/ADIPOR1/ADIPOR2/ADRB1/ADRB2/ADRB3/ALDH1A1/APC/APPL2/ARNTL/ARRDC3/CAV1/CD36/CMKLR1/CNOT3/DYNC1H1/FABP4/FOXC2/HCRT/IL13	4.25646e-05	0.00182776	0.00151374
GO:0007584	response to nutrient	33	AACS/ABCG5/ABCG8/ACSL1/ACSL4/ADA/ADIPOR2/AGL/AKR1C3/ALAD/ALDH1A2/ALPL/APAF1/APOA1/ARG1/ARSB/ASS1/BCHE/BCKDHB/C2/CCL28/CNR1/COX4I1/CYP24A1/CYP26A1/CYP27B1/DAD1/EEF2/EGFR/EPO/FES/FKBP1B/HMGCS1	4.30347e-05	0.00183436	0.00151921
GO:0006721	terpenoid metabolic process	27	ABCA4/ADH1B/ADH4/ADH7/AGRN/AKR1B1/AKR1C1/AKR1C3/AKR1C4/ALDH1A1/ALDH1A2/ALDH8A1/APOA1/APOA2/APOC2/APOC3/APOE/APOM/BCO1/BCO2/CRABP1/CYP26A1/CYP2E1/CYP2W1/EGFR/GPC4/HMGCS1	4.51329e-05	0.00190975	0.00158165
GO:0042310	vasoconstriction	20	ACE/ACE2/ACTA2/ADM/ADRA1A/ADRA1B/ADRA1D/ADRA2A/ADRA2B/ADRA2C/APLN/ARHGAP42/ATP1A2/BBS2/BDKRB2/CAV1/ECE1/EDN1/EGFR/ICAM1	4.61896e-05	0.00193489	0.00160247
GO:0038034	signal transduction in absence of ligand	18	APPL1/BAD/BAG3/BAK1/BCL2/BCL2A1/BCL2L1/BCL2L10/BOK/CASP2/CASP3/CASP9/COL2A1/CSF2/DAPK3/DCC/EYA1/FGFR1	4.68827e-05	0.00193489	0.00160247
GO:0097192	extrinsic apoptotic signaling pathway in absence of ligand	18	APPL1/BAD/BAG3/BAK1/BCL2/BCL2A1/BCL2L1/BCL2L10/BOK/CASP2/CASP3/CASP9/COL2A1/CSF2/DAPK3/DCC/EYA1/FGFR1	4.68827e-05	0.00193489	0.00160247
GO:1901661	quinone metabolic process	12	ADH4/AIFM2/AKR1B1/AKR1C1/AKR1C3/AKR1C4/CBR3/COQ3/COQ9/CYP4F11/CYP4F12/CYP4F2	4.70621e-05	0.00193489	0.00160247
GO:0010959	regulation of metal ion transport	44	ABL1/ADRA2A/AHNAK/AKAP6/ANK2/ANO6/APLNR/ATG5/ATP1A2/ATP1B1/ATP1B2/ATP1B3/ATP2A1/BAK1/BCL2/CACNA1D/CACNA2D1/CALCR/CALM1/CALM3/CAMK2B/CAMK2G/CAV1/CBARP/CCL2/CCL4/CD19/CD33/CTNNB1/CX3CL1/CXCL12/DIAPH1/DRD1/DRD3/EFHB/EPO/FGF14/FKBP1B/GRAMD2A/HCRT/HPCA/HSPA2/ICAM1/IL13	5.14287e-05	0.00209952	0.00173882
GO:0009260	ribonucleotide biosynthetic process	36	ACACA/ACACB/ACAT1/ACLY/ACSBG1/ACSBG2/ACSF3/ACSL1/ACSL4/ACSL6/ADCY1/ADCY5/ADCY6/ADCY7/ADCY8/ADSL/AK1/AK2/AK3/AK4/AK5/AK9/ALDOA/ATP5F1B/ATP5F1C/ATP5MC1/ATP5MC2/ATP5MC3/ATP5MF/ATP5MG/ATP5PD/ATP6/ATP6V0C/CAD/CMPK1/ELOVL4	5.2044e-05	0.00210978	0.00174731
GO:0051604	protein maturation	50	ACE/ACE2/ACP4/ADAM17/ADAM19/ADAMTS13/ADAMTS2/AFG3L2/APH1A/APH1B/APOH/ASPH/ASPRV1/ATP6AP2/BACE1/BACE2/BAD/BAK1/BOLA2/C1R/C1RL/C2CD3/CALR/CARD16/CARD18/CARD8/CASP1/CASP2/CASP3/CAST/CCS/CHAC1/CPA3/CPM/CPXM1/CREBBP/CST7/CTSE/CTSH/CTSS/CTSZ/CUZD1/DOHH/DYNC2H1/ECE1/ECE2/ERO1A/FKBP1B/FXN/GAS1	5.25726e-05	0.00211641	0.0017528
GO:0019748	secondary metabolic process	16	ACMSD/AKR1B1/AKR1C1/AKR1C3/AKR1C4/AKR7A3/APPL1/ARL1/AS3MT/ASIP/BCL2/BDH2/CDH3/CYP2A7/CYP2W1/DCT	5.42161e-05	0.00216752	0.00179513
GO:0032570	response to progesterone	14	ABHD2/ACOD1/BAD/CATSPER1/CATSPER3/CATSPERB/CATSPERD/CATSPERG/CAV1/CSN1S1/DSG1/DSG2/FOS/FOSL1	5.60614e-05	0.00222594	0.00184352
GO:1901570	fatty acid derivative biosynthetic process	17	AACS/ACACA/ACAT1/ACLY/ACSBG1/ACSBG2/ACSF3/ACSL1/ACSL4/ACSL6/ACSS3/ALOX15B/ALOX5/ALOX5AP/BDH2/ELOVL4/GGT5	5.70255e-05	0.00224882	0.00186247
GO:0032400	melanosome localization	10	ARL6/ASIP/BBS2/BBS4/BBS5/BBS7/BLOC1S3/BLOC1S6/CDH3/DCTN2	5.89262e-05	0.00230808	0.00191154
GO:0009152	purine ribonucleotide biosynthetic process	34	ACACA/ACACB/ACAT1/ACLY/ACSBG1/ACSBG2/ACSF3/ACSL1/ACSL4/ACSL6/ADCY1/ADCY5/ADCY6/ADCY7/ADCY8/ADSL/AK1/AK2/AK3/AK4/AK5/AK9/ALDOA/ATP5F1B/ATP5F1C/ATP5MC1/ATP5MC2/ATP5MC3/ATP5MF/ATP5MG/ATP5PD/ATP6/ATP6V0C/ELOVL4	6.13806e-05	0.00238807	0.00197779
GO:0045737	positive regulation of cyclin-dependent protein serine/threonine kinase activity	11	ADAM17/CCNB1/CCND2/CCNT1/CCNT2/CCNYL1/CCNYL2/CDC6/CDK5R1/CKS2/EGFR	6.50235e-05	0.00249196	0.00206383
GO:0006921	cellular component disassembly involved in execution phase of apoptosis	12	ACIN1/ACVR1C/APAF1/BLCAP/BOK/CAPN10/CASP3/CDK5RAP3/CECR2/DICER1/DNASE2B/ERN2	6.53404e-05	0.00249196	0.00206383
GO:0042407	cristae formation	12	AFG3L2/APOO/APOOL/ATP5F1B/ATP5F1C/ATP5MC1/ATP5MC2/ATP5MC3/ATP5MF/ATP5MG/ATP5PD/ATP6	6.53404e-05	0.00249196	0.00206383
GO:0007266	Rho protein signal transduction	28	ABCA1/ABL1/ABL2/ADRA1A/ADRA2A/AKAP13/APOA1/APOC3/APOE/ARHGAP1/ARHGAP4/ARHGAP42/ARHGAP5/ARHGDIA/ARHGDIB/ARHGDIG/ARHGEF11/ARHGEF18/ARRB1/BCR/CCDC125/CDC42/CDC42EP1/CNKSR1/COL1A2/EPS8L3/F11R/GPR18	7.14689e-05	0.002698	0.00223447
GO:0055088	lipid homeostasis	32	ABCA1/ABCA12/ABCA2/ABCA3/ABCB11/ABCD1/ABCG5/ABCG8/ABHD4/ABHD8/ACACA/ACOX2/ACOX3/ACOXL/ACSM1/ACSM3/AKR1C1/ANGPTL4/APOA1/APOA2/APOC2/APOC3/APOE/APOM/ASGR2/CAV1/CD24/CEBPA/CNBP/DISP3/FABP4/FGFR4	7.16736e-05	0.002698	0.00223447
GO:0003044	regulation of systemic arterial blood pressure mediated by a chemical signal	14	ACE/ACE2/ADRA1A/ADRA1B/ADRA1D/ADRB1/ADRB2/ADRB3/AGTR2/ATP6AP2/CPA3/CTSZ/ECE1/EDN1	7.34634e-05	0.00274753	0.00227549
GO:0016101	diterpenoid metabolic process	25	ABCA4/ADH1B/ADH4/ADH7/AGRN/AKR1B1/AKR1C1/AKR1C3/AKR1C4/ALDH1A1/ALDH1A2/ALDH8A1/APOA1/APOA2/APOC2/APOC3/APOE/APOM/BCO1/BCO2/CRABP1/CYP26A1/CYP2W1/EGFR/GPC4	7.52518e-05	0.00279638	0.00231595
GO:0034329	cell junction assembly	66	ABL1/ACE/ACE2/ACHE/ACTB/ACTN2/ACTN3/ACVRL1/ADD2/ADGRB1/ADGRF1/ADGRL2/ADGRL3/AFDN/AGRN/AMIGO1/APC/APOD/APP/ARF6/ARHGEF7/BCL2/BCR/BHLHB9/BSN/CAPZA1/CAV1/CBFB/CD9/CDC42/CDH12/CDH18/CDH19/CDH22/CDH24/CDH5/CDH6/CDH8/CDH9/CLDN17/CLDN2/CLDN6/CLSTN1/CLSTN3/CNTN5/CNTNAP1/COL16A1/COL17A1/CRKL/CTNNB1/DAPK3/DRD1/DSG1/DUSP3/DVL1/EPHB3/F11R/FBXO45/FLRT3/FMN1/FSCN1/GAP43/GJA4/GPC4/IL17A/IQGAP1	7.82341e-05	0.00288868	0.0023924
GO:0030007	cellular potassium ion homeostasis	7	ATP1A1/ATP1A2/ATP1A3/ATP1A4/ATP1B1/ATP1B2/ATP1B3	7.98833e-05	0.00293091	0.00242737
GO:0033059	cellular pigmentation	15	AP1M1/AP3B1/AP3D1/ARL6/ASIP/BBS2/BBS4/BBS5/BBS7/BCL2/BLOC1S3/BLOC1S4/BLOC1S6/CDH3/DCTN2	8.16123e-05	0.00296251	0.00245354
GO:0061337	cardiac conduction	30	ABCC9/ACE2/AKAP9/ANK2/ASPH/ATP1A1/ATP1A2/ATP1A3/ATP1A4/ATP1B1/ATP1B2/ATP1B3/ATP2A1/ATP2A2/ATP2B4/CACNA1D/CACNA1F/CACNA1S/CACNA2D1/CACNG2/CACNG3/CACNG4/CACNG5/CACNG7/CALM1/CALM3/CAV1/DSG2/FKBP1B/FXYD2	8.26603e-05	0.00296251	0.00245354
GO:0043649	dicarboxylic acid catabolic process	8	ACOT4/ACOT8/ACSF3/ADHFE1/ALDH1L1/ALDH1L2/ASPA/GOT2	8.28944e-05	0.00296251	0.00245354
GO:0060326	cell chemotaxis	51	ABCC1/ACKR2/ACKR3/ACKR4/ADAM17/ADGRE2/AIF1/AKIRIN1/ALOX5/ANO6/ANXA1/ARHGEF16/BCAR1/BST1/C1QBP/C3AR1/C5AR2/CALR/CAMK1D/CCL11/CCL13/CCL2/CCL22/CCL25/CCL28/CCL4/CCL7/CCL8/CCR3/CCR5/CCR6/CCR9/CCRL2/CH25H/CHGA/CMKLR1/CRK/CRKL/CSF1R/CSF3R/CX3CL1/CXCL12/CXCL13/CXCL17/CXCL6/CXCR3/EDN1/ELMO2/FGFR1/FPR2/GAB1	8.31965e-05	0.00296251	0.00245354
GO:0001523	retinoid metabolic process	24	ABCA4/ADH1B/ADH4/ADH7/AGRN/AKR1B1/AKR1C1/AKR1C3/AKR1C4/ALDH1A1/ALDH1A2/ALDH8A1/APOA1/APOA2/APOC2/APOC3/APOE/APOM/BCO1/BCO2/CRABP1/CYP26A1/CYP2W1/GPC4	8.33e-05	0.00296251	0.00245354
GO:0002026	regulation of the force of heart contraction	10	ADM/ADRA1A/ADRB1/APLN/ATP1A1/ATP1A2/ATP2A2/ATP2B4/CAV1/CHGA	8.74743e-05	0.00307326	0.00254526
GO:0051875	pigment granule localization	10	ARL6/ASIP/BBS2/BBS4/BBS5/BBS7/BLOC1S3/BLOC1S6/CDH3/DCTN2	8.74743e-05	0.00307326	0.00254526
GO:0001659	temperature homeostasis	33	ABHD6/ACADL/ACADVL/ACHE/ACOT11/ACOT13/ACSL1/ACTN3/ACVR2B/ADAM17/ADAMTS5/ADCYAP1/ADIPOR1/ADIPOR2/ADRB1/ADRB2/ADRB3/ALDH1A1/APC/APLN/APPL2/ARNTL/ARRDC3/CAV1/CD36/CMKLR1/CNOT3/CNR1/DYNC1H1/FABP4/FOXC2/HCRT/IL13	8.95937e-05	0.00312876	0.00259123
GO:0090066	regulation of anatomical structure size	74	ABL1/ACE/ACE2/ACTA2/ACTN2/ACTR2/ACTR3/ADCY6/ADD1/ADD2/ADD3/ADM/ADRA1A/ADRA1B/ADRA1D/ADRA2A/ADRA2B/ADRA2C/ADRB1/ADRB2/ADRB3/AGTR2/AKT3/ALS2/ANO6/AP1AR/APLN/APOE/AQP11/ARF1/ARF6/ARFGEF1/ARFIP1/ARFIP2/ARHGAP18/ARHGAP28/ARHGAP4/ARHGAP42/ARPC1A/ARPC1B/ARPC3/ARPC5/ASXL1/ATG5/ATP1A2/BAG4/BBS2/BDKRB2/BRK1/CAPZA1/CAPZA2/CAPZA3/CAPZB/CAV1/CCL11/CDC42EP1/CDK5R1/CDKL3/CDKL5/CFL2/CSF3/CXCL12/CYFIP1/DCC/DEPTOR…	9.1554e-05	0.00317808	0.00263207
GO:1901657	glycosyl compound metabolic process	27	ABHD10/ADA/ADAL/AK3/AK4/AKR1B1/AKR1C1/AKR1C3/AKR1C4/AMD1/APOBEC1/APOBEC3D/APOBEC3F/CAD/CARD11/CASK/CDA/CDADC1/DERA/DPYD/DPYS/DTYMK/ENPP4/ENTPD7/ERH/FUCA1/GMPR2	9.26406e-05	0.00319665	0.00264746
GO:1903779	regulation of cardiac conduction	16	ABCC9/ACE2/ANK2/ASPH/ATP1A1/ATP1A2/ATP1A3/ATP1A4/ATP1B1/ATP1B2/ATP1B3/ATP2A1/ATP2A2/ATP2B4/FKBP1B/FXYD2	0.000107981	0.00370395	0.0030676
GO:0042776	mitochondrial ATP synthesis coupled proton transport	9	ATP5F1B/ATP5F1C/ATP5MC1/ATP5MC2/ATP5MC3/ATP5MF/ATP5MG/ATP5PD/ATP6	0.000112986	0.00385281	0.00319088
GO:0046390	ribose phosphate biosynthetic process	36	ACACA/ACACB/ACAT1/ACLY/ACSBG1/ACSBG2/ACSF3/ACSL1/ACSL4/ACSL6/ADCY1/ADCY5/ADCY6/ADCY7/ADCY8/ADSL/AK1/AK2/AK3/AK4/AK5/AK9/ALDOA/ATP5F1B/ATP5F1C/ATP5MC1/ATP5MC2/ATP5MC3/ATP5MF/ATP5MG/ATP5PD/ATP6/ATP6V0C/CAD/CMPK1/ELOVL4	0.000113759	0.00385649	0.00319393
GO:0009142	nucleoside triphosphate biosynthetic process	20	AK1/AK3/AK4/AK5/AK7/AK9/ALDOA/ATP5F1B/ATP5F1C/ATP5MC1/ATP5MC2/ATP5MC3/ATP5MF/ATP5MG/ATP5PD/ATP6/ATP6V0C/CAD/CMPK1/DTYMK	0.000116786	0.00393609	0.00325986
GO:0002084	protein depalmitoylation	6	ABHD10/ABHD12/ABHD13/ABHD17A/ABHD17B/ABHD17C	0.000121588	0.0040277	0.00333573
GO:0006307	DNA dealkylation involved in DNA repair	6	ALKBH1/ALKBH3/ALKBH5/ASCC1/ASCC2/ASCC3	0.000121588	0.0040277	0.00333573
GO:0008300	isoprenoid catabolic process	6	AKR1C3/BCO1/BCO2/CRABP1/CYP26A1/CYP2W1	0.000121588	0.0040277	0.00333573
GO:0015985	energy coupled proton transport, down electrochemical gradient	10	ATP5F1B/ATP5F1C/ATP5MC1/ATP5MC2/ATP5MC3/ATP5MF/ATP5MG/ATP5PD/ATP6/ATP6V0C	0.000126927	0.00415702	0.00344283
GO:0015986	ATP synthesis coupled proton transport	10	ATP5F1B/ATP5F1C/ATP5MC1/ATP5MC2/ATP5MC3/ATP5MF/ATP5MG/ATP5PD/ATP6/ATP6V0C	0.000126927	0.00415702	0.00344283
GO:0072678	T cell migration	17	ADAM17/AIF1/AIRE/APOD/APP/CCL2/CCR6/CD200/CD99/CRK/CRKL/CXCL12/CXCL13/CXCR3/DOCK8/F11R/ICAM1	0.000133475	0.00434471	0.00359828
GO:0050994	regulation of lipid catabolic process	16	AADAC/ABCB11/ABCD1/ABCD2/ACACB/ADRA2A/AKT2/APOA1/APOA2/APOC1/APOC2/APOC3/CNR1/DAGLB/ETFBKMT/FMC1	0.000134156	0.00434471	0.00359828
GO:1990845	adaptive thermogenesis	30	ABHD6/ACADL/ACHE/ACOT11/ACOT13/ACSL1/ACTN3/ACVR2B/ADAM17/ADAMTS5/ADCYAP1/ADIPOR1/ADIPOR2/ADRB1/ADRB2/ADRB3/ALDH1A1/APC/APPL2/ARNTL/ARRDC3/CAV1/CD36/CMKLR1/CNOT3/DYNC1H1/FABP4/FOXC2/HCRT/IL13	0.00013641	0.00439317	0.00363841
GO:0006898	receptor-mediated endocytosis	53	ABCA2/ACHE/ACKR3/ADM/ADRB2/ALB/AMBP/ANGPT1/ANKRD13D/AP2A2/AP2B1/AP2S1/AP4E1/APELA/APLN/APOA1/APOC1/APOC2/APOC3/APOE/APOL1/ARC/ARF1/ARF6/ARHGAP27/ARR3/ARRB1/ASGR1/ATAD1/B2M/BMP2K/BTBD8/CACNG2/CACNG3/CACNG4/CACNG5/CACNG7/CALR/CALY/CAP1/CAV1/CD163/CD36/CD9/CEACAM1/CLTB/DAB2/DLL1/DRD3/EZR/FNBP1L/FPR2/HPCA	0.000138873	0.00444777	0.00368362
GO:0032411	positive regulation of transporter activity	24	ACTN2/ADRB2/AKAP6/AKAP9/AMIGO1/ANK2/ARC/ATP1B1/ATP1B2/ATP1B3/ATP2A1/CACNA2D1/CACNG2/CACNG3/CACNG4/CALM1/CALM3/CCL2/CFTR/COX17/CTSS/FGF14/FXYD2/HSPA2	0.000151867	0.00483721	0.00400616
GO:0019722	calcium-mediated signaling	36	ACKR2/ACKR3/ACKR4/ACTN3/ADA/ADGRB2/ADGRL1/AKAP6/ANK2/ATP1A2/ATP1B1/ATP2A2/ATP2B4/BST1/CALM1/CALM3/CAMTA1/CCL4/CCR3/CCR5/CCR6/CCR9/CCRL2/CD22/CMKLR1/CXCR3/DYRK2/EDN1/EFHB/EGFR/FKBP1B/FPR2/GBP1/GRIN2D/HPCA/IRGM	0.000156312	0.00495159	0.00410089
GO:1902903	regulation of supramolecular fiber organization	58	ABL1/ACTN2/ACTR2/ACTR3/ADD1/ADD2/ADD3/AEBP1/AKAP13/AKAP9/ANKRD53/AP1AR/APC/APOA1/APOE/APP/ARAP1/ARF1/ARF6/ARFGEF1/ARFIP1/ARFIP2/ARHGAP18/ARHGAP28/ARHGEF15/ARHGEF18/ARHGEF5/ARPC1A/ARPC1B/ARPC3/ARPC5/ASAP3/BAG4/BRK1/CAMSAP2/CAPZA1/CAPZA2/CAPZA3/CAPZB/CCL11/CDC42/CDC42EP1/CDH5/CDK5R1/CFL2/CGNL1/CRYAB/CSF3/CX3CL1/CXCL12/CYFIP1/DAPK3/EDN1/F11R/FES/FMN1/HAX1/ICAM1	0.000160354	0.00505203	0.00418407
GO:1901658	glycosyl compound catabolic process	13	ABHD10/ADA/ADAL/APOBEC1/APOBEC3D/APOBEC3F/CDA/CDADC1/DERA/DPYD/DPYS/ENPP4/FUCA1	0.000184498	0.00578128	0.00478803
GO:0051924	regulation of calcium ion transport	41	ABL1/ADRA2A/AHNAK/AKAP6/ANK2/APLNR/ATG5/ATP1A2/ATP1B1/ATP2A1/BAK1/BCL2/CACNA1D/CACNA2D1/CALCR/CALM1/CALM3/CAMK2B/CAMK2G/CAV1/CBARP/CCL2/CCL4/CD19/CD33/CTNNB1/CX3CL1/CXCL12/DIAPH1/DRD1/DRD3/EFHB/EPO/FGF14/FKBP1B/GRAMD2A/HCRT/HPCA/HSPA2/ICAM1/IL13	0.000193465	0.00602967	0.00499375
GO:0044272	sulfur compound biosynthetic process	35	ACACA/ACACB/ACAT1/ACLY/ACSBG1/ACSBG2/ACSF3/ACSL1/ACSL4/ACSL6/ADI1/AMD1/ANGPT1/B3GALT6/B3GNT4/B4GALT1/B4GALT2/B4GALT4/B4GALT6/B4GAT1/BGN/BHMT/CDO1/CHAC1/CHST1/CHST11/CHST14/CHST15/CHSY1/CSPG4/CSPG5/ELOVL4/GGT5/GSTM1/GSTM4	0.000201743	0.00623192	0.00516125
GO:0006023	aminoglycan biosynthetic process	24	ABCC5/AGRN/ANGPT1/B3GALNT1/B3GALT2/B3GALT6/B3GNT4/B3GNT8/B4GALT1/B4GALT2/B4GALT4/B4GALT6/B4GALT7/B4GAT1/BGN/CHST1/CHST11/CHST14/CHST15/CHSY1/CSPG4/CSPG5/GALNT5/GPC4	0.000202105	0.00623192	0.00516125
GO:0034314	Arp2/3 complex-mediated actin nucleation	12	ACTR2/ACTR3/AP1AR/ARF1/ARFIP1/ARFIP2/ARPC1A/ARPC1B/ARPC3/ARPC5/BRK1/CYFIP1	0.000212339	0.00651284	0.00539391
GO:0006883	cellular sodium ion homeostasis	8	AGTR2/ATP1A1/ATP1A2/ATP1A3/ATP1A4/ATP1B1/ATP1B2/ATP1B3	0.000215901	0.00658726	0.00545554
GO:0045216	cell-cell junction organization	37	ACE/ACE2/ACTB/ADD1/AFDN/APC/CADM2/CADM3/CAV1/CBFB/CD177/CD9/CDC42/CDH12/CDH15/CDH17/CDH18/CDH19/CDH22/CDH24/CDH3/CDH5/CDH6/CDH8/CDH9/CLDN17/CLDN2/CLDN6/CNTNAP1/CSF1R/CTNNB1/DSG1/DSG2/F11R/FSCN1/GJA4/IL17A	0.000222747	0.00676053	0.00559905
GO:0009123	nucleoside monophosphate metabolic process	18	ADA/ADSL/AK1/AK2/AK3/AK4/AK5/AK6/AK7/AK9/CAD/CARD11/CASK/CMPK1/DPYD/DPYS/DTYMK/GMPR2	0.000226252	0.00683115	0.00565753
GO:0006720	isoprenoid metabolic process	28	ABCA4/ADH1B/ADH4/ADH7/AGRN/AKR1B1/AKR1C1/AKR1C3/AKR1C4/ALDH1A1/ALDH1A2/ALDH8A1/APOA1/APOA2/APOC2/APOC3/APOE/APOM/BCO1/BCO2/CRABP1/CYP26A1/CYP2E1/CYP2W1/DHDDS/EGFR/GPC4/HMGCS1	0.000229896	0.00690109	0.00571546
GO:0097191	extrinsic apoptotic signaling pathway	38	ACVR1/AGTR2/APPL1/AR/BAD/BAG3/BAK1/BCL10/BCL2/BCL2A1/BCL2L1/BCL2L10/BCL2L14/BID/BIRC6/BMP4/BMP5/BMPR1B/BOK/CASP2/CASP3/CASP8AP2/CASP9/CAV1/CD27/CFLAR/COL2A1/CRADD/CSF2/CYLD/DAB2IP/DAPK3/DCC/DELE1/DEPTOR/EYA1/FGFR1/ICAM1	0.000231962	0.00690109	0.00571546
GO:0033559	unsaturated fatty acid metabolic process	24	ABCD1/ABCD2/ACAA1/ACOT8/ACSL1/AKR1C1/AKR1C3/AKR1C4/ALOX15B/ALOX5/ANXA1/ATP6V1B1/CBR1/CYP2A7/CYP2E1/CYP4F11/CYP4F12/CYP4F2/DAGLA/DAGLB/EDN1/ELOVL4/GPX4/GSTM1	0.000232345	0.00690109	0.00571546
GO:0050708	regulation of protein secretion	46	AACS/ACHE/ACSL4/ACVR1C/ADAM9/ADCY5/ADCY8/ADRA2A/ADRA2C/ADTRP/ALOX5/ANKRD1/ANO1/ANXA1/APBB1/APOE/ARF1/ARF6/ARFIP1/ARL2BP/ARNTL/BAD/BAIAP3/BLK/C1QTNF12/C2CD2L/CACNA1D/CACNA1E/CAPN10/CARTPT/CD200/CD33/CDK16/CFTR/CHGA/CNR1/DNAJC1/DRD3/EGFR/EIPR1/EXPH5/EZR/FKBP1B/G6PC2/GOLPH3/IL13	0.00023333	0.00690109	0.00571546
GO:0009164	nucleoside catabolic process	11	ADA/ADAL/APOBEC1/APOBEC3D/APOBEC3F/CDA/CDADC1/DERA/DPYD/DPYS/ENPP4	0.000236672	0.00692923	0.00573876
GO:1904031	positive regulation of cyclin-dependent protein kinase activity	11	ADAM17/CCNB1/CCND2/CCNT1/CCNT2/CCNYL1/CCNYL2/CDC6/CDK5R1/CKS2/EGFR	0.000236672	0.00692923	0.00573876
GO:0055092	sterol homeostasis	21	ABCA1/ABCA2/ABCB11/ABCD1/ABCG5/ABCG8/ACSM1/ACSM3/AKR1C1/APOA1/APOA2/APOC2/APOC3/APOE/APOM/CAV1/CD24/CNBP/DISP3/FABP4/FGFR4	0.000244135	0.00711182	0.00588998
GO:0086064	cell communication by electrical coupling involved in cardiac conduction	9	ATP1A1/ATP1A2/ATP1A3/ATP1B1/ATP1B2/CALM1/CALM3/CAV1/FKBP1B	0.000248341	0.00716857	0.00593698
GO:2000401	regulation of lymphocyte migration	16	ADAM17/ADTRP/AIF1/AIRE/APOD/APP/CCL2/CCL4/CCL7/CCR6/CD200/CRK/CRKL/CXCL12/CXCL13/DOCK8	0.000248557	0.00716857	0.00593698
GO:0042159	lipoprotein catabolic process	7	ABHD10/ABHD12/ABHD13/ABHD17A/ABHD17B/ABHD17C/APOE	0.000251569	0.00718493	0.00595053
GO:0050690	regulation of defense response to virus by virus	10	AP1M1/AP1M2/AP2A2/AP2B1/AP2S1/ARF1/B2M/CD247/CD8B/ELMO1	0.000251603	0.00718493	0.00595053
GO:0010038	response to metal ion	55	ACO1/ACTA1/ADAM9/ADAMTS13/ADCY1/ADCY7/ADCY8/ADD1/ADGRV1/AKR1C3/ALAD/ALOX5AP/ANXA11/ANXA7/AOC1/APOBEC1/APP/AQP9/ARG1/ASS1/ATF1/ATP7B/B2M/BACE1/BAD/BCL2/BRAF/CA2/CACNG2/CALM1/CALM3/CALR/CASP3/CAV1/CCNB1/CEBPA/CNGA3/COX1/CPNE3/CPNE6/CPNE9/CRIP1/CYBRD1/D2HGDH/DTYMK/EDN1/EGFR/FABP4/FIBIN/FOS/FXN/GUCA1A/HPCA/ICAM1/IQGAP1	0.000254197	0.00722343	0.00598242
GO:0035637	multicellular organismal signaling	36	ABCC9/ACE2/AKAP9/ANK2/ASPH/ATP1A1/ATP1A2/ATP1A3/ATP1A4/ATP1B1/ATP1B2/ATP1B3/ATP2A1/ATP2A2/ATP2B4/CACNA1D/CACNA1F/CACNA1I/CACNA1S/CACNA2D1/CACNG2/CACNG3/CACNG4/CACNG5/CACNG7/CALM1/CALM3/CARTPT/CAV1/CHRM5/CNTNAP1/DRD1/DSG2/FKBP1B/FXYD2/HCRT	0.000259728	0.00734461	0.00608278
GO:0007088	regulation of mitotic nuclear division	23	ANAPC15/ANAPC4/ANAPC5/ANAPC7/APC/AURKA/AURKAIP1/BMP4/BUB1/BUB1B/BUB3/CCNB1/CDC16/CDC20/CDC23/CDC42/CUL7/DAPK3/DLGAP5/DRD3/DYNC1LI1/EDN1/FBXW5	0.00026229	0.00738103	0.00611294
GO:0022604	regulation of cell morphogenesis	49	ABL1/ACTR2/ALDOA/ANXA1/AP1AR/APOA1/ARAP1/ARC/ARHGAP18/ARHGEF18/ARHGEF7/ATP10A/BAMBI/BHLHB9/BRWD3/BVES/C1QBP/CACNG7/CALR/CAMK2B/CAPRIN1/CAPZB/CCL11/CCL13/CCL2/CCL7/CDC42/CDC42EP1/CDKL3/CDKL5/COCH/CPNE6/CPNE9/CRK/CRKL/CSF1R/CSPG5/CUL7/CYFIP1/DAPK3/DHX36/DIAPH1/DVL1/DVL3/EZR/F11R/FES/GBP1/ICAM1	0.000279484	0.00782689	0.0064822
GO:0050807	regulation of synapse organization	36	ABHD17A/ABHD17B/ABHD17C/ABL1/ACTR2/ADGRB1/ADGRL1/ADGRL2/AGRN/AMIGO1/APOE/APP/ARC/ARF4/ARF6/ARHGAP22/ARHGEF15/BHLHB9/CAMK1/CAMK2B/CAPRIN1/CDC20/CDC42/CDH8/CDK5R1/CDKL5/CLSTN1/CLSTN3/CYFIP1/DAB2IP/DGKB/DHX36/EPHB3/FLRT3/GPC4/IGSF9	0.000286582	0.00798711	0.00661489
GO:0099637	neurotransmitter receptor transport	13	AP2B1/AP3D1/ARC/ATAD1/CACNG2/CACNG3/CACNG4/CACNG5/CACNG7/CALY/CLSTN1/DRD3/HPCA	0.000300971	0.00832968	0.00689861
GO:0051341	regulation of oxidoreductase activity	23	ABL1/ABL2/ACVR2A/AGTR2/AOC3/APOE/ATP2B4/CALM1/CALM3/CAV1/CCS/CDH3/CNR1/COX17/CYP27B1/DAOA/DDAH1/ECSIT/EDN1/EGFR/ETFBKMT/FXN/IL13	0.000301748	0.00832968	0.00689861
GO:0050808	synapse organization	62	ABHD17A/ABHD17B/ABHD17C/ABL1/ACHE/ACTB/ACTR2/ADD2/ADGRB1/ADGRF1/ADGRL1/ADGRL2/ADGRL3/AFG3L2/AGRN/AMIGO1/APOE/APP/ARC/ARF1/ARF4/ARF6/ARHGAP22/ARHGAP39/ARHGEF15/BHLHB9/BSN/C1QC/C1QL1/CACNG2/CAMK1/CAMK2B/CAPRIN1/CAST/CDC20/CDC42/CDH8/CDH9/CDK5R1/CDKL5/CHRNB1/CLSTN1/CLSTN3/CNTN2/CNTN5/CRKL/CX3CL1/CYFIP1/DAB2IP/DGKB/DHX36/DNAJA3/DOCK10/DRD1/DVL1/EPHB3/FBXO45/FLRT3/FZD9/GAP43/GPC4/IGSF9	0.000306081	0.00840926	0.00696452
GO:0019932	second-messenger-mediated signaling	49	ACKR2/ACKR3/ACKR4/ACTN3/ADA/ADCY1/ADCYAP1/ADGRB2/ADGRG6/ADGRL1/AGTR2/AHR/AKAP6/ANK2/APLNR/APOE/ATP1A2/ATP1B1/ATP2A2/ATP2B4/BST1/CALM1/CALM3/CAMTA1/CAP1/CCL4/CCR3/CCR5/CCR6/CCR9/CCRL2/CD22/CD36/CMKLR1/CXCR3/DDAH1/DGKQ/DYRK2/EDN1/EFHB/EGFR/FKBP1B/FPR2/GBP1/GNAI1/GRIN2D/GUCA1A/HPCA/IRGM	0.000326544	0.00878663	0.00727706
GO:0002029	desensitization of G protein-coupled receptor signaling pathway	8	ADM/ADRB2/APELA/APLN/APLNR/ARR3/ARRB1/DRD3	0.000329406	0.00878663	0.00727706
GO:0022401	negative adaptation of signaling pathway	8	ADM/ADRB2/APELA/APLN/APLNR/ARR3/ARRB1/DRD3	0.000329406	0.00878663	0.00727706
GO:0043691	reverse cholesterol transport	8	ABCA1/ABCA5/APOA1/APOA2/APOC2/APOC3/APOE/APOM	0.000329406	0.00878663	0.00727706
GO:0046885	regulation of hormone biosynthetic process	8	ADM/ARNT/ATP1A1/BMP5/CLCN2/CYP27B1/DGKQ/H6PD	0.000329406	0.00878663	0.00727706
GO:1902644	tertiary alcohol metabolic process	8	AKR1B1/AKR1C1/AKR1C3/AKR1C4/BMP5/CYP11A1/DGKQ/H6PD	0.000329406	0.00878663	0.00727706
GO:0050773	regulation of dendrite development	21	ACTR2/ARF6/BHLHB9/BMP5/CAMK1D/CAMK2B/CAMSAP2/CAPRIN1/CDC20/CDKL3/CDKL5/CHRNA3/CRK/CRKL/CRTC1/CUL7/CYFIP1/DAB2IP/DCC/DHX36/IQGAP1	0.000330427	0.00878663	0.00727706
GO:0042537	benzene-containing compound metabolic process	9	AADAT/ACAA1/ACSM1/AFMID/ALDH8A1/CYP2E1/GOT2/GSTM1/GSTM4	0.000354886	0.00935126	0.00774468
GO:1901018	positive regulation of potassium ion transmembrane transporter activity	9	ACTN2/AKAP6/AKAP9/AMIGO1/ANK2/ATP1B1/ATP1B2/ATP1B3/FXYD2	0.000354886	0.00935126	0.00774468
GO:0030071	regulation of mitotic metaphase/anaphase transition	15	ANAPC15/ANAPC4/ANAPC5/ANAPC7/APC/BUB1/BUB1B/BUB3/CCNB1/CDC16/CDC20/CDC23/CDC6/DLGAP5/DYNC1LI1	0.000379747	0.00996107	0.00824972
GO:0031334	positive regulation of protein-containing complex assembly	42	ABCA1/ABCA3/ACTR2/ACTR3/AKAP9/ANKRD53/AP1AR/ARF1/ARF6/ARFIP1/ARFIP2/ARPC1A/ARPC1B/ARPC3/ARPC5/ATR/BAG4/BAK1/BID/BIK/BRK1/CALY/CCK/CCL11/CD36/CDC42EP1/CDH17/CDH5/CDK5R1/CSF2/CSF3/CXCL13/CYFIP1/DAB2IP/DDB1/DHX33/ERCC4/FES/FMN1/FNIP2/FSCN1/ICAM1	0.000400412	0.0104558	0.00865945
GO:0008064	regulation of actin polymerization or depolymerization	33	ACTN2/ACTR2/ACTR3/ADD1/ADD2/ADD3/AP1AR/ARF1/ARF6/ARFGEF1/ARFIP1/ARFIP2/ARHGAP18/ARHGAP28/ARPC1A/ARPC1B/ARPC3/ARPC5/BAG4/BRK1/CAPZA1/CAPZA2/CAPZA3/CAPZB/CCL11/CDC42EP1/CFL2/CSF3/CXCL12/CYFIP1/FMN1/HAX1/ICAM1	0.000411753	0.0107037	0.00886478
GO:0097530	granulocyte migration	28	ADGRE2/AKIRIN1/ANXA1/BST1/C1QBP/C3AR1/C5AR2/CAMK1D/CCL11/CCL13/CCL2/CCL22/CCL25/CCL4/CCL7/CCL8/CD177/CD300A/CD99/CMKLR1/CSF1R/CSF3R/CX3CL1/CXCL13/CXCL17/CXCL6/EDN1/IL17A	0.000414494	0.0107269	0.00888397
GO:0019886	antigen processing and presentation of exogenous peptide antigen via MHC class II	21	ACTR10/AP1M1/AP1M2/AP2A2/AP2B1/AP2S1/ARF1/CAPZA1/CAPZA2/CAPZA3/CAPZB/CTSE/CTSF/CTSS/DCTN2/DCTN3/DCTN4/DYNC1H1/DYNC1I1/DYNC1LI1/HLA-DPA1	0.000442274	0.011395	0.00943725
GO:0006069	ethanol oxidation	6	ADH1B/ADH4/ADH7/ALDH1A1/ALDH1B1/ALDH2	0.000450819	0.0115128	0.00953484
GO:0046322	negative regulation of fatty acid oxidation	6	ACACB/ACADL/ACADVL/APPL2/CNR1/ETFBKMT	0.000450819	0.0115128	0.00953484
GO:0030832	regulation of actin filament length	33	ACTN2/ACTR2/ACTR3/ADD1/ADD2/ADD3/AP1AR/ARF1/ARF6/ARFGEF1/ARFIP1/ARFIP2/ARHGAP18/ARHGAP28/ARPC1A/ARPC1B/ARPC3/ARPC5/BAG4/BRK1/CAPZA1/CAPZA2/CAPZA3/CAPZB/CCL11/CDC42EP1/CFL2/CSF3/CXCL12/CYFIP1/FMN1/HAX1/ICAM1	0.000454988	0.0115683	0.00958079
GO:0007015	actin filament organization	64	ABL1/ACTA1/ACTC1/ACTN2/ACTR2/ACTR3/ADD1/ADD2/ADD3/AIF1/AIF1L/ALDOA/AP1AR/APOA1/ARAP1/ARF1/ARF6/ARFGEF1/ARFIP1/ARFIP2/ARHGAP12/ARHGAP18/ARHGAP25/ARHGAP28/ARHGEF15/ARHGEF18/ARHGEF5/ARPC1A/ARPC1B/ARPC3/ARPC5/ARRB1/ASAP3/BAG4/BCAR1/BCL2/BIN3/BRK1/CALD1/CAPZA1/CAPZA2/CAPZA3/CAPZB/CCL11/CDC42/CDC42EP1/CFL2/CGNL1/CORO6/CSF3/CX3CL1/CXCL12/CYFIP1/DIAPH1/ELMO1/ELMO2/ELMO3/EZR/F11R/FMN1/FSCN1/GDPD2/HAX1/ICA…	0.000460087	0.0116468	0.00964585
GO:0034377	plasma lipoprotein particle assembly	10	ABCA1/APOA1/APOA2/APOC1/APOC2/APOC3/APOE/APOM/ARF1/BMP1	0.000465312	0.0117279	0.00971299
GO:0019216	regulation of lipid metabolic process	60	AADAC/ABCA1/ABCA2/ABCA3/ABCB11/ABCD1/ABCD2/ABHD6/ACACA/ACACB/ACADL/ACADVL/ACSL1/ADIPOR1/ADIPOR2/ADM/ADRA2A/AGAP2/AKR1C3/AKT2/ANGPTL4/ANKRD1/ANXA1/APOA1/APOA2/APOC1/APOC2/APOC3/APOD/APOE/APPL2/ARF1/ASAH1/ATG14/ATP1A1/BBS4/BCL11B/BMP5/C1QTNF2/CAV1/CD19/CD36/CDC42/CEACAM1/CHRM5/CLCN2/CNR1/CREBBP/CYP27B1/DAB2IP/DAGLB/DGKQ/DISP3/EIF6/ETFBKMT/FGFR4/FMC1/FPR2/H6PD/HMGCS1	0.000470785	0.0117665	0.00974499
GO:0072698	protein localization to microtubule cytoskeleton	14	ABHD17A/ABHD17B/ABHD17C/APC/AURKA/BBS4/C2CD3/CEP131/CEP250/CEP350/CHAMP1/DCTN2/DIAPH1/DVL1	0.000474957	0.0117665	0.00974499
GO:0046461	neutral lipid catabolic process	13	AADAC/ABHD12/ABHD16A/ABHD16B/ABHD2/ABHD6/APOA1/APOA2/APOC2/APOC3/DAGLA/DAGLB/FABP4	0.000474964	0.0117665	0.00974499
GO:0046464	acylglycerol catabolic process	13	AADAC/ABHD12/ABHD16A/ABHD16B/ABHD2/ABHD6/APOA1/APOA2/APOC2/APOC3/DAGLA/DAGLB/FABP4	0.000474964	0.0117665	0.00974499
GO:0010875	positive regulation of cholesterol efflux	8	ABCA1/ABCA12/ABCA3/ABCA8/APOA1/APOE/CAV1/EEPD1	0.00048718	0.0119669	0.00991092
GO:0023058	adaptation of signaling pathway	8	ADM/ADRB2/APELA/APLN/APLNR/ARR3/ARRB1/DRD3	0.00048718	0.0119669	0.00991092
GO:0045833	negative regulation of lipid metabolic process	21	ABCA2/ACACB/ACADL/ACADVL/ADRA2A/AKR1C3/APOA2/APOC1/APOC2/APOC3/APOD/APOE/APPL2/ATP1A1/BMP5/CEACAM1/CNR1/CYP27B1/DAB2IP/ETFBKMT/FMC1	0.000509634	0.0124656	0.010324
GO:0110053	regulation of actin filament organization	44	ABL1/ACTN2/ACTR2/ACTR3/ADD1/ADD2/ADD3/AP1AR/APOA1/ARAP1/ARF1/ARF6/ARFGEF1/ARFIP1/ARFIP2/ARHGAP18/ARHGAP28/ARHGEF15/ARHGEF18/ARHGEF5/ARPC1A/ARPC1B/ARPC3/ARPC5/ASAP3/BAG4/BRK1/CAPZA1/CAPZA2/CAPZA3/CAPZB/CCL11/CDC42/CDC42EP1/CFL2/CGNL1/CSF3/CX3CL1/CXCL12/CYFIP1/F11R/FMN1/HAX1/ICAM1	0.000519352	0.0126499	0.0104766
GO:0006919	activation of cysteine-type endopeptidase activity involved in apoptotic process	19	ANP32B/APAF1/BAD/BAK1/BCL2L10/BCL2L13/BEX3/BID/BOK/CARD8/CASP2/CASP8AP2/CASP9/CCK/CFLAR/COL4A3/CRADD/CTSH/HSPE1	0.000555428	0.0133692	0.0110723
GO:0051899	membrane depolarization	19	ABCD1/ABL1/ANK2/ATP1A2/ATP5IF1/BCL2/BEST2/BOK/CACNA1D/CACNA1E/CACNA1I/CACNA2D1/CACNG2/CACNG4/CASP1/CAV1/CCK/EDN1/FZD9	0.000555428	0.0133692	0.0110723
GO:0007091	metaphase/anaphase transition of mitotic cell cycle	15	ANAPC15/ANAPC4/ANAPC5/ANAPC7/APC/BUB1/BUB1B/BUB3/CCNB1/CDC16/CDC20/CDC23/CDC6/DLGAP5/DYNC1LI1	0.000558105	0.0133692	0.0110723
GO:0035036	sperm-egg recognition	15	ACR/ADAM2/ADAM20/ADAM21/ALDOA/ATP8B3/B4GALT1/CATSPER1/CATSPER3/CATSPERB/CATSPERD/CATSPERG/CCT2/CD9/CRISP1	0.000558105	0.0133692	0.0110723
GO:0009101	glycoprotein biosynthetic process	53	A4GNT/ABCA2/ACOT8/AGO2/ALG12/ALG13/ALG8/ALG9/AQP11/ARFGEF1/ASGR1/ASGR2/B3GALNT1/B3GALNT2/B3GALT2/B3GALT4/B3GALT6/B3GAT2/B3GNT4/B3GNT8/B4GALNT2/B4GALT1/B4GALT2/B4GALT4/B4GALT6/B4GALT7/B4GAT1/BACE2/BCL2/BGN/BMPR1B/C1GALT1/C1GALT1C1L/CANT1/CHST11/CHST14/CHST15/CHSY1/COG7/CSPG4/CSPG5/CTNNB1/CYTL1/DAD1/DDOST/DHDDS/DPY19L1/DPY19L4/GALNT1/GALNT5/GALNT9/GCNT1/GOLPH3	0.00056747	0.0134062	0.011103
GO:0034308	primary alcohol metabolic process	20	ADH1B/ADH4/ADH7/AKR1B1/AKR1C1/AKR1C3/AKR1C4/ALDH1A1/ALDH1A2/ALDH1B1/ALDH2/ALDH3B1/ALDH3B2/BCO1/BMP5/CLCN2/CYP11A1/DGKQ/GDPD1/H6PD	0.000574683	0.0134062	0.011103
GO:0042632	cholesterol homeostasis	20	ABCA1/ABCA2/ABCB11/ABCG5/ABCG8/ACSM1/ACSM3/AKR1C1/APOA1/APOA2/APOC2/APOC3/APOE/APOM/CAV1/CD24/CNBP/DISP3/FABP4/FGFR4	0.000574683	0.0134062	0.011103
GO:0097194	execution phase of apoptosis	20	ACIN1/ACVR1C/AIFM3/APAF1/BCL2L1/BLCAP/BNIP1/BOK/CAPN10/CASP1/CASP14/CASP2/CASP3/CASP9/CDK5RAP3/CECR2/CFLAR/DICER1/DNASE2B/ERN2	0.000574683	0.0134062	0.011103
GO:0016339	calcium-dependent cell-cell adhesion via plasma membrane cell adhesion molecules	12	ATP2C1/CDH12/CDH17/CDH18/CDH19/CDH22/CDH24/CDH5/CDH6/CDH8/CDH9/DSG1	0.000578154	0.0134062	0.011103
GO:0035094	response to nicotine	12	ATP1A2/B2M/BAD/BCL2/CASP3/CHRNA3/CHRNA5/CHRNB1/CHRNB3/CNR1/EDN1/IL13	0.000578154	0.0134062	0.011103
GO:2000273	positive regulation of signaling receptor activity	12	ADAM17/ADRA2A/ADRA2B/ADRA2C/ADRB2/ARC/AREG/CACNG2/CACNG3/CACNG4/CCL2/EDN1	0.000578154	0.0134062	0.011103
GO:2000404	regulation of T cell migration	12	ADAM17/AIF1/AIRE/APOD/APP/CCR6/CD200/CRK/CRKL/CXCL12/CXCL13/DOCK8	0.000578154	0.0134062	0.011103
GO:0062014	negative regulation of small molecule metabolic process	21	ACACB/ACADL/ACADVL/ACMSD/ACTN3/AKR1C3/APOC1/APOC3/APOE/APPL2/ATCAY/ATP2B4/BMP5/C1QTNF12/CBFA2T3/CDA/CEACAM1/CNR1/CYP27B1/ETFBKMT/HPCA	0.000585734	0.0135279	0.0112037
GO:0044706	multi-multicellular organism process	35	ACOD1/ACR/ACSL4/ACVR1C/ACVR2A/ADCY7/ADCYAP1/ADIPOR2/ADM/ADRA2B/ADRA2C/AGO2/AGRP/AKR1B1/AMBP/APELA/AR/ARG1/ARHGDIB/B4GALT1/BCL2/C1QBP/CAD/CALR/CNR1/COL16A1/CYP27B1/DSG1/DSG2/EDN1/EPO/EPOR/FOS/FOSL1/GOT2	0.000591879	0.0136156	0.0112764
GO:0050806	positive regulation of synaptic transmission	27	ABL1/ADCY1/ADCY8/ADCYAP1/ADRA1A/AGER/AKAP5/APOE/APP/ARC/BAIAP3/CACNG2/CACNG3/CACNG4/CACNG5/CACNG7/CALB2/CCL2/CLSTN1/CLSTN3/CNR1/CRTC1/CYP46A1/DRD1/EGFR/GRIN2D/IGSF11	0.000602136	0.0137968	0.0114264
GO:1904062	regulation of cation transmembrane transport	52	ABL1/ACE2/ACTN2/ADRA2A/ADRB2/AHNAK/AKAP6/AKAP9/AMIGO1/ANK2/ANO6/APLNR/APP/ARC/ARF1/ATG5/ATP1A2/ATP1B1/ATP1B2/ATP1B3/ATP2A1/ATP2B4/BPIFA1/CACNA1D/CACNA2D1/CACNG2/CACNG3/CACNG4/CACNG5/CACNG7/CALCR/CALM1/CALM3/CAV1/CBARP/CCL2/CD19/CNIH2/COMMD1/COX17/CTSS/CX3CL1/DIAPH1/DRD1/DRD3/EPO/FGF14/FKBP1B/FXYD2/HPCA/HSPA2/IL13	0.000616577	0.014072	0.0116544
GO:0051495	positive regulation of cytoskeleton organization	37	ABL1/ACTN2/ACTR2/ACTR3/AKAP9/ANKRD53/AP1AR/APOA1/ARF1/ARF6/ARFIP1/ARFIP2/ARHGEF15/ARHGEF5/ARPC1A/ARPC1B/ARPC3/ARPC5/BAG4/BRK1/CCL11/CDC42/CDC42EP1/CDK5R1/CENPJ/CEP295/CFL2/CSF3/CX3CL1/CYFIP1/DYNC1H1/EDN1/FES/FMN1/GPSM2/HAX1/ICAM1	0.000620461	0.0141051	0.0116818
GO:0010566	regulation of ketone biosynthetic process	7	ADM/AKR1C3/BMP5/CLCN2/COQ3/DGKQ/H6PD	0.000638862	0.0144104	0.0119347
GO:0060192	negative regulation of lipase activity	7	ABL1/ANGPTL4/ANXA1/APOA1/APOA2/APOC1/APOC3	0.000638862	0.0144104	0.0119347
GO:0002791	regulation of peptide secretion	48	AACS/ACHE/ACSL4/ACVR1C/ADAM9/ADCY5/ADCY8/ADCYAP1/ADRA2A/ADRA2C/ADTRP/ALOX5/ANKRD1/ANO1/ANXA1/APBB1/APLN/APOE/ARF1/ARF6/ARFIP1/ARL2BP/ARNTL/BAD/BAIAP3/BLK/C1QTNF12/C2CD2L/CACNA1D/CACNA1E/CAPN10/CARTPT/CD200/CD33/CDK16/CFTR/CHGA/CNR1/DNAJC1/DRD3/EGFR/EIPR1/EXPH5/EZR/FKBP1B/G6PC2/GOLPH3/IL13	0.000644409	0.0144163	0.0119395
GO:1901606	alpha-amino acid catabolic process	19	AADAT/AASS/ACAT1/ACMSD/ADHFE1/AFMID/AGXT/AGXT2/ALDH4A1/ALDH7A1/ALDH8A1/AMT/ARG1/ASPA/ATP2B4/CDO1/DDAH1/GOT2/GPT2	0.000645153	0.0144163	0.0119395
GO:0010950	positive regulation of endopeptidase activity	32	ACVR1C/AGER/AIM2/AKIRIN2/ANP32B/APAF1/APH1A/APH1B/ARL6IP5/ARRB1/ASPH/BAD/BAK1/BCL10/BCL2L10/BCL2L13/BEX3/BID/BOK/CARD8/CASC2/CASP1/CASP2/CASP8AP2/CASP9/CCK/CFLAR/COL4A3/CRADD/CTSH/EFNA3/HSPE1	0.000646582	0.0144163	0.0119395
GO:0007173	epidermal growth factor receptor signaling pathway	24	ABL1/ADAM17/ADRA2A/AFAP1L2/AGR2/ARAP1/AREG/ARF4/ARHGEF7/BCAR1/BCAR3/BRAF/CBLB/CDC42/CEACAM1/DAB2IP/DUSP3/EGFR/EPN1/ERBIN/ERRFI1/FAM83B/GAB1/IQGAP1	0.000656268	0.0145762	0.0120719
GO:1902099	regulation of metaphase/anaphase transition of cell cycle	15	ANAPC15/ANAPC4/ANAPC5/ANAPC7/APC/BUB1/BUB1B/BUB3/CCNB1/CDC16/CDC20/CDC23/CDC6/DLGAP5/DYNC1LI1	0.000671278	0.0147663	0.0122294
GO:0009141	nucleoside triphosphate metabolic process	22	ADA/AK1/AK3/AK4/AK5/AK7/AK9/ALDOA/ATP5F1B/ATP5F1C/ATP5MC1/ATP5MC2/ATP5MC3/ATP5MF/ATP5MG/ATP5PD/ATP6/ATP6V0C/CAD/CMPK1/DTYMK/ENTPD7	0.000672467	0.0147663	0.0122294
GO:0030301	cholesterol transport	22	ABCA1/ABCA12/ABCA2/ABCA3/ABCA5/ABCA8/ABCG4/ABCG5/ABCG8/AKR1C1/APOA1/APOA2/APOC1/APOC2/APOC3/APOE/APOM/CAV1/CD36/CFTR/CYP8B1/EEPD1	0.000672467	0.0147663	0.0122294
GO:0010955	negative regulation of protein processing	9	ACP4/CARD16/CARD18/CARD8/CAST/CHAC1/CST7/CTSZ/GAS1	0.000681223	0.0147905	0.0122494
GO:0015949	nucleobase-containing small molecule interconversion	9	AK1/AK2/AK4/AK5/AK6/AK7/AK9/CMPK1/DTYMK	0.000681223	0.0147905	0.0122494
GO:1903318	negative regulation of protein maturation	9	ACP4/CARD16/CARD18/CARD8/CAST/CHAC1/CST7/CTSZ/GAS1	0.000681223	0.0147905	0.0122494
GO:0071548	response to dexamethasone	11	AGTR2/ARG1/ASS1/CBX3/CFLAR/EDN1/EGFR/EPO/ERRFI1/FIBIN/ICAM1	0.000692721	0.0149283	0.0123635
GO:2000249	regulation of actin cytoskeleton reorganization	11	ABL1/ABL2/ARHGDIA/ARHGDIB/CDC42/CSF1R/CSF3/DAPK3/F11R/FES/HAX1	0.000692721	0.0149283	0.0123635
GO:0006067	ethanol metabolic process	8	ADH1B/ADH4/ADH7/ALDH1A1/ALDH1B1/ALDH2/ALDH3B1/ALDH3B2	0.000701006	0.0149953	0.0124191
GO:0051882	mitochondrial depolarization	8	ABCD1/ABL1/ATP5IF1/BCL2/BOK/CASP1/CCK/FZD9	0.000701006	0.0149953	0.0124191
GO:0009161	ribonucleoside monophosphate metabolic process	14	ADA/ADSL/AK1/AK2/AK3/AK4/AK9/CAD/CARD11/CASK/CMPK1/DPYD/DPYS/GMPR2	0.000706749	0.0150626	0.0124748
GO:0045862	positive regulation of proteolysis	55	ACVR1C/ADAM9/ADRA2A/AGBL4/AGER/AIM2/AKIRIN2/ANKIB1/ANP32B/APAF1/APH1A/APH1B/APOE/APP/ARIH2/ARL6IP5/ARRB1/ASPH/ATP5IF1/AURKA/AURKAIP1/AXIN1/BAD/BAG6/BAK1/BBS7/BCL10/BCL2L10/BCL2L13/BEX3/BID/BOK/CARD8/CASC2/CASP1/CASP2/CASP8AP2/CASP9/CAV1/CBFA2T3/CCK/CDC20/CDC20B/CEBPA/CFLAR/COL4A3/COP1/CRADD/CTSH/DAB2/DAB2IP/DVL1/EFNA3/FGFR4/HSPE1	0.000718687	0.0152135	0.0125997
GO:0010976	positive regulation of neuron projection development	28	ABL2/ACTR2/ADCYAP1/AMIGO1/ANKRD1/APOE/ARSB/ATF1/ATP1B2/ATP8A2/BHLHB9/BMP5/CAMK1/CAMK1D/CAMK2B/CAPRIN1/CFLAR/CNR1/CRTC1/CX3CL1/CYFIP1/DAB2IP/DHX36/DVL1/EPO/FES/FKBP1B/IQGAP1	0.000719078	0.0152135	0.0125997
GO:0050803	regulation of synapse structure or activity	36	ABHD17A/ABHD17B/ABHD17C/ABL1/ACTR2/ADGRB1/ADGRL1/ADGRL2/AGRN/AMIGO1/APOE/APP/ARC/ARF4/ARF6/ARHGAP22/ARHGEF15/BHLHB9/CAMK1/CAMK2B/CAPRIN1/CDC20/CDC42/CDH8/CDK5R1/CDKL5/CLSTN1/CLSTN3/CYFIP1/DAB2IP/DGKB/DHX36/EPHB3/FLRT3/GPC4/IGSF9	0.000725752	0.0152785	0.0126536
GO:0034656	nucleobase-containing small molecule catabolic process	13	ADA/ADAL/ADPRM/APOBEC1/APOBEC3D/APOBEC3F/CDA/CDADC1/DERA/DPYD/DPYS/ENPP4/ENTPD7	0.000727421	0.0152785	0.0126536
GO:1901605	alpha-amino acid metabolic process	33	AADAT/AASDHPPT/AASS/ACAT1/ACMSD/ADHFE1/ADI1/AFMID/AGXT/AGXT2/ALDH18A1/ALDH4A1/ALDH5A1/ALDH7A1/ALDH8A1/AMT/ARG1/ASNSD1/ASPA/ASS1/ATCAY/ATP2B4/BAAT/BHMT/CAD/CDO1/DCT/DDAH1/GOT1L1/GOT2/GPT2/HAL/IYD	0.000737149	0.0154269	0.0127765
GO:0071621	granulocyte chemotaxis	24	ADGRE2/AKIRIN1/ANXA1/BST1/C1QBP/C3AR1/C5AR2/CAMK1D/CCL11/CCL13/CCL2/CCL22/CCL25/CCL4/CCL7/CCL8/CMKLR1/CSF1R/CSF3R/CX3CL1/CXCL13/CXCL17/CXCL6/EDN1	0.000740496	0.0154412	0.0127884
GO:0030534	adult behavior	23	ABAT/ABHD12/ADAM22/AGRP/APP/ASIP/ATP1A2/ATP6V1B1/BBS2/BBS4/BRS3/BTBD9/CARTPT/CHRNA3/CHRNA5/CHRNB1/CSTB/CXCL12/DMBX1/DRD1/DRD3/FXN/GRIN2D	0.000755575	0.0155823	0.0129052
GO:0006937	regulation of muscle contraction	29	ACE2/ACTN3/ADA/ADRA1A/ADRA1B/ADRA2A/ADRA2B/ADRA2C/ADRB2/AKAP9/ANK2/ARHGAP42/ATP1A1/ATP1A2/ATP1B1/ATP2A1/ATP2A2/C12orf57/CALM1/CALM3/CAV1/CHGA/CHRM2/CHRNA3/CNN1/DAPK3/DSG2/EDN1/FKBP1B	0.000761036	0.0155823	0.0129052
GO:0043648	dicarboxylic acid metabolic process	20	AADAT/ACLY/ACMSD/ACOT4/ACOT8/ACSF3/ADHFE1/ALDH18A1/ALDH1L1/ALDH1L2/ALDH4A1/ALDH5A1/ASPA/ASS1/ATCAY/D2HGDH/GOT1L1/GOT2/GPT2/HAL	0.000762409	0.0155823	0.0129052
GO:0002495	antigen processing and presentation of peptide antigen via MHC class II	21	ACTR10/AP1M1/AP1M2/AP2A2/AP2B1/AP2S1/ARF1/CAPZA1/CAPZA2/CAPZA3/CAPZB/CTSE/CTSF/CTSS/DCTN2/DCTN3/DCTN4/DYNC1H1/DYNC1I1/DYNC1LI1/HLA-DPA1	0.000767907	0.0155823	0.0129052
GO:0007200	phospholipase C-activating G protein-coupled receptor signaling pathway	21	ACTN2/ADRA1A/ADRA1B/ADRA1D/ADRA2A/ANO1/C3AR1/C5AR2/CCKBR/CHGA/CHRM1/CHRM2/CMKLR1/DRD1/DRD3/EDN1/FPR2/GPR18/GPR32/GRPR/HCRT	0.000767907	0.0155823	0.0129052
GO:0002430	complement receptor mediated signaling pathway	6	C3AR1/C5AR2/CMKLR1/CR2/FPR2/GPR32	0.000768765	0.0155823	0.0129052
GO:0033604	negative regulation of catecholamine secretion	6	ADRA2A/ADRA2B/ADRA2C/AGTR2/CHGA/CNR1	0.000768765	0.0155823	0.0129052
GO:0072683	T cell extravasation	6	CCL2/CD99/CRK/CRKL/F11R/ICAM1	0.000768765	0.0155823	0.0129052
GO:0006936	muscle contraction	53	ACE2/ACTA1/ACTA2/ACTC1/ACTG2/ACTN2/ACTN3/ADA/ADRA1A/ADRA1B/ADRA2A/ADRA2B/ADRA2C/ADRB2/AKAP9/ALDOA/ANK2/ARHGAP42/ARHGEF11/ASPH/ATP1A1/ATP1A2/ATP1B1/ATP2A1/ATP2A2/ATP2B4/ATP8A2/BBS2/BDKRB2/C12orf57/CACNA1D/CACNA1S/CACNA2D1/CALD1/CALM1/CALM3/CAV1/CHGA/CHRM2/CHRNA3/CHRNB1/CHRND/CHRNE/CKMT2/CNN1/CRYAB/DAPK3/DES/DSG2/DYSF/EDN1/EEF2/FKBP1B	0.00079644	0.0160787	0.0133163
GO:0030833	regulation of actin filament polymerization	30	ACTR2/ACTR3/ADD1/ADD2/ADD3/AP1AR/ARF1/ARF6/ARFGEF1/ARFIP1/ARFIP2/ARHGAP18/ARHGAP28/ARPC1A/ARPC1B/ARPC3/ARPC5/BAG4/BRK1/CAPZA1/CAPZA2/CAPZA3/CAPZB/CCL11/CDC42EP1/CSF3/CYFIP1/FMN1/HAX1/ICAM1	0.000798804	0.0160787	0.0133163
GO:0071677	positive regulation of mononuclear cell migration	15	ADAM17/AGER/AIF1/ANO6/APP/C1QBP/CALR/CCL4/CCL7/CCR6/CXCL12/CXCL13/CXCL17/DOCK8/FPR2	0.000803379	0.0161079	0.0133405
GO:0030262	apoptotic nuclear changes	10	ACIN1/ACVR1C/APAF1/BLCAP/CASP3/CDK5RAP3/CECR2/DICER1/DNASE2B/ERN2	0.00081137	0.0161079	0.0133405
GO:0032350	regulation of hormone metabolic process	10	ADM/AKR1C3/ARNT/ATP1A1/BMP5/CLCN2/CYP27B1/DGKQ/DUOXA1/H6PD	0.00081137	0.0161079	0.0133405
GO:0046320	regulation of fatty acid oxidation	10	ABCB11/ABCD1/ABCD2/ACACB/ACADL/ACADVL/AKT2/APPL2/CNR1/ETFBKMT	0.00081137	0.0161079	0.0133405
GO:0010952	positive regulation of peptidase activity	34	ACVR1C/AGER/AIM2/AKIRIN2/ANP32B/APAF1/APH1A/APH1B/APP/ARL6IP5/ARRB1/ASPH/BAD/BAK1/BCL10/BCL2L10/BCL2L13/BEX3/BID/BOK/CARD8/CASC2/CASP1/CASP2/CASP8AP2/CASP9/CAV1/CCK/CFLAR/COL4A3/CRADD/CTSH/EFNA3/HSPE1	0.000830835	0.0164128	0.013593
GO:0007565	female pregnancy	31	ACOD1/ACSL4/ACVR1C/ADCY7/ADCYAP1/ADIPOR2/ADM/ADRA2B/ADRA2C/AGO2/AGRP/AKR1B1/AMBP/APELA/AR/ARG1/ARHGDIB/BCL2/C1QBP/CAD/CALR/CNR1/COL16A1/CYP27B1/DSG1/DSG2/EPO/EPOR/FOS/FOSL1/GOT2	0.000832389	0.0164128	0.013593
GO:0007043	cell-cell junction assembly	27	ACE/ACE2/ACTB/AFDN/APC/CAV1/CBFB/CD9/CDH12/CDH18/CDH19/CDH22/CDH24/CDH5/CDH6/CDH8/CDH9/CLDN17/CLDN2/CLDN6/CNTNAP1/CTNNB1/DSG1/F11R/FSCN1/GJA4/IL17A	0.000836883	0.0164455	0.0136201
GO:0051928	positive regulation of calcium ion transport	23	ABL1/AKAP6/ANK2/APLNR/ATP1B1/ATP2A1/BAK1/CACNA1D/CACNA2D1/CALCR/CALM1/CALM3/CAV1/CCL2/CCL4/CD19/CX3CL1/CXCL12/DRD1/FGF14/HCRT/HSPA2/IL13	0.000854162	0.0167283	0.0138543
GO:0010565	regulation of cellular ketone metabolic process	32	ABCB11/ABCD1/ABCD2/ACACB/ACADL/ACADVL/ACMSD/ADIPOR1/ADIPOR2/ADM/AKR1C3/AKT2/ANXA1/APOA1/APOC1/APOC2/APOC3/APPL2/ATCAY/ATP2B4/BHMT/BMP5/CAV1/CEACAM1/CLCN2/CNR1/COQ3/DGKQ/EIF6/ETFBKMT/FGFR4/H6PD	0.000861865	0.0168165	0.0139274
GO:0002504	antigen processing and presentation of peptide or polysaccharide antigen via MHC class II	21	ACTR10/AP1M1/AP1M2/AP2A2/AP2B1/AP2S1/ARF1/CAPZA1/CAPZA2/CAPZA3/CAPZB/CTSE/CTSF/CTSS/DCTN2/DCTN3/DCTN4/DYNC1H1/DYNC1I1/DYNC1LI1/HLA-DPA1	0.00087604	0.0168165	0.0139274
GO:0009116	nucleoside metabolic process	21	ADA/ADAL/AK3/AK4/AMD1/APOBEC1/APOBEC3D/APOBEC3F/CAD/CARD11/CASK/CDA/CDADC1/DERA/DPYD/DPYS/DTYMK/ENPP4/ENTPD7/ERH/GMPR2	0.00087604	0.0168165	0.0139274
GO:0032371	regulation of sterol transport	16	ABCA1/ABCA12/ABCA2/ABCA3/ABCA8/ABCG5/ABCG8/APOA1/APOA2/APOC1/APOC2/APOC3/APOE/CAV1/CYP8B1/EEPD1	0.000878974	0.0168165	0.0139274
GO:0032374	regulation of cholesterol transport	16	ABCA1/ABCA12/ABCA2/ABCA3/ABCA8/ABCG5/ABCG8/APOA1/APOA2/APOC1/APOC2/APOC3/APOE/CAV1/CYP8B1/EEPD1	0.000878974	0.0168165	0.0139274
GO:0045123	cellular extravasation	16	ADD2/AGER/BST1/CCL2/CCL25/CCL28/CD177/CD99/CRK/CRKL/CX3CL1/CXCL12/F11R/GCNT1/GOLPH3/ICAM1	0.000878974	0.0168165	0.0139274
GO:1904427	positive regulation of calcium ion transmembrane transport	16	ABL1/AKAP6/ANK2/APLNR/ATP1B1/ATP2A1/CACNA2D1/CALCR/CALM1/CALM3/CD19/CX3CL1/DRD1/FGF14/HSPA2/IL13	0.000878974	0.0168165	0.0139274
GO:0006775	fat-soluble vitamin metabolic process	12	ALDH1A2/BCO1/CBR1/CRABP1/CYP11A1/CYP24A1/CYP26A1/CYP27B1/CYP2W1/CYP4F11/CYP4F12/CYP4F2	0.000903629	0.0171749	0.0142242
GO:1900271	regulation of long-term synaptic potentiation	12	ABL1/ADCY1/ADCY8/AGER/AKAP5/APOE/APP/ARC/CALB2/CRTC1/CYP46A1/IGSF11	0.000903629	0.0171749	0.0142242
GO:0002687	positive regulation of leukocyte migration	25	ADAM17/AGER/AIF1/AKIRIN1/ANO6/APP/C1QBP/C3AR1/CALR/CAMK1D/CCL4/CCL7/CCL8/CCR6/CD99/CMKLR1/CSF1R/CX3CL1/CXCL12/CXCL13/CXCL17/DOCK8/EDN1/FPR2/ICAM1	0.000906862	0.01718	0.0142284
GO:0009100	glycoprotein metabolic process	61	A4GNT/ABCA2/ACOT8/ADAMTS12/ADAMTS13/AGO2/ALG12/ALG13/ALG8/ALG9/AMFR/AQP11/ARFGEF1/ARSB/ASGR1/ASGR2/B3GALNT1/B3GALNT2/B3GALT2/B3GALT4/B3GALT6/B3GAT2/B3GNT4/B3GNT8/B4GALNT2/B4GALT1/B4GALT2/B4GALT4/B4GALT6/B4GALT7/B4GAT1/BACE2/BCL2/BGN/BMPR1B/C1GALT1/C1GALT1C1L/CANT1/CELA1/CHST11/CHST14/CHST15/CHSY1/COG7/COL2A1/CSPG4/CSPG5/CTNNB1/CYTL1/DAD1/DDOST/DERL2/DHDDS/DPY19L1/DPY19L4/FBXO27/GALNT1/GALNT5/GALN…	0.000911832	0.0172179	0.0142598
GO:0051051	negative regulation of transport	63	ABCA2/ABCG5/ABCG8/ACTN2/ACVR1C/ADA/ADCYAP1/ADRA2A/ADRA2B/ADRA2C/ADTRP/AGTR2/AKT2/ANGPT1/ANKRD13D/ANXA1/APOA2/APOC1/APOC2/APOC3/APOD/APOE/APPL1/APPL2/ARF6/ARFIP1/ARHGAP1/ARL6IP5/ATG3/ATG5/ATP1A2/BAG3/BAG4/BARD1/BCL2/BEST3/CABP1/CALM1/CALM3/CARTPT/CAV1/CBARP/CD200/CD300A/CD33/CD36/CEACAM1/CHGA/CNIH2/CNR1/COMMD1/CRYAB/CTTNBP2NL/CYFIP1/CYP4F2/DERL2/DRD3/DYSF/EDN1/EPO/FKBP1B/HCRT/ICAM1	0.000916416	0.0172483	0.0142849
GO:1901616	organic hydroxy compound catabolic process	17	ADH4/ADH7/AKR1C3/ALDH1B1/ALDH2/ALDH3B1/ALDH3B2/APOE/BPNT1/CYP24A1/CYP27B1/CYP46A1/CYP4F11/CYP4F12/CYP4F2/DIO3/GK2	0.000934473	0.0175312	0.0145193
GO:0032271	regulation of protein polymerization	37	ABL1/ACTR2/ACTR3/ADD1/ADD2/ADD3/AKAP9/ANKRD53/AP1AR/ARF1/ARF6/ARFGEF1/ARFIP1/ARFIP2/ARHGAP18/ARHGAP28/ARPC1A/ARPC1B/ARPC3/ARPC5/BAG4/BRK1/CAMSAP2/CAPZA1/CAPZA2/CAPZA3/CAPZB/CCL11/CDC42EP1/CDH5/CDK5R1/CSF3/CYFIP1/FES/FMN1/HAX1/ICAM1	0.000952839	0.0177786	0.0147242
GO:0010965	regulation of mitotic sister chromatid separation	15	ANAPC15/ANAPC4/ANAPC5/ANAPC7/APC/BUB1/BUB1B/BUB3/CCNB1/CDC16/CDC20/CDC23/CDC6/DLGAP5/DYNC1LI1	0.000956861	0.0177786	0.0147242
GO:0044784	metaphase/anaphase transition of cell cycle	15	ANAPC15/ANAPC4/ANAPC5/ANAPC7/APC/BUB1/BUB1B/BUB3/CCNB1/CDC16/CDC20/CDC23/CDC6/DLGAP5/DYNC1LI1	0.000956861	0.0177786	0.0147242
GO:0035023	regulation of Rho protein signal transduction	18	ABCA1/ABL1/ABL2/ADRA1A/AKAP13/APOA1/APOC3/APOE/ARHGAP42/ARHGDIA/ARHGDIB/ARHGEF18/ARRB1/BCR/CCDC125/EPS8L3/F11R/GPR18	0.000971741	0.0179974	0.0149054
GO:0072677	eosinophil migration	8	CCL11/CCL13/CCL2/CCL4/CCL7/CCL8/CD300A/CX3CL1	0.000984354	0.0181729	0.0150507
GO:0019217	regulation of fatty acid metabolic process	20	ABCB11/ABCD1/ABCD2/ACACB/ACADL/ACADVL/ADIPOR1/ADIPOR2/AKT2/ANXA1/APOA1/APOC1/APOC2/APOC3/APPL2/CAV1/CEACAM1/CNR1/EIF6/ETFBKMT	0.00100072	0.0184164	0.0152524
GO:0044380	protein localization to cytoskeleton	14	ABHD17A/ABHD17B/ABHD17C/APC/AURKA/BBS4/C2CD3/CEP131/CEP250/CEP350/CHAMP1/DCTN2/DIAPH1/DVL1	0.00102767	0.0188525	0.0156136
GO:0016358	dendrite development	38	ACSL4/ACTL6B/ACTR2/APOE/APP/ARC/ARF1/ARF4/ARF6/BBS4/BHLHB9/BMP5/BTBD3/CAMK1/CAMK1D/CAMK2B/CAMSAP2/CAPRIN1/CDC20/CDC42/CDK5R1/CDKL3/CDKL5/CHRNA3/CRK/CRKL/CRTC1/CUL7/CYFIP1/DAB2IP/DCC/DHX36/DOCK10/DVL1/EPHB3/FLRT1/IGSF9/IQGAP1	0.00104277	0.0190692	0.015793
GO:0035510	DNA dealkylation	10	ALKBH1/ALKBH3/ALKBH4/ALKBH5/APOBEC1/APOBEC3D/APOBEC3F/ASCC1/ASCC2/ASCC3	0.00105083	0.0191561	0.015865
GO:0006022	aminoglycan metabolic process	30	ABCC5/AGRN/ANGPT1/ARSB/B3GALNT1/B3GALT2/B3GALT6/B3GAT2/B3GNT4/B3GNT8/B4GALT1/B4GALT2/B4GALT4/B4GALT6/B4GALT7/B4GAT1/BGN/CEMIP2/CHST1/CHST11/CHST14/CHST15/CHSY1/CSPG4/CSPG5/CTBS/FUCA1/GALNT5/GPC4/HPSE2	0.00107146	0.0194307	0.0160924
GO:0071900	regulation of protein serine/threonine kinase activity	69	ABL1/ACSL1/ACTB/ADAM17/ADORA2B/ADRA2A/ADRA2B/ADRB2/AGER/AIDA/AKAP13/ALS2/APC/APOE/ARHGEF5/ARRB1/ATP2B4/AVPI1/BIRC7/BLM/BMP4/CAB39L/CALM1/CALM3/CAMK1/CASP3/CAV1/CCNA2/CCNB1/CCNB2/CCNC/CCND2/CCNE1/CCNG2/CCNI/CCNL1/CCNL2/CCNT1/CCNT2/CCNYL1/CCNYL2/CD24/CD300A/CDC6/CDK5R1/CDK5RAP3/CDKN2C/CEBPA/CKS2/CNPPD1/CRKL/CSF1R/CSPG4/CXCL17/DAB2IP/DEFB114/DUSP3/DUSP7/DUSP9/DVL3/EDN1/EGFR/ERN2/FGFR1/GADD45A/HHEX/H…	0.00107259	0.0194307	0.0160924
GO:0045010	actin nucleation	13	ACTR2/ACTR3/AP1AR/ARF1/ARFIP1/ARFIP2/ARPC1A/ARPC1B/ARPC3/ARPC5/BRK1/CYFIP1/FMN1	0.00108417	0.0194751	0.0161292
GO:1902905	positive regulation of supramolecular fiber organization	34	ABL1/ACTN2/ACTR2/ACTR3/AKAP9/ANKRD53/AP1AR/APOA1/APOE/APP/ARF1/ARF6/ARFIP1/ARFIP2/ARHGEF15/ARHGEF5/ARPC1A/ARPC1B/ARPC3/ARPC5/BAG4/BRK1/CCL11/CDC42/CDC42EP1/CDK5R1/CFL2/CSF3/CX3CL1/CYFIP1/EDN1/FES/FMN1/ICAM1	0.00108489	0.0194751	0.0161292
GO:0006805	xenobiotic metabolic process	23	AADAC/ACAA1/ACSL1/ACSM1/ACY1/ACY3/AHR/AKR1C1/AKR7A3/AOC1/AOC3/ARNT/ARNT2/AS3MT/BPHL/CBR3/CYP26A1/CYP2A7/CYP2E1/CYP2W1/CYP46A1/GSTM1/GSTM4	0.00108512	0.0194751	0.0161292
GO:0010770	positive regulation of cell morphogenesis involved in differentiation	17	ABL1/ACTR2/APOA1/ARHGEF7/BHLHB9/C1QBP/CALR/CAMK2B/CAPRIN1/CDC42/CDKL3/CDKL5/CRK/CRKL/CSPG5/CUL7/DHX36	0.00108899	0.0194842	0.0161367
GO:0008207	C21-steroid hormone metabolic process	11	ADM/AKR1B1/AKR1C1/AKR1C3/AKR1C4/BMP5/CLCN2/CYP11A1/CYP46A1/DGKQ/HSD3B2	0.00111077	0.0197901	0.0163901
GO:0002686	negative regulation of leukocyte migration	12	ADA/ADTRP/APOD/BMP5/C5AR2/CCL2/CCL25/CCL28/CD200/CD300A/CXCL12/HOXA7	0.00111633	0.0197901	0.0163901
GO:0043268	positive regulation of potassium ion transport	12	ACTN2/ADRA2A/AKAP6/AKAP9/AMIGO1/ANK2/ANO6/ATP1B1/ATP1B2/ATP1B3/DRD1/FXYD2	0.00111633	0.0197901	0.0163901
GO:0007193	adenylate cyclase-inhibiting G protein-coupled receptor signaling pathway	18	ADCY1/ADCY5/ADCY6/ADCY7/ADCY8/ADRA2A/AKAP12/AKAP5/CHRM1/CHRM2/CHRM5/DRD3/EDN1/FPR2/GNAI1/GPR176/GPR37L1/INSL3	0.00112325	0.019852	0.0164414
GO:0043280	positive regulation of cysteine-type endopeptidase activity involved in apoptotic process	25	ACVR1C/ANP32B/APAF1/ARL6IP5/ARRB1/BAD/BAK1/BCL10/BCL2L10/BCL2L13/BEX3/BID/BOK/CARD8/CASC2/CASP1/CASP2/CASP8AP2/CASP9/CCK/CFLAR/COL4A3/CRADD/CTSH/HSPE1	0.00113283	0.0199605	0.0165312
GO:0030041	actin filament polymerization	32	ACTR2/ACTR3/ADD1/ADD2/ADD3/AIF1/AP1AR/ARF1/ARF6/ARFGEF1/ARFIP1/ARFIP2/ARHGAP18/ARHGAP28/ARPC1A/ARPC1B/ARPC3/ARPC5/BAG4/BRK1/CAPZA1/CAPZA2/CAPZA3/CAPZB/CCL11/CDC42EP1/CSF3/CYFIP1/DIAPH1/FMN1/HAX1/ICAM1	0.00113749	0.0199687	0.016538
GO:1901653	cellular response to peptide	57	ABCC1/ACTN2/ADCY1/ADCY5/ADCY6/ADCY7/ADCY8/ADIPOR1/ADRB2/AGER/AGTR2/AGTRAP/AKR1B1/AKT2/ANO1/APC/APOBEC1/APP/APPL1/APPL2/ARG1/ARID1B/ASS1/ATP1A3/ATP5PD/ATP6V0A1/ATP6V0A4/ATP6V0C/ATP6V0D2/ATP6V1B1/ATP6V1B2/ATP6V1G1/BACE1/BCAR1/BCAR3/C1QTNF12/C2CD5/CA2/CACNA2D1/CAPN10/CAV1/CCNA2/CD36/CDC6/CEACAM1/CFLAR/CPEB1/CRK/CYFIP1/CYP11A1/EDN1/ERRFI1/FOXC2/FPR2/GAB1/GNRHR2/ICAM1	0.00114018	0.0199687	0.016538
GO:0006940	regulation of smooth muscle contraction	14	ADA/ADRA1A/ADRA2A/ADRA2B/ADRA2C/ADRB2/ARHGAP42/ATP1A2/CAV1/CHRM2/CHRNA3/CNN1/DAPK3/EDN1	0.00122924	0.0212535	0.017602
GO:0018410	C-terminal protein amino acid modification	6	AGBL1/AGBL4/AGTPBP1/ATG12/ATG5/IRGM	0.00123554	0.0212535	0.017602
GO:0032488	Cdc42 protein signal transduction	6	ABCA1/ABL1/APOA1/APOC3/APOE/CDC42	0.00123554	0.0212535	0.017602
GO:0045842	positive regulation of mitotic metaphase/anaphase transition	6	ANAPC4/ANAPC5/ANAPC7/CDC16/CDC23/DLGAP5	0.00123554	0.0212535	0.017602
GO:0090128	regulation of synapse maturation	6	ADGRL1/ARHGEF15/CAMK2B/CDC20/CLSTN1/DAB2IP	0.00123554	0.0212535	0.017602
GO:1901970	positive regulation of mitotic sister chromatid separation	6	ANAPC4/ANAPC5/ANAPC7/CDC16/CDC23/DLGAP5	0.00123554	0.0212535	0.017602
GO:2001056	positive regulation of cysteine-type endopeptidase activity	27	ACVR1C/AIM2/ANP32B/APAF1/ARL6IP5/ARRB1/ASPH/BAD/BAK1/BCL10/BCL2L10/BCL2L13/BEX3/BID/BOK/CARD8/CASC2/CASP1/CASP2/CASP8AP2/CASP9/CCK/CFLAR/COL4A3/CRADD/CTSH/HSPE1	0.00127136	0.021794	0.0180497
GO:1903793	positive regulation of anion transport	67	AACS/ABCA1/ABCA12/ABCA3/ABCA8/ABCB11/ACE2/ACHE/ACSL1/ACSL4/ACTB/ADAM9/ADCY8/ADCYAP1/ADIPOR2/AKAP5/AKT2/ANKRD1/ANO1/ANP32B/APBB1/APLN/APOA1/APOE/APPL1/ARF1/ARF6/ARHGEF5/ARIH2/ATG5/ATP8A2/BAD/BAG3/BAIAP3/BAP1/BCL2/BID/BLK/BRAF/C1QTNF12/C2CD2L/C2CD5/CA2/CAMK1/CAPN10/CARTPT/CAV1/CCK/CD33/CDC42/CDK5R1/CEP131/CFTR/CHRM1/CXCL12/CYP4F2/CYP8B1/EDN1/EEPD1/EGFR/EXPH5/EZR/GOLPH3/GTSE1/HPCA/HUWE1/IL13	0.00127448	0.021794	0.0180497
GO:0006024	glycosaminoglycan biosynthetic process	21	ABCC5/AGRN/ANGPT1/B3GALT6/B3GNT4/B4GALT1/B4GALT2/B4GALT4/B4GALT6/B4GALT7/B4GAT1/BGN/CHST1/CHST11/CHST14/CHST15/CHSY1/CSPG4/CSPG5/GALNT5/GPC4	0.00128259	0.0218682	0.0181112
GO:0035592	establishment of protein localization to extracellular region	54	AACS/ABCA1/ACHE/ACSL4/ACVR1C/ADAM9/ADCY5/ADCY8/ADCYAP1/ADRA2A/ADRA2C/ADTRP/AFM/ALOX5/ANKRD1/ANO1/ANXA1/APBB1/APOE/ARF1/ARF6/ARFGAP3/ARFIP1/ARL2BP/ARL4D/ARNTL/BAD/BAIAP3/BLK/BLOC1S3/C1QTNF12/C2CD2L/CACNA1D/CACNA1E/CAMK2G/CAPN10/CARTPT/CAVIN1/CD200/CD33/CDK16/CFTR/CHGA/CNR1/DNAJC1/DRD3/EGFR/EIPR1/EXPH5/EZR/FKBP1B/G6PC2/GOLPH3/IL13	0.00130468	0.0221226	0.0183218
GO:0043473	pigmentation	19	ADAMTS20/AP1M1/AP3B1/AP3D1/ARL6/ASIP/ATP6AP2/ATRN/BBS2/BBS4/BBS5/BBS7/BCL2/BLOC1S3/BLOC1S4/BLOC1S6/CDH3/DCT/DCTN2	0.00130514	0.0221226	0.0183218
GO:0051306	mitotic sister chromatid separation	15	ANAPC15/ANAPC4/ANAPC5/ANAPC7/APC/BUB1/BUB1B/BUB3/CCNB1/CDC16/CDC20/CDC23/CDC6/DLGAP5/DYNC1LI1	0.00133885	0.0226278	0.0187403
GO:0065005	protein-lipid complex assembly	10	ABCA1/APOA1/APOA2/APOC1/APOC2/APOC3/APOE/APOM/ARF1/BMP1	0.00134508	0.0226669	0.0187727
GO:0042454	ribonucleoside catabolic process	8	ADA/ADAL/APOBEC1/APOBEC3D/APOBEC3F/CDA/CDADC1/ENPP4	0.00135236	0.0227236	0.0188196
GO:0015918	sterol transport	23	ABCA1/ABCA12/ABCA2/ABCA3/ABCA5/ABCA8/ABCG4/ABCG5/ABCG8/AKR1C1/APOA1/APOA2/APOC1/APOC2/APOC3/APOE/APOM/CAV1/CD36/CFTR/CYP8B1/EEPD1/GRAMD1C	0.00136798	0.0228097	0.0188909
GO:0043271	negative regulation of ion transport	48	ABCA2/ABCG5/ABCG8/ACTN2/ACVR1C/ADA/ADCYAP1/ADRA2A/ADRA2B/ADRA2C/ADTRP/AGTR2/AKT2/ANGPT1/ANXA1/APOA2/APOC1/APOC2/APOC3/APOD/APOE/APPL2/ARL6IP5/ATP1A2/BAG3/BAG4/BARD1/BCL2/BEST3/CABP1/CALM1/CALM3/CARTPT/CAV1/CBARP/CD200/CD33/CD36/CHGA/CNR1/COMMD1/CYP4F2/DERL2/DRD3/EPO/FKBP1B/HCRT/ICAM1	0.00138787	0.0228097	0.0188909
GO:0035338	long-chain fatty-acyl-CoA biosynthetic process	7	ACSBG1/ACSBG2/ACSF3/ACSL1/ACSL4/ACSL6/ELOVL4	0.0013917	0.0228097	0.0188909
GO:0048245	eosinophil chemotaxis	7	CCL11/CCL13/CCL2/CCL4/CCL7/CCL8/CX3CL1	0.0013917	0.0228097	0.0188909
GO:0048490	anterograde synaptic vesicle transport	7	AP3B1/AP3B2/AP3D1/BLOC1S3/BLOC1S4/BLOC1S6/CNIH2	0.0013917	0.0228097	0.0188909
GO:0099514	synaptic vesicle cytoskeletal transport	7	AP3B1/AP3B2/AP3D1/BLOC1S3/BLOC1S4/BLOC1S6/CNIH2	0.0013917	0.0228097	0.0188909
GO:0099517	synaptic vesicle transport along microtubule	7	AP3B1/AP3B2/AP3D1/BLOC1S3/BLOC1S4/BLOC1S6/CNIH2	0.0013917	0.0228097	0.0188909
GO:0006171	cAMP biosynthetic process	5	ADCY1/ADCY5/ADCY6/ADCY7/ADCY8	0.00140471	0.0228097	0.0188909
GO:0008343	adult feeding behavior	5	AGRP/ASIP/BRS3/CARTPT/DMBX1	0.00140471	0.0228097	0.0188909
GO:0034447	very-low-density lipoprotein particle clearance	5	APOBR/APOC1/APOC2/APOC3/APOE	0.00140471	0.0228097	0.0188909
GO:0051657	maintenance of organelle location	5	AKAP9/ALB/ARHGAP21/ATP2A1/GPSM2	0.00140471	0.0228097	0.0188909
GO:0090030	regulation of steroid hormone biosynthetic process	5	ATP1A1/BMP5/CLCN2/DGKQ/H6PD	0.00140471	0.0228097	0.0188909
GO:0045787	positive regulation of cell cycle	57	ABL1/ADAM17/ADAMTS1/AIF1/ANAPC4/ANAPC5/ANAPC7/ANKRD31/ANXA1/APP/ARID3A/ATAD5/AURKA/BRD4/CALR/CASP2/CCNB1/CCND2/CCNT1/CCNT2/CCNYL1/CCNYL2/CDC14A/CDC14C/CDC16/CDC23/CDC42/CDC6/CDK10/CDK5R1/CENPJ/CEP295/CKS2/CNOT10/CNOT11/CNOT3/CRADD/CRLF3/DAB2IP/DLGAP5/DRD3/DUSP3/DYNC1H1/DYNC1LI1/DYRK3/E2F8/EDN1/EGFR/EIF4EBP1/FOSL1/FOXA1/FOXG1/FZD9/GADD45A/GPSM2/GTSE1/HSPA2	0.00144975	0.0234754	0.0194422
GO:0140115	export across plasma membrane	14	ABCA1/ABCC1/ABCC4/ABCC5/ABCG2/ANO6/ATP1A1/ATP1A2/ATP1A3/ATP1A4/ATP1B1/ATP1B2/ATP1B3/FXYD2	0.00146287	0.0235701	0.0195207
GO:0009988	cell-cell recognition	17	ACR/ADAM2/ADAM20/ADAM21/ALDOA/ATP8B3/B4GALT1/CATSPER1/CATSPER3/CATSPERB/CATSPERD/CATSPERG/CCT2/CD6/CD9/CRISP1/DOCK8	0.00146373	0.0235701	0.0195207
GO:0038127	ERBB signaling pathway	26	ABL1/ACP4/ADAM17/ADRA2A/AFAP1L2/AGR2/ARAP1/AREG/ARF4/ARHGEF7/BCAR1/BCAR3/BRAF/CBLB/CDC42/CEACAM1/CPNE3/DAB2IP/DUSP3/EGFR/EPN1/ERBIN/ERRFI1/FAM83B/GAB1/IQGAP1	0.00148458	0.0238397	0.0197439
GO:0010769	regulation of cell morphogenesis involved in differentiation	19	ABL1/ACTR2/AP1AR/APOA1/ARHGEF7/BHLHB9/C1QBP/CALR/CAMK2B/CAPRIN1/CDC42/CDKL3/CDKL5/CRK/CRKL/CSPG5/CUL7/DHX36/GBP1	0.00149019	0.0238637	0.0197638
GO:0070588	calcium ion transmembrane transport	46	ABL1/ADRA2A/AFG3L2/AHNAK/AKAP6/ANK2/ANO6/ANXA2P2/APLNR/ATG5/ATP1A2/ATP1B1/ATP2A1/ATP2A2/ATP2B4/ATP2C1/CACNA1D/CACNA1E/CACNA1F/CACNA1I/CACNA1S/CACNA2D1/CACNG2/CACNG3/CACNG4/CACNG5/CACNG7/CALCR/CALM1/CALM3/CATSPER1/CATSPER3/CBARP/CCR5/CD19/CX3CL1/DIAPH1/DRD1/DRD3/ERO1A/FGF14/FKBP1B/GRIN2D/HPCA/HSPA2/IL13	0.00153641	0.0245249	0.0203114
GO:0008154	actin polymerization or depolymerization	35	ACTN2/ACTR2/ACTR3/ADD1/ADD2/ADD3/AIF1/AP1AR/ARF1/ARF6/ARFGEF1/ARFIP1/ARFIP2/ARHGAP18/ARHGAP28/ARPC1A/ARPC1B/ARPC3/ARPC5/BAG4/BRK1/CAPZA1/CAPZA2/CAPZA3/CAPZB/CCL11/CDC42EP1/CFL2/CSF3/CXCL12/CYFIP1/DIAPH1/FMN1/HAX1/ICAM1	0.00153994	0.0245249	0.0203114
GO:0008202	steroid metabolic process	49	ABCA1/ABCA2/ABCB11/ACAA1/ACACA/ACACB/ACADL/ACADVL/ACAT1/ACAT2/ACBD3/ACLY/ACOT8/ACOX2/ADM/AKR1B1/AKR1C1/AKR1C3/AKR1C4/APOA1/APOA2/APOBR/APOC1/APOE/APOF/APOL1/APP/ASAH1/ATP1A1/BAAT/BMP5/CEBPA/CFTR/CH25H/CLCN2/CYP11A1/CYP24A1/CYP26A1/CYP27B1/CYP2E1/CYP3A43/CYP46A1/CYP8B1/DGKQ/DISP3/FGFR4/H6PD/HMGCS1/HSD3B2	0.00155293	0.0246639	0.0204266
GO:1901990	regulation of mitotic cell cycle phase transition	62	ADAM17/ADAMTS1/AIF1/AKAP9/ANAPC10/ANAPC15/ANAPC4/ANAPC5/ANAPC7/ANLN/ANXA1/APC/APP/APPL1/APPL2/ARID3A/AURKA/AVEN/BCL2/BID/BLM/BRD4/BUB1/BUB1B/BUB3/CASP2/CCL2/CCNB1/CCND2/CCP110/CDC14A/CDC14C/CDC16/CDC20/CDC23/CDC6/CDK10/CDK5RAP3/CDKN2C/CENPJ/CEP131/CEP164/CEP250/CEP41/CEP70/CEP76/CEP78/CNOT10/CNOT11/CNOT3/CRADD/DCTN2/DCTN3/DDB1/DLGAP5/DYNC1H1/DYNC1LI1/E2F8/EGFR/GADD45A/GTSE1/HSPA2	0.00157615	0.0248236	0.0205588
GO:0042304	regulation of fatty acid biosynthetic process	13	ABCD1/ABCD2/ACADL/ACADVL/ADIPOR1/ADIPOR2/ANXA1/APOA1/APOC1/APOC2/APOC3/CEACAM1/EIF6	0.00157629	0.0248236	0.0205588
GO:0055078	sodium ion homeostasis	13	AGTR2/ATP1A1/ATP1A2/ATP1A3/ATP1A4/ATP1B1/ATP1B2/ATP1B3/ATP6V1B1/CYP4F12/CYP4F2/DRD3/EDN1	0.00157629	0.0248236	0.0205588
GO:0050650	chondroitin sulfate proteoglycan biosynthetic process	9	B3GALT6/B3GAT2/BGN/CHST11/CHST15/CHSY1/CSPG4/CSPG5/CYTL1	0.00159296	0.0248236	0.0205588
GO:0051968	positive regulation of synaptic transmission, glutamatergic	9	ADCYAP1/CACNG2/CACNG3/CACNG4/CACNG5/CACNG7/CCL2/DRD1/EGFR	0.00159296	0.0248236	0.0205588
GO:1905144	response to acetylcholine	9	ACHE/AGRN/ATP2B4/CDK5R1/CHRM1/CHRM2/CHRM5/CHRNA3/CRKL	0.00159296	0.0248236	0.0205588
GO:1905145	cellular response to acetylcholine	9	ACHE/AGRN/ATP2B4/CDK5R1/CHRM1/CHRM2/CHRM5/CHRNA3/CRKL	0.00159296	0.0248236	0.0205588
GO:0099173	postsynapse organization	28	ABHD17A/ABHD17B/ABHD17C/ACTB/ACTR2/APOE/ARC/ARF1/ARF4/ARF6/ARHGAP22/ARHGAP39/BHLHB9/CAMK2B/CAPRIN1/CDC42/CDK5R1/CDKL5/CHRNB1/CRKL/DGKB/DHX36/DNAJA3/DOCK10/DVL1/EPHB3/FZD9/GAP43	0.00161361	0.025078	0.0207695
GO:0010522	regulation of calcium ion transport into cytosol	19	ABL1/AKAP6/ANK2/APLNR/ATG5/ATP1A2/BAK1/BCL2/CALCR/CALM1/CALM3/CAV1/CD19/CX3CL1/DIAPH1/DRD1/EPO/FKBP1B/IL13	0.00169703	0.026304	0.0217849
GO:0006213	pyrimidine nucleoside metabolic process	10	APOBEC1/APOBEC3D/APOBEC3F/CAD/CDA/CDADC1/DPYD/DPYS/DTYMK/ERH	0.00170298	0.0263258	0.0218029
GO:0031664	regulation of lipopolysaccharide-mediated signaling pathway	8	ACOD1/CACTIN/CARD16/CARD8/CD180/CD36/CX3CL1/DEFB114	0.00182176	0.0279385	0.0231385
GO:0050995	negative regulation of lipid catabolic process	8	ACACB/ADRA2A/APOA2/APOC1/APOC3/CNR1/ETFBKMT/FMC1	0.00182176	0.0279385	0.0231385
GO:1990776	response to angiotensin	8	ACTN2/AGTR2/AGTRAP/ARID1B/CA2/CAV1/CDC6/IQGAP1	0.00182176	0.0279385	0.0231385
GO:0002548	monocyte chemotaxis	15	AIF1/ANO6/ANXA1/CCL11/CCL13/CCL2/CCL22/CCL25/CCL4/CCL7/CCL8/CX3CL1/CXCL12/CXCL17/FPR2	0.00184125	0.0281629	0.0233244
GO:0042448	progesterone metabolic process	6	ADM/AKR1C1/AKR1C3/AKR1C4/CYP46A1/DGKQ	0.00189152	0.0286296	0.0237109
GO:0042574	retinal metabolic process	6	AKR1C1/AKR1C3/ALDH1A2/ALDH8A1/BCO1/BCO2	0.00189152	0.0286296	0.0237109
GO:1901163	regulation of trophoblast cell migration	6	ACVR1C/AGO2/APELA/ARHGDIB/C1QBP/CALR	0.00189152	0.0286296	0.0237109
GO:1902101	positive regulation of metaphase/anaphase transition of cell cycle	6	ANAPC4/ANAPC5/ANAPC7/CDC16/CDC23/DLGAP5	0.00189152	0.0286296	0.0237109
GO:0055117	regulation of cardiac muscle contraction	16	ACE2/ADRA1A/ADRA1B/AKAP9/ANK2/ATP1A1/ATP1A2/ATP1B1/ATP2A1/ATP2A2/CALM1/CALM3/CAV1/CHGA/DSG2/FKBP1B	0.00190892	0.028756	0.0238156
GO:0071466	cellular response to xenobiotic stimulus	23	AADAC/ACAA1/ACSL1/ACSM1/ACY1/ACY3/AHR/AKR1C1/AKR7A3/AOC1/AOC3/ARNT/ARNT2/AS3MT/BPHL/CBR3/CYP26A1/CYP2A7/CYP2E1/CYP2W1/CYP46A1/GSTM1/GSTM4	0.00190979	0.028756	0.0238156
GO:0097306	cellular response to alcohol	18	AACS/ACACA/ADAM15/ADCY1/ADCY5/ADCY6/ADCY7/ADCY8/AHR/AKR1C3/BLM/CCL7/CFTR/CTNNB1/GNAI1/GOLPH3/GRAMD1C/HMGCS1	0.0019462	0.0289658	0.0239894
GO:0070374	positive regulation of ERK1 and ERK2 cascade	34	ABL1/ACKR3/ADCYAP1/ADRA1A/AGER/AKAP12/ANGPT1/APELA/APOE/APP/ARRB1/BMP4/BMPER/BRAF/C5AR2/CALCR/CCL11/CCL13/CCL2/CCL22/CCL25/CCL4/CCL7/CCL8/CD36/CFLAR/CRKL/CSF1R/CX3CL1/EGFR/EPO/FGFR4/FPR2/ICAM1	0.00195571	0.0289658	0.0239894
GO:0030595	leukocyte chemotaxis	36	ADAM17/ADGRE2/AIF1/AKIRIN1/ALOX5/ANO6/ANXA1/BST1/C1QBP/C3AR1/C5AR2/CALR/CAMK1D/CCL11/CCL13/CCL2/CCL22/CCL25/CCL4/CCL7/CCL8/CCR5/CCR6/CH25H/CHGA/CMKLR1/CSF1R/CSF3R/CX3CL1/CXCL12/CXCL13/CXCL17/CXCL6/CXCR3/EDN1/FPR2	0.00196103	0.0289658	0.0239894
GO:0097529	myeloid leukocyte migration	35	ADGRE2/AGER/AIF1/AKIRIN1/ANO6/ANXA1/BST1/C1QBP/C3AR1/C5AR2/CAMK1D/CCL11/CCL13/CCL2/CCL22/CCL25/CCL4/CCL7/CCL8/CD177/CD200/CD300A/CD99/CHGA/CMKLR1/CSF1R/CSF3R/CX3CL1/CXCL12/CXCL13/CXCL17/CXCL6/EDN1/FPR2/IL17A	0.00196114	0.0289658	0.0239894
GO:0009083	branched-chain amino acid catabolic process	7	ACAD8/ACAT1/ALDH6A1/AUH/BCAT2/BCKDHB/BCKDK	0.0019637	0.0289658	0.0239894
GO:0016553	base conversion or substitution editing	7	ADAD2/ADAR/ADARB1/ADAT2/APOBEC1/APOBEC3D/APOBEC3F	0.0019637	0.0289658	0.0239894
GO:0031998	regulation of fatty acid beta-oxidation	7	ABCB11/ABCD1/ABCD2/ACACB/AKT2/CNR1/ETFBKMT	0.0019637	0.0289658	0.0239894
GO:0032793	positive regulation of CREB transcription factor activity	7	ADCY1/ADCY8/ADGRF1/CAMK1D/CD200/CRTC1/CRTC2	0.0019637	0.0289658	0.0239894
GO:0032409	regulation of transporter activity	43	ACE2/ACTB/ACTN2/ADRA2A/ADRB2/AHNAK/AKAP6/AKAP9/AMIGO1/ANK2/APOA2/APP/ARC/ATP1A2/ATP1B1/ATP1B2/ATP1B3/ATP2A1/BCL2/CACNA1D/CACNA2D1/CACNG2/CACNG3/CACNG4/CACNG5/CACNG7/CALM1/CALM3/CAV1/CBARP/CCL2/CFTR/CNIH2/COX17/CTSS/CTTNBP2NL/DRD3/EPO/FGF14/FKBP1B/FXYD2/HPCA/HSPA2	0.00197811	0.0291044	0.0241041
GO:0045931	positive regulation of mitotic cell cycle	22	ABL1/ADAM17/ADAMTS1/AIF1/ANAPC4/ANAPC5/ANAPC7/ANXA1/APP/BRD4/CCNB1/CCND2/CDC16/CDC23/CDC6/CDK10/DLGAP5/DUSP3/EGFR/EIF4EBP1/FOXA1/HSPA2	0.00199214	0.0291798	0.0241666
GO:0071692	protein localization to extracellular region	54	AACS/ABCA1/ACHE/ACSL4/ACVR1C/ADAM9/ADCY5/ADCY8/ADCYAP1/ADRA2A/ADRA2C/ADTRP/AFM/ALOX5/ANKRD1/ANO1/ANXA1/APBB1/APOE/ARF1/ARF6/ARFGAP3/ARFIP1/ARL2BP/ARL4D/ARNTL/BAD/BAIAP3/BLK/BLOC1S3/C1QTNF12/C2CD2L/CACNA1D/CACNA1E/CAMK2G/CAPN10/CARTPT/CAVIN1/CD200/CD33/CDK16/CFTR/CHGA/CNR1/DNAJC1/DRD3/EGFR/EIPR1/EXPH5/EZR/FKBP1B/G6PC2/GOLPH3/IL13	0.00199331	0.0291798	0.0241666
GO:0000910	cytokinesis	29	ACTR2/ACTR3/AHCTF1/ALKBH4/ANKRD53/ANLN/ANXA11/APC/ARF1/AURKA/BBS4/BCL2L1/BIN3/BIRC6/CALM1/CALM3/CCP110/CDC14A/CDC14C/CDC42/CDC6/CECR2/CHMP4B/CKAP2/CUL7/DCTN3/DRD3/E2F8/EFHC2	0.00199965	0.029199	0.0241825
GO:1901987	regulation of cell cycle phase transition	66	ABRAXAS1/ADAM17/ADAMTS1/AIF1/AKAP9/ANAPC10/ANAPC15/ANAPC4/ANAPC5/ANAPC7/ANLN/ANXA1/APC/APP/APPL1/APPL2/ARID3A/ATAD5/ATP2B4/AURKA/AVEN/BCL2/BID/BLM/BRD4/BUB1/BUB1B/BUB3/CASP2/CCL2/CCNB1/CCND2/CCP110/CDC14A/CDC14C/CDC16/CDC20/CDC23/CDC6/CDK10/CDK5RAP3/CDKN2C/CENPJ/CEP131/CEP164/CEP250/CEP41/CEP70/CEP76/CEP78/CNOT10/CNOT11/CNOT3/CRADD/DCTN2/DCTN3/DDB1/DLGAP5/DYNC1H1/DYNC1LI1/DYRK3/E2F8/EGFR/GADD45A/…	0.00201306	0.0293209	0.0242835
GO:0030166	proteoglycan biosynthetic process	14	B3GALT6/B3GAT2/B4GALT7/BGN/BMPR1B/CANT1/CHST11/CHST14/CHST15/CHSY1/CSPG4/CSPG5/CTNNB1/CYTL1	0.00204186	0.0294767	0.0244125
GO:0009306	protein secretion	53	AACS/ABCA1/ACHE/ACSL4/ACVR1C/ADAM9/ADCY5/ADCY8/ADCYAP1/ADRA2A/ADRA2C/ADTRP/ALOX5/ANKRD1/ANO1/ANXA1/APBB1/APOE/ARF1/ARF6/ARFGAP3/ARFIP1/ARL2BP/ARL4D/ARNTL/BAD/BAIAP3/BLK/BLOC1S3/C1QTNF12/C2CD2L/CACNA1D/CACNA1E/CAMK2G/CAPN10/CARTPT/CAVIN1/CD200/CD33/CDK16/CFTR/CHGA/CNR1/DNAJC1/DRD3/EGFR/EIPR1/EXPH5/EZR/FKBP1B/G6PC2/GOLPH3/IL13	0.00204843	0.0294767	0.0244125
GO:0010644	cell communication by electrical coupling	9	ATP1A1/ATP1A2/ATP1A3/ATP1B1/ATP1B2/CALM1/CALM3/CAV1/FKBP1B	0.00205427	0.0294767	0.0244125
GO:0032373	positive regulation of sterol transport	9	ABCA1/ABCA12/ABCA3/ABCA8/APOA1/APOE/CAV1/CYP8B1/EEPD1	0.00205427	0.0294767	0.0244125
GO:0032376	positive regulation of cholesterol transport	9	ABCA1/ABCA12/ABCA3/ABCA8/APOA1/APOE/CAV1/CYP8B1/EEPD1	0.00205427	0.0294767	0.0244125
GO:0046949	fatty-acyl-CoA biosynthetic process	9	ACACA/ACLY/ACSBG1/ACSBG2/ACSF3/ACSL1/ACSL4/ACSL6/ELOVL4	0.00205427	0.0294767	0.0244125
GO:0045471	response to ethanol	23	AACS/ACTC1/ACTR2/ADCY7/ADCYAP1/ADH7/ADIPOR2/ALAD/APOBEC1/BAD/BAK1/CA3/CCL7/CD27/CDO1/CNR1/CSF3/CYP2E1/EEF2/EIF4EBP1/GOT2/ICAM1/IL13	0.00212691	0.0304437	0.0252134
GO:0022898	regulation of transmembrane transporter activity	41	ACE2/ACTB/ACTN2/ADRA2A/ADRB2/AHNAK/AKAP6/AKAP9/AMIGO1/ANK2/APP/ARC/ATP1A2/ATP1B1/ATP1B2/ATP1B3/ATP2A1/BCL2/CACNA1D/CACNA2D1/CACNG2/CACNG3/CACNG4/CACNG5/CACNG7/CALM1/CALM3/CAV1/CBARP/CCL2/CFTR/CNIH2/COX17/CTSS/DRD3/EPO/FGF14/FKBP1B/FXYD2/HPCA/HSPA2	0.00218296	0.0308934	0.0255858
GO:0002027	regulation of heart rate	19	ADA/ADM/ADRA1A/ADRA1B/ADRA1D/ADRB1/AGTR2/AKAP9/ANK2/ATP2A2/BVES/CACNA1D/CACNA2D1/CALM1/CALM3/CAV1/DSG2/EDN1/FKBP1B	0.00218417	0.0308934	0.0255858
GO:0030838	positive regulation of actin filament polymerization	19	ACTR2/ACTR3/AP1AR/ARF1/ARF6/ARFIP1/ARFIP2/ARPC1A/ARPC1B/ARPC3/ARPC5/BAG4/BRK1/CCL11/CDC42EP1/CSF3/CYFIP1/FMN1/ICAM1	0.00218417	0.0308934	0.0255858
GO:0120162	positive regulation of cold-induced thermogenesis	19	ACADL/ACHE/ACSL1/ADCYAP1/ADIPOR1/ADIPOR2/ADRB1/ADRB2/ADRB3/APC/APPL2/CAV1/CD36/CMKLR1/CNOT3/DYNC1H1/FABP4/HCRT/IL13	0.00218417	0.0308934	0.0255858
GO:0032496	response to lipopolysaccharide	48	ABL1/ACOD1/ADAM17/ADAM9/ADAMTS13/ADIPOR2/ADM/AKAP12/AKIRIN2/ALAD/ALPL/ANKRD1/ARG1/ASS1/ATP2A2/BCL10/CACTIN/CARD16/CARD8/CASP1/CASP3/CCL2/CCR5/CD180/CD36/CD6/CD80/CDK19/CNR1/CSF2/CSF2RB/CSF3/CX3CL1/CXCL13/CXCL6/CYP27B1/DAB2IP/DEFB114/EDN1/EPO/ERBIN/FOS/FOXP3/GGT5/ICAM1/IL13/IL24/IRGM	0.00218497	0.0308934	0.0255858
GO:0006754	ATP biosynthetic process	13	AK4/AK9/ALDOA/ATP5F1B/ATP5F1C/ATP5MC1/ATP5MC2/ATP5MC3/ATP5MF/ATP5MG/ATP5PD/ATP6/ATP6V0C	0.00224033	0.0315223	0.0261067
GO:0007007	inner mitochondrial membrane organization	13	AFG3L2/AGK/APOO/APOOL/ATP5F1B/ATP5F1C/ATP5MC1/ATP5MC2/ATP5MC3/ATP5MF/ATP5MG/ATP5PD/ATP6	0.00224033	0.0315223	0.0261067
GO:0060491	regulation of cell projection assembly	31	ACTR2/ACTR3/ADAMTS16/AGRN/AKIRIN1/ANLN/APC/ARAP1/ARF6/ARHGAP24/ATG3/ATG5/ATMIN/BBS4/BIN3/BRK1/CAPZB/CAV1/CCP110/CDC42/CDC42EP1/CDK10/CDKL5/CYFIP1/CYLD/EPS8L3/FAM110C/FNBP1L/FSCN1/GAP43/ICAM1	0.00225651	0.0316731	0.0262315
GO:0043393	regulation of protein binding	32	ABL1/ACE/ACTB/ADAM15/ADD1/ADD2/ADRB2/AKTIP/AMFR/ANGPT1/APOE/APP/ATP2A2/AURKA/B2M/BAMBI/BMP4/CAMK1/CARD16/CARD18/CAV1/CBLB/CDC42/CDON/CFHR2/CFHR5/CRK/CSF3/CTSZ/DAB2/DVL1/EFHB	0.00227727	0.0318872	0.0264089
GO:0043254	regulation of protein-containing complex assembly	62	ABCA1/ABCA3/ABL1/ACTR2/ACTR3/ADD1/ADD2/ADD3/AIDA/AKAP9/ANKRD53/AP1AR/APOE/ARF1/ARF6/ARFGEF1/ARFIP1/ARFIP2/ARHGAP18/ARHGAP28/ARPC1A/ARPC1B/ARPC3/ARPC5/ATR/BAG4/BAK1/BBS10/BID/BIK/BRK1/CALY/CAMSAP2/CAPZA1/CAPZA2/CAPZA3/CAPZB/CCK/CCL11/CD36/CDC42/CDC42EP1/CDH17/CDH5/CDK5R1/CRYAB/CSF2/CSF3/CXCL13/CYFIP1/DAB2IP/DDB1/DHX33/EIF4EBP1/ERCC4/FES/FMN1/FNIP2/FSCN1/HAX1/ICAM1/IRGM	0.00230447	0.0321904	0.0266599
GO:0031346	positive regulation of cell projection organization	50	ABL2/ACTR2/ACTR3/ADCYAP1/AGRN/AKIRIN1/AMIGO1/ANKRD1/ANLN/APC/APOE/ARAP1/ARHGDIA/ARHGEF7/ARSB/ATF1/ATMIN/ATP1B2/ATP8A2/BBS4/BHLHB9/BMP5/BRK1/CAMK1/CAMK1D/CAMK2B/CAPRIN1/CCP110/CDC42/CDC42EP1/CDKL3/CDKL5/CFLAR/CNR1/CRTC1/CUL7/CX3CL1/CXCL12/CYFIP1/DAB2IP/DHX36/DVL1/DVL3/EPO/EPS8L3/FES/FKBP1B/FNBP1L/FSCN1/IQGAP1	0.00235467	0.0327211	0.0270995
GO:0033197	response to vitamin E	5	ADA/ALAD/ARG1/FKBP1B/HMGCS1	0.00237068	0.0327211	0.0270995
GO:0033539	fatty acid beta-oxidation using acyl-CoA dehydrogenase	5	ACADL/ACADVL/ETFA/ETFBKMT/ETFDH	0.00237068	0.0327211	0.0270995
GO:0034378	chylomicron assembly	5	APOA1/APOA2/APOC2/APOC3/APOE	0.00237068	0.0327211	0.0270995
GO:0070601	centromeric sister chromatid cohesion	5	AXIN2/BUB1/BUB1B/CTCF/CTNNB1	0.00237068	0.0327211	0.0270995
GO:0010460	positive regulation of heart rate	8	ADA/ADM/ADRA1A/ADRA1B/ADRA1D/ADRB1/ATP2A2/EDN1	0.00241078	0.0331169	0.0274272
GO:2000311	regulation of AMPA receptor activity	8	ADRB2/ARC/CACNG2/CACNG3/CACNG4/CACNG5/CACNG7/CNIH2	0.00241078	0.0331169	0.0274272
GO:0045744	negative regulation of G protein-coupled receptor signaling pathway	12	ADA/ADM/ADRB2/APELA/APLN/APLNR/APLP1/ARR3/ARRB1/ARRDC3/ATP2B4/DRD3	0.00242322	0.033209	0.0275036
GO:0007018	microtubule-based movement	53	ACTR10/ACTR2/ACTR3/AGBL4/AP3B1/AP3B2/AP3D1/APP/ARHGAP21/ARL8A/ATP1A4/ATP2B4/BAG3/BBS2/BBS4/BICDL1/BICDL2/BLOC1S3/BLOC1S4/BLOC1S6/CABYR/CACNA1I/CALY/CATSPER1/CATSPER3/CATSPERD/CCDC40/CCNYL1/CCR6/CDC42/CEP131/CFAP100/CFAP157/CFAP206/CFAP298/CFAP53/CFAP54/CFAP70/CNIH2/DAW1/DDX4/DLGAP5/DNAH2/DNAH5/DNAH6/DNAH9/DNAI1/DNAL4/DPCD/DYNC1H1/DYNC1I1/DYNC1LI1/DYNC2H1	0.002444	0.0334148	0.027674
GO:0051783	regulation of nuclear division	24	ANAPC15/ANAPC4/ANAPC5/ANAPC7/APC/AURKA/AURKAIP1/BMP4/BUB1/BUB1B/BUB3/CALR/CCNB1/CDC16/CDC20/CDC23/CDC42/CUL7/DAPK3/DLGAP5/DRD3/DYNC1LI1/EDN1/FBXW5	0.00248559	0.0339035	0.0280787
GO:0002690	positive regulation of leukocyte chemotaxis	18	ADAM17/AIF1/AKIRIN1/ANO6/C1QBP/C3AR1/CALR/CAMK1D/CCL4/CCL7/CCR6/CMKLR1/CSF1R/CXCL12/CXCL13/CXCL17/EDN1/FPR2	0.00251894	0.0340379	0.0281901
GO:0006942	regulation of striated muscle contraction	18	ACE2/ACTN3/ADRA1A/ADRA1B/AKAP9/ANK2/ATP1A1/ATP1A2/ATP1B1/ATP2A1/ATP2A2/C12orf57/CALM1/CALM3/CAV1/CHGA/DSG2/FKBP1B	0.00251894	0.0340379	0.0281901
GO:0106027	neuron projection organization	18	ABCD1/ABCD2/ABHD17B/ACTR2/APOE/APP/ARC/ARF1/ATP1A3/BHLHB9/CAMK2B/CAPRIN1/CDC42/CDK5R1/DHX36/DOCK10/DVL1/EPHB3	0.00251894	0.0340379	0.0281901
GO:1901992	positive regulation of mitotic cell cycle phase transition	18	ADAM17/ADAMTS1/AIF1/ANAPC4/ANAPC5/ANAPC7/ANXA1/APP/BRD4/CCNB1/CCND2/CDC16/CDC23/CDC6/CDK10/DLGAP5/EGFR/HSPA2	0.00251894	0.0340379	0.0281901
GO:0032387	negative regulation of intracellular transport	13	ABCA2/ANGPT1/APOD/ARFIP1/ARHGAP1/BAG3/BAG4/BARD1/CABP1/CD36/CNIH2/CRYAB/DERL2	0.00264975	0.0356018	0.0294853
GO:0086065	cell communication involved in cardiac conduction	13	ANK2/ATP1A1/ATP1A2/ATP1A3/ATP1B1/ATP1B2/CACNA1D/CACNA2D1/CALM1/CALM3/CAV1/DSG2/FKBP1B	0.00264975	0.0356018	0.0294853
GO:0002237	response to molecule of bacterial origin	50	ABL1/ACOD1/ADAM17/ADAM9/ADAMTS13/ADIPOR2/ADM/AKAP12/AKIRIN2/ALAD/ALPL/ANKRD1/ARG1/ASS1/ATP2A2/B2M/BCL10/CACTIN/CARD16/CARD8/CASP1/CASP3/CCL2/CCR5/CD180/CD24/CD36/CD6/CD80/CDK19/CNR1/CSF2/CSF2RB/CSF3/CX3CL1/CXCL13/CXCL6/CYP27B1/DAB2IP/DEFB114/EDN1/EPO/ERBIN/FOS/FOXP3/GGT5/ICAM1/IL13/IL24/IRGM	0.00265628	0.0356018	0.0294853
GO:2000116	regulation of cysteine-type endopeptidase activity	36	ACVR1C/AIM2/ANP32B/APAF1/ARL6IP5/ARRB1/ASPH/BAD/BAK1/BCL10/BCL2L10/BCL2L13/BEX3/BID/BIRC3/BOK/CARD16/CARD18/CARD8/CASC2/CASP1/CASP2/CASP8AP2/CASP9/CAST/CCK/CD27/CFLAR/COL4A3/CRADD/CRYAB/CSN2/CST7/CTSH/DELE1/HSPE1	0.00265924	0.0356018	0.0294853
GO:0006123	mitochondrial electron transport, cytochrome c to oxygen	7	AFG1L/COX1/COX10/COX4I1/COX6B1/COX7A2L/COX7C	0.00270196	0.0357609	0.029617
GO:0009067	aspartate family amino acid biosynthetic process	7	AASDHPPT/AASS/ADI1/ASNSD1/BHMT/GOT1L1/GOT2	0.00270196	0.0357609	0.029617
GO:0019646	aerobic electron transport chain	7	AFG1L/COX1/COX10/COX4I1/COX6B1/COX7A2L/COX7C	0.00270196	0.0357609	0.029617
GO:0099633	protein localization to postsynaptic specialization membrane	7	ADAM22/CACNG2/CACNG3/CACNG4/CACNG5/CACNG7/GPC4	0.00270196	0.0357609	0.029617
GO:0099645	neurotransmitter receptor localization to postsynaptic specialization membrane	7	ADAM22/CACNG2/CACNG3/CACNG4/CACNG5/CACNG7/GPC4	0.00270196	0.0357609	0.029617
GO:0034754	cellular hormone metabolic process	24	ADH1B/ADH4/ADH7/ADM/AKR1B1/AKR1C1/AKR1C3/AKR1C4/ALDH1A1/ALDH1A2/ALDH8A1/ASMT/BCO1/BCO2/BMP5/CLCN2/CRABP1/CYP11A1/CYP26A1/CYP2W1/CYP46A1/DGKQ/ECE1/HSD3B2	0.00274758	0.0359785	0.0297973
GO:0046034	ATP metabolic process	46	AAAS/ABCD1/ACTN3/ADCYAP1/AFG1L/AK1/AK2/AK4/AK5/AK9/ALDOA/ALDOB/ALDOC/APP/ARNT/ATP1A2/ATP1B1/ATP5F1B/ATP5F1C/ATP5IF1/ATP5MC1/ATP5MC2/ATP5MC3/ATP5MF/ATP5MG/ATP5PD/ATP6/ATP6V0C/ATP6V1B1/ATP6V1B2/BAD/BEND3/BID/BPGM/CBFA2T3/CCNB1/COQ9/COX1/COX10/COX4I1/COX6B1/COX7A2L/COX7B2/COX7C/EIF6/FXN	0.00276462	0.0359785	0.0297973
GO:0002031	G protein-coupled receptor internalization	6	ADM/APELA/APLN/ARR3/ARRB1/DRD3	0.00278047	0.0359785	0.0297973
GO:0006206	pyrimidine nucleobase metabolic process	6	ALDH6A1/CAD/CDA/CMPK1/DPYD/DPYS	0.00278047	0.0359785	0.0297973
GO:0034310	primary alcohol catabolic process	6	ADH7/AKR1C3/ALDH1B1/ALDH2/ALDH3B1/ALDH3B2	0.00278047	0.0359785	0.0297973
GO:0034380	high-density lipoprotein particle assembly	6	ABCA1/APOA1/APOA2/APOE/APOM/BMP1	0.00278047	0.0359785	0.0297973
GO:0034384	high-density lipoprotein particle clearance	6	APOA1/APOA2/APOC2/APOC3/APOE/APOM	0.00278047	0.0359785	0.0297973
GO:0046033	AMP metabolic process	6	ADSL/AK1/AK2/AK3/AK4/AK9	0.00278047	0.0359785	0.0297973
GO:0061450	trophoblast cell migration	6	ACVR1C/AGO2/APELA/ARHGDIB/C1QBP/CALR	0.00278047	0.0359785	0.0297973
GO:1901569	fatty acid derivative catabolic process	6	ABCD1/ABHD16A/ACAT1/CYP4F11/CYP4F12/CYP4F2	0.00278047	0.0359785	0.0297973
GO:0033045	regulation of sister chromatid segregation	15	ANAPC15/ANAPC4/ANAPC5/ANAPC7/APC/BUB1/BUB1B/BUB3/CCNB1/CDC16/CDC20/CDC23/CDC6/DLGAP5/DYNC1LI1	0.002882	0.0369624	0.0306121
GO:0051881	regulation of mitochondrial membrane potential	15	ABCD1/ABL1/AKT2/ARL6IP5/ATP5IF1/BAD/BAK1/BCL2/BCL2L1/BCO2/BID/BOK/CASP1/CCK/FZD9	0.002882	0.0369624	0.0306121
GO:1905818	regulation of chromosome separation	15	ANAPC15/ANAPC4/ANAPC5/ANAPC7/APC/BUB1/BUB1B/BUB3/CCNB1/CDC16/CDC20/CDC23/CDC6/DLGAP5/DYNC1LI1	0.002882	0.0369624	0.0306121
GO:2001259	positive regulation of cation channel activity	15	ACTN2/ADRB2/AKAP6/AMIGO1/ANK2/ARC/CACNA2D1/CACNG2/CACNG3/CACNG4/CALM1/CALM3/CCL2/CTSS/FGF14	0.002882	0.0369624	0.0306121
GO:0050714	positive regulation of protein secretion	23	AACS/ACHE/ACSL4/ADAM9/ADCY8/ANKRD1/ANO1/APBB1/ARF1/ARF6/BAD/BAIAP3/BLK/C1QTNF12/C2CD2L/CAPN10/CD33/CFTR/EGFR/EXPH5/EZR/GOLPH3/IL13	0.00290812	0.0372149	0.0308213
GO:0009991	response to extracellular stimulus	65	AACS/ABCG5/ABCG8/ACACB/ACSL1/ACSL4/ACTA1/ACVR1C/ADA/ADCYAP1/ADIPOR2/ADM/ADRB1/ADRB2/AGL/AKR1C3/ALAD/ALB/ALDH1A2/ALPL/AOC1/APAF1/APOA1/APOE/APPL2/ARG1/ARSB/ASGR1/ASS1/ATG14/ATG5/BBS2/BBS4/BCHE/BCKDHB/BCL10/BCL2/BMT2/BNIP1/C2/CAD/CARTPT/CCK/CCL28/CHSY1/CNR1/COX4I1/CPEB4/CYP24A1/CYP26A1/CYP27B1/CYP8B1/DAD1/EEF2/EGFR/EIF2AK1/EIF4EBP1/EPO/FES/FKBP1B/FOS/FOSL1/HCRT/HMGCS1/ICAM1	0.00297576	0.0379967	0.0314687
GO:0045785	positive regulation of cell adhesion	59	ABL1/ADA/ADAM19/ADAM9/AFDN/AGER/AGR2/AIF1/ALOX5/ANGPT1/ANXA1/AP3B1/AP3D1/APOA1/ARHGEF7/BAD/BAG4/BCL10/C1QBP/CALR/CARD11/CAV1/CBFB/CCDC88B/CCL2/CCL25/CCL28/CD24/CD27/CD36/CD46/CD6/CD80/CD83/CDC42/CHRD/CLECL1/COL16A1/COL26A1/CRK/CRKL/CSPG5/CX3CL1/CXCL12/CXCL13/DNAJA3/DOCK8/EBI3/EPB41L4B/EPO/F11R/FMN1/FOXA1/FOXC2/FOXP3/HHLA2/HLA-DPA1/ICAM1/IQGAP1	0.00298649	0.0380498	0.0315127
GO:1901989	positive regulation of cell cycle phase transition	20	ADAM17/ADAMTS1/AIF1/ANAPC4/ANAPC5/ANAPC7/ANXA1/APP/ATAD5/BRD4/CCNB1/CCND2/CDC16/CDC23/CDC6/CDK10/DLGAP5/DYRK3/EGFR/HSPA2	0.00301951	0.0383862	0.0317913
GO:0098742	cell-cell adhesion via plasma-membrane adhesion molecules	41	ACVR1/ADGRL1/ADGRL3/ALCAM/AMIGO1/APOA1/ATP2C1/CADM3/CD177/CD6/CDH12/CDH15/CDH17/CDH18/CDH19/CDH22/CDH24/CDH3/CDH5/CDH6/CDH8/CDH9/CEACAM1/CEACAM8/CLDN17/CLDN2/CLDN6/CLSTN1/CLSTN3/CNTN2/CNTN4/CRB2/CX3CL1/DSC3/DSG1/DSG2/FLRT3/GPC4/ICAM1/IGSF11/IGSF9	0.00307369	0.0389894	0.0322909
GO:0017144	drug metabolic process	11	ABCB11/ADAL/AOX1/BCHE/CAD/CBR1/CYP2A7/CYP2E1/CYP2W1/CYP4F12/CYP4F2	0.00310882	0.03926	0.032515
GO:0086009	membrane repolarization	11	AKAP6/AKAP9/ANK2/ATP1A1/ATP1A2/ATP1B1/ATP1B2/ATP1B3/CACNA1D/CACNA2D1/CAV1	0.00310882	0.03926	0.032515
GO:0006939	smooth muscle contraction	19	ACTA2/ADA/ADRA1A/ADRA2A/ADRA2B/ADRA2C/ADRB2/ARHGAP42/ATP1A2/ATP2B4/BBS2/BDKRB2/CAV1/CHRM2/CHRNA3/CNN1/DAPK3/EDN1/FKBP1B	0.00313191	0.03926	0.032515
GO:0051592	response to calcium ion	25	ADAM9/ADCY1/ADCY8/ADD1/ADGRV1/AKR1C3/ALOX5AP/ANXA11/ANXA7/APOBEC1/BAD/BRAF/CACNG2/CALM1/CALM3/CAV1/CPNE3/CPNE6/CPNE9/EDN1/EGFR/FOS/GUCA1A/HPCA/IQGAP1	0.0031363	0.03926	0.032515
GO:1903169	regulation of calcium ion transmembrane transport	25	ABL1/ADRA2A/AHNAK/AKAP6/ANK2/APLNR/ATG5/ATP1A2/ATP1B1/ATP2A1/CACNA2D1/CALCR/CALM1/CALM3/CBARP/CD19/CX3CL1/DIAPH1/DRD1/DRD3/FGF14/FKBP1B/HPCA/HSPA2/IL13	0.0031363	0.03926	0.032515
GO:0050996	positive regulation of lipid catabolic process	8	AADAC/ABCD1/ABCD2/AKT2/APOA1/APOA2/APOC2/DAGLB	0.00313902	0.03926	0.032515
GO:2000377	regulation of reactive oxygen species metabolic process	31	ABCD1/ABCD2/ACE2/ACOD1/ADGRB1/AGTR2/AGXT2/AKR1C3/ALOX5/ARF4/ASS1/ATG5/ATP2B4/BCL2/BCO2/BST1/CAV1/CD177/CD34/CD36/CFLAR/CRYAB/CYBA/DDAH1/DUOXA1/EDN1/EGFR/EIF6/FPR2/GADD45A/ICAM1	0.00314242	0.03926	0.032515
GO:0043434	response to peptide hormone	60	ACTN2/ACVR1C/ADCY1/ADCY5/ADCY6/ADCY7/ADCY8/ADIPOR1/ADM/AGRP/AGTR2/AGTRAP/AKT2/ANXA1/APC/APOBEC1/APPL1/APPL2/ARG1/ARID1B/ASS1/ATP6V0A1/ATP6V0A4/ATP6V0C/ATP6V0D2/ATP6V1B1/ATP6V1B2/ATP6V1G1/BCAR1/BCAR3/C1QTNF12/C2CD5/CA2/CAD/CAPN10/CAV1/CCNA2/CDC6/CDO1/CEACAM1/CFLAR/CPEB1/CRK/CXCL12/CYFIP1/CYP11A1/EDN1/EGR2/EIF6/EPM2AIP1/ERRFI1/FOXC2/GAB1/GCNT1/GNAI1/GNRHR2/GOT2/HHEX/ICAM1/IQGAP1	0.00320556	0.0399627	0.033097
GO:0030004	cellular monovalent inorganic cation homeostasis	21	AGTR2/AQP11/ATP1A1/ATP1A2/ATP1A3/ATP1A4/ATP1B1/ATP1B2/ATP1B3/ATP5F1B/ATP6AP2/ATP6V0A1/ATP6V0A4/ATP6V0C/ATP6V0D2/ATP6V1B1/ATP6V1B2/ATP6V1G1/BCL2/CA2/CFTR	0.00322569	0.0401273	0.0332333
GO:0030501	positive regulation of bone mineralization	10	ACVR1/ACVR2A/ACVR2B/ADGRV1/ADRB2/ALOX5/ANO6/BMP4/BMPR1B/FZD9	0.00325843	0.040186	0.0332819
GO:0050892	intestinal absorption	10	ABCG5/ABCG8/ACO1/ADRA2A/AKR1C1/APOA1/CD36/CYP8B1/EZR/F11R	0.00325843	0.040186	0.0332819
GO:1901381	positive regulation of potassium ion transmembrane transport	10	ACTN2/AKAP6/AKAP9/AMIGO1/ANK2/ANO6/ATP1B1/ATP1B2/ATP1B3/FXYD2	0.00325843	0.040186	0.0332819
GO:0030851	granulocyte differentiation	9	AP3B1/C1QC/CBFA2T3/CEACAM1/CEBPA/CSF2/CSF3/HAX1/INPP5D	0.00329279	0.040186	0.0332819
GO:0034368	protein-lipid complex remodeling	9	ABCA5/ALB/APOA1/APOA2/APOC1/APOC2/APOC3/APOE/APOM	0.00329279	0.040186	0.0332819
GO:0034369	plasma lipoprotein particle remodeling	9	ABCA5/ALB/APOA1/APOA2/APOC1/APOC2/APOC3/APOE/APOM	0.00329279	0.040186	0.0332819
GO:0042573	retinoic acid metabolic process	9	ADH1B/ADH7/AKR1C3/ALDH1A2/ALDH8A1/BCO2/CRABP1/CYP26A1/CYP2W1	0.00329279	0.040186	0.0332819
GO:0042759	long-chain fatty acid biosynthetic process	9	ACSBG1/ACSBG2/ALOX15B/ALOX5/ASAH2B/CYP2E1/GPX4/GSTM1/GSTM4	0.00329279	0.040186	0.0332819
GO:0140448	signaling receptor ligand precursor processing	9	ACE/ACE2/ATP6AP2/BACE2/CASP1/CPA3/CTSZ/ECE1/ECE2	0.00329279	0.040186	0.0332819
GO:0009119	ribonucleoside metabolic process	15	ADA/ADAL/AK3/AK4/AMD1/APOBEC1/APOBEC3D/APOBEC3F/CARD11/CASK/CDA/CDADC1/ENPP4/ENTPD7/GMPR2	0.00332136	0.0402802	0.0333599
GO:0015909	long-chain fatty acid transport	15	ABCD1/ABCD2/ABCD3/ABCD4/ACACA/ACACB/ACE/ACSL1/AKT2/ANXA1/APOE/BDKRB2/CD36/DRD3/FABP4	0.00332136	0.0402802	0.0333599
GO:0043574	peroxisomal transport	15	ABCD1/ABCD2/ABCD3/ABCD4/ACAA1/ACOT4/ACOT8/ACOX2/ACOX3/AGPS/AGXT/BAAT/CRAT/ECI2/HAO2	0.00332136	0.0402802	0.0333599
GO:0071346	cellular response to interferon-gamma	29	ACOD1/ACTR2/ACTR3/ADAMTS13/AIF1/ARG1/ASS1/B2M/CAMK2B/CAMK2G/CASP1/CCL11/CCL13/CCL2/CCL22/CCL25/CCL4/CCL7/CCL8/CD58/CDC42/CX3CL1/DAPK3/EDN1/GBP1/GBP6/HLA-DPA1/ICAM1/IRGM	0.00337332	0.0407547	0.0337528
GO:1903792	negative regulation of anion transport	34	ABCA2/ABCG5/ABCG8/ACVR1C/ADA/ADRA2A/ADRA2B/ADRA2C/ADTRP/AGTR2/AKT2/ANGPT1/ANXA1/APOA2/APOC1/APOC2/APOC3/APOD/APOE/APPL2/ARL6IP5/BAG3/BAG4/BARD1/CABP1/CARTPT/CD200/CD36/CHGA/CNR1/CYP4F2/DERL2/DRD3/FKBP1B	0.00337454	0.0407547	0.0337528
GO:0051650	establishment of vesicle localization	33	ANKRD28/AP1AR/AP1M2/AP3B1/AP3B2/AP3D1/AREG/ARF1/ARFGAP2/ARFGAP3/ARL6/ASIP/BBS2/BBS4/BBS5/BBS7/BET1/BICDL1/BICDL2/BLOC1S3/BLOC1S4/BLOC1S6/C17orf75/CDH3/CEP19/CNIH1/CNIH2/CTSZ/DCTN2/DYNC1H1/DYNC1I1/EXOC4/FNBP1L	0.00339376	0.0409015	0.0338745
GO:0006690	icosanoid metabolic process	22	ABCC1/ABCC10/AKR1C1/AKR1C3/AKR1C4/ALOX15B/ALOX5/ALOX5AP/ANXA1/ATP6V1B1/CBR1/CYP2A7/CYP2E1/CYP4F11/CYP4F12/CYP4F2/DAGLA/DAGLB/EDN1/GGT5/GPX4/GSTM1	0.00340317	0.0409298	0.0338979
GO:0071827	plasma lipoprotein particle organization	12	ABCA1/ABCA5/ALB/APOA1/APOA2/APOC1/APOC2/APOC3/APOE/APOM/ARF1/BMP1	0.00343785	0.0412613	0.0341724
GO:0009410	response to xenobiotic stimulus	23	AADAC/ACAA1/ACSL1/ACSM1/ACY1/ACY3/AHR/AKR1C1/AKR7A3/AOC1/AOC3/ARNT/ARNT2/AS3MT/BPHL/CBR3/CYP26A1/CYP2A7/CYP2E1/CYP2W1/CYP46A1/GSTM1/GSTM4	0.00355328	0.0425586	0.0352469
GO:0120032	regulation of plasma membrane bounded cell projection assembly	30	ACTR2/ACTR3/ADAMTS16/AGRN/AKIRIN1/ANLN/APC/ARAP1/ARF6/ARHGAP24/ATG3/ATG5/ATMIN/BBS4/BIN3/BRK1/CAPZB/CAV1/CCP110/CDC42/CDC42EP1/CDK10/CDKL5/CYFIP1/CYLD/EPS8L3/FNBP1L/FSCN1/GAP43/ICAM1	0.00368282	0.0435159	0.0360397
GO:0099003	vesicle-mediated transport in synapse	31	ADCY1/ADRA1A/ADRA2A/AMPH/AP2B1/AP3B1/AP3D1/ARC/ARF6/ATAD1/ATP2A2/BACE1/BLOC1S6/BSN/BTBD8/BTBD9/CADPS2/CALM1/CALM3/CALY/CDK5R1/CHRNA5/CLSTN1/CNR1/CSPG5/CYFIP1/DGKQ/DRD3/DVL1/FGF14/HPCA	0.00368663	0.0435159	0.0360397
GO:0006029	proteoglycan metabolic process	17	ADAMTS12/ARSB/B3GALT6/B3GAT2/B4GALT7/BGN/BMPR1B/CANT1/CHST11/CHST14/CHST15/CHSY1/COL2A1/CSPG4/CSPG5/CTNNB1/CYTL1	0.00373434	0.0435159	0.0360397
GO:0008038	neuron recognition	11	AMIGO1/APP/CASP3/CDK5R1/CNR1/CNTN2/CNTN4/EPHB3/FOXG1/GAP43/IGSF9	0.00373503	0.0435159	0.0360397
GO:0047496	vesicle transport along microtubule	11	AP3B1/AP3B2/AP3D1/BICDL1/BICDL2/BLOC1S3/BLOC1S4/BLOC1S6/CNIH2/DYNC1H1/DYNC1I1	0.00373503	0.0435159	0.0360397
GO:0050798	activated T cell proliferation	11	ABL1/AGER/ARG1/BTN2A2/BTN3A1/CASP3/CD24/CLC/EPO/FOXP3/HHLA2	0.00373503	0.0435159	0.0360397
GO:0002002	regulation of angiotensin levels in blood	5	ACE/ACE2/ATP6AP2/CPA3/CTSZ	0.00374202	0.0435159	0.0360397
GO:0002003	angiotensin maturation	5	ACE/ACE2/ATP6AP2/CPA3/CTSZ	0.00374202	0.0435159	0.0360397
GO:0006216	cytidine catabolic process	5	APOBEC1/APOBEC3D/APOBEC3F/CDA/CDADC1	0.00374202	0.0435159	0.0360397
GO:0009972	cytidine deamination	5	APOBEC1/APOBEC3D/APOBEC3F/CDA/CDADC1	0.00374202	0.0435159	0.0360397
GO:0034372	very-low-density lipoprotein particle remodeling	5	APOA1/APOA2/APOC2/APOC3/APOE	0.00374202	0.0435159	0.0360397
GO:0045989	positive regulation of striated muscle contraction	5	ACE2/ADRA1A/ATP1A1/ATP2A1/CHGA	0.00374202	0.0435159	0.0360397
GO:0046087	cytidine metabolic process	5	APOBEC1/APOBEC3D/APOBEC3F/CDA/CDADC1	0.00374202	0.0435159	0.0360397
GO:0048548	regulation of pinocytosis	5	ANKFY1/APPL1/APPL2/CAV1/CDC42	0.00374202	0.0435159	0.0360397
GO:0050890	cognition	41	AAAS/ACTR2/ADCY1/ADCY8/ADGRF1/AGER/AMFR/APOE/APP/ARC/ARF4/ARL6IP5/ATAD1/ATP1A2/ATXN1L/B2M/B4GALT2/BBS4/BCHE/BHLHB9/BRINP1/BTBD9/C12orf57/C1QL1/CAMK4/CASP3/CBR3/CCK/CCL11/CHRM1/CNR1/CRTC1/CYFIP1/DRD1/DRD3/EGFR/EGR2/FOS/FOSL1/FZD9/GRPR	0.0037458	0.0435159	0.0360397
GO:0051271	negative regulation of cellular component movement	50	ABHD2/ABHD6/ACVR1C/ACVRL1/ADA/ADAM15/ADARB1/ADGRB1/ADIPOR1/ADIPOR2/ADTRP/AFDN/AGTR2/AIF1/ALOX15B/ANGPT4/AP1AR/APOD/APOE/APOH/ARHGAP4/ARHGDIB/ATP1B2/ATP2B4/BCL2/BMP5/C5AR2/CALR/CARD10/CCDC125/CCL2/CCL25/CCL28/CD200/CD300A/CD9/CERS2/CHRD/CNIH2/CRK/CSNK2B/CX3CL1/CXCL12/CXCL13/DAB2IP/DACH1/DUSP3/GADD45A/HOXA7/IL24	0.00377065	0.0437169	0.0362062
GO:0007611	learning or memory	36	AAAS/ACTR2/ADCY1/ADCY8/ADGRF1/AGER/AMFR/APOE/APP/ARC/ARF4/ARL6IP5/ATAD1/ATP1A2/ATXN1L/B2M/B4GALT2/BCHE/BHLHB9/BRINP1/BTBD9/C1QL1/CAMK4/CASP3/CCK/CCL11/CNR1/CRTC1/DRD1/DRD3/EGFR/EGR2/FOS/FOSL1/FZD9/GRPR	0.00382371	0.0441601	0.0365732
GO:0021700	developmental maturation	40	ABHD2/ACTL6B/ACVRL1/ADGRL1/AGRN/AKR1B1/ALDH1A2/ANKS1A/AP1M1/AP3D1/APP/ARHGEF15/ATP6AP2/AURKA/B4GALT6/BAIAP3/BCL2/BFSP2/BLOC1S3/BLOC1S6/C1QL1/CABYR/CAMK2B/CATSPER3/CATSPERD/CBFB/CCNB1/CCR6/CDC20/CDH3/CDH5/CDK5R1/CEBPA/CFTR/CLSTN1/CNTN2/CX3CL1/DAB2IP/EPO/FOXA1	0.00382411	0.0441601	0.0365732
GO:0032273	positive regulation of protein polymerization	23	ACTR2/ACTR3/AKAP9/ANKRD53/AP1AR/ARF1/ARF6/ARFIP1/ARFIP2/ARPC1A/ARPC1B/ARPC3/ARPC5/BAG4/BRK1/CCL11/CDC42EP1/CDK5R1/CSF3/CYFIP1/FES/FMN1/ICAM1	0.00391839	0.0451482	0.0373916
GO:0003085	negative regulation of systemic arterial blood pressure	6	ADRA1A/ADRB1/ADRB2/ADRB3/ARHGAP42/GPR37L1	0.00394862	0.0451482	0.0373916
GO:0006577	amino-acid betaine metabolic process	6	ACADL/ALDH7A1/ALDH9A1/BHMT/CPT1C/CRAT	0.00394862	0.0451482	0.0373916
GO:0030299	intestinal cholesterol absorption	6	ABCG5/ABCG8/AKR1C1/APOA1/CD36/CYP8B1	0.00394862	0.0451482	0.0373916
GO:1905820	positive regulation of chromosome separation	6	ANAPC4/ANAPC5/ANAPC7/CDC16/CDC23/DLGAP5	0.00394862	0.0451482	0.0373916
GO:0009167	purine ribonucleoside monophosphate metabolic process	10	ADA/ADSL/AK1/AK2/AK3/AK4/AK9/CARD11/CASK/GMPR2	0.00397431	0.0452634	0.037487
GO:0045776	negative regulation of blood pressure	10	ADM2/ADRA1A/ADRB1/ADRB2/ADRB3/APLN/ARHGAP42/CNR1/DRD3/GPR37L1	0.00397431	0.0452634	0.037487
GO:0001782	B cell homeostasis	8	ABL1/ADA/BAK1/BCL10/BCL2/CASP3/DOCK10/FOXP3	0.00402724	0.0455087	0.0376901
GO:0007271	synaptic transmission, cholinergic	8	ACHE/APOE/CHRNA3/CHRNA5/CHRNA6/CHRNB1/CHRNB3/CHRNE	0.00402724	0.0455087	0.0376901
GO:0048753	pigment granule organization	8	AP1M1/AP3B1/AP3D1/ASIP/BCL2/BLOC1S3/BLOC1S4/BLOC1S6	0.00402724	0.0455087	0.0376901
GO:0095500	acetylcholine receptor signaling pathway	8	ACHE/AGRN/CDK5R1/CHRM1/CHRM2/CHRM5/CHRNA3/CRKL	0.00402724	0.0455087	0.0376901
GO:0010524	positive regulation of calcium ion transport into cytosol	12	ABL1/AKAP6/APLNR/BAK1/CALCR/CALM1/CALM3/CAV1/CD19/CX3CL1/DRD1/IL13	0.0040603	0.0457287	0.0378723
GO:0051258	protein polymerization	43	ABL1/ACTR2/ACTR3/ADD1/ADD2/ADD3/AIF1/AKAP9/ANKRD53/AP1AR/ARF1/ARF6/ARFGEF1/ARFIP1/ARFIP2/ARHGAP18/ARHGAP28/ARL6/ARPC1A/ARPC1B/ARPC3/ARPC5/BAG4/BRK1/CAMSAP2/CAPZA1/CAPZA2/CAPZA3/CAPZB/CCL11/CDC42EP1/CDH5/CDK5R1/CENPJ/CHMP4B/CSF3/CYFIP1/DIAPH1/FES/FMN1/GPX4/HAX1/ICAM1	0.0040625	0.0457287	0.0378723
GO:0051656	establishment of organelle localization	59	ABCE1/ACTR10/ACTR2/ACTR3/ADGRE2/AGBL4/ANKRD28/ANKRD53/AP1AR/AP1M2/AP3B1/AP3B2/AP3D1/AREG/ARF1/ARFGAP2/ARFGAP3/ARHGAP21/ARL6/ASIP/BBS2/BBS4/BBS5/BBS7/BET1/BICDL1/BICDL2/BLK/BLOC1S3/BLOC1S4/BLOC1S6/C17orf75/CCNB1/CD300A/CDC23/CDC42/CDCA8/CDH3/CENPC/CENPQ/CEP19/CHAMP1/CHGA/CHMP4B/CLNK/CNIH1/CNIH2/CTSZ/DCTN2/DLGAP5/DYNC1H1/DYNC1I1/EIF6/EXOC4/EZR/FES/FNBP1L/GPSM2/IL13	0.00407596	0.0457913	0.0379242
GO:0051304	chromosome separation	18	ANAPC15/ANAPC4/ANAPC5/ANAPC7/APC/BUB1/BUB1B/BUB3/CCNB1/CDC16/CDC20/CDC23/CDC6/CENPX/DLGAP5/DYNC1LI1/EME2/ERCC4	0.00409088	0.0457941	0.0379265
GO:0045777	positive regulation of blood pressure	9	ACE/ADRA1A/ADRA1B/ADRA1D/ADRA2B/ADRB1/CARTPT/CNR1/F11R	0.0040999	0.0457941	0.0379265
GO:0045922	negative regulation of fatty acid metabolic process	9	ACACB/ACADL/ACADVL/APOC1/APOC3/APPL2/CEACAM1/CNR1/ETFBKMT	0.0040999	0.0457941	0.0379265
GO:0060271	cilium assembly	54	ABCC4/ABLIM1/ACTR2/ACTR3/ADAMTS16/AKAP9/ARL6/ATG3/ATG5/ATMIN/B9D1/BBS1/BBS10/BBS2/BBS4/BBS5/BBS7/C2CD3/CC2D2A/CCDC40/CCDC96/CCP110/CDC14A/CDC14C/CDK10/CDKL5/CENPJ/CEP131/CEP162/CEP164/CEP19/CEP250/CEP350/CEP41/CEP70/CEP76/CEP78/CFAP100/CFAP157/CFAP206/CFAP298/CFAP53/CFAP54/CFAP70/CYLD/DAW1/DCTN2/DCTN3/DNAH5/DNAI1/DNAJB13/DYNC1H1/DYNC2H1/FNBP1L	0.00414103	0.0461645	0.0382332
GO:0090068	positive regulation of cell cycle process	44	ADAM17/ADAMTS1/AIF1/ANAPC4/ANAPC5/ANAPC7/ANKRD31/ANXA1/APP/ARID3A/ATAD5/AURKA/BRD4/CASP2/CCNB1/CCND2/CDC14A/CDC14C/CDC16/CDC23/CDC42/CDC6/CDK10/CDK5R1/CENPJ/CEP295/CNOT10/CNOT11/CNOT3/CRADD/CRLF3/DAB2IP/DLGAP5/DRD3/DYNC1H1/DYNC1LI1/DYRK3/E2F8/EDN1/EGFR/GADD45A/GPSM2/GTSE1/HSPA2	0.00421222	0.0467849	0.0387471
GO:0032368	regulation of lipid transport	26	ABCA1/ABCA12/ABCA2/ABCA3/ABCA8/ABCG5/ABCG8/ACSL1/AGTR2/AKT2/APOA1/APOA2/APOC1/APOC2/APOC3/APOE/ARL6IP5/ATP1A2/ATP8A2/CAV1/CCK/CYP4F2/CYP8B1/DISP3/EDN1/EEPD1	0.00421282	0.0467849	0.0387471
GO:0070661	leukocyte proliferation	45	ABL1/ACE/ADA/AGER/AHR/AIF1/ANXA1/ARG1/AZI2/BCL2/BLK/BMP4/BST1/BTN2A2/BTN3A1/CARD11/CASP3/CBLB/CCDC88B/CCL8/CD180/CD19/CD22/CD24/CD300A/CD46/CD6/CD79A/CD80/CLC/CLECL1/CR2/CSF1R/CX3CL1/DNAJA3/DOCK8/EBI3/EPO/FKBP1B/FOXP3/HHEX/HHLA2/HLA-DPA1/IL13/INPP5D	0.00435606	0.0482002	0.0399192
GO:0046503	glycerolipid catabolic process	15	AADAC/ABHD12/ABHD16A/ABHD16B/ABHD2/ABHD6/APOA1/APOA2/APOC1/APOC2/APOC3/DAGLA/DAGLB/FABP4/GDPD1	0.00436521	0.0482002	0.0399192
GO:0071260	cellular response to mechanical stimulus	15	ANKRD1/ATP1A1/ATP1A2/BAD/BAG3/BAK1/BCL10/CASP1/CASP2/CASP8AP2/CRADD/EGFR/F11R/GADD45A/IL13	0.00436521	0.0482002	0.0399192
GO:0031532	actin cytoskeleton reorganization	19	ABL1/ABL2/ANXA1/ARAP1/ARHGDIA/ARHGDIB/ATP2C1/BCAR1/CAPN10/CDC42/CSF1R/CSF3/DAPK3/EZR/F11R/FES/GAB1/GDPD2/HAX1	0.00440003	0.0484923	0.0401611
GO:0070169	positive regulation of biomineral tissue development	11	ACVR1/ACVR2A/ACVR2B/ADGRV1/ADRB2/ALOX5/ANO6/BMP4/BMPR1B/ENAM/FZD9	0.00445801	0.0489452	0.0405362
GO:0120163	negative regulation of cold-induced thermogenesis	11	ABHD6/ACOT11/ACOT13/ACTN3/ACVR2B/ADAM17/ADAMTS5/ALDH1A1/ARNTL/ARRDC3/FOXC2	0.00445801	0.0489452	0.0405362
GO:0098533	ATPase dependent transmembrane transport complex	14	ABCA2/ABCB6/ABCB8/ABCD4/ABCG5/ABCG8/ATP1A1/ATP1A2/ATP1A3/ATP1A4/ATP1B1/ATP1B2/ATP1B3/FXYD2	1.40568e-11	8.89797e-09	6.59931e-09
GO:0005869	dynactin complex	12	ACTA1/ACTA2/ACTC1/ACTG2/ACTL10/ACTL7A/ACTL7B/ACTL9/ACTR10/DCTN2/DCTN3/DCTN4	8.93831e-10	2.82898e-07	2.09815e-07
GO:0098978	glutamatergic synapse	61	ABHD17A/ABHD17B/ABHD17C/ABHD6/ACTB/ACTN2/ADAM22/ADCY1/ADCY8/ADGRA1/ADGRL2/ADGRL3/ADRA1A/ADRA2C/AKAP9/AP2B1/AP3D1/APOE/ARC/ARF1/ARF4/ARF6/ARHGAP22/ARHGAP39/ATAD1/ATP2B4/BCR/BSN/C1QBP/CACNG2/CACNG3/CACNG4/CACNG5/CACNG7/CADPS2/CALY/CAMK1/CAMK4/CDH8/CDKL5/CHRM1/CLSTN1/CLSTN3/CNIH2/CNR1/CPT1C/CRTC1/CSPG5/DGKB/DGKE/DGKQ/DLGAP4/DRD3/DVL1/EIF4EBP1/ERBIN/FBXO45/FLRT3/FZD9/GPC4/HPCA	5.86012e-08	1.23649e-05	9.17057e-06
GO:1904949	ATPase complex	29	ABCA2/ABCB6/ABCB8/ABCD4/ABCG5/ABCG8/ACTL6B/ACTR5/ANP32E/ARID1A/ARID1B/ATAD5/ATP10A/ATP10B/ATP10D/ATP1A1/ATP1A2/ATP1A3/ATP1A4/ATP1B1/ATP1B2/ATP1B3/BAZ1A/BICRAL/CECR2/CHD5/CHRAC1/DPF3/FXYD2	1.00148e-07	1.58484e-05	1.17542e-05
GO:0005680	anaphase-promoting complex	12	ANAPC10/ANAPC13/ANAPC15/ANAPC4/ANAPC5/ANAPC7/BUB1B/CDC16/CDC20/CDC20B/CDC23/CUL7	1.81353e-07	2.29593e-05	1.70281e-05
GO:0101002	ficolin-1-rich granule	41	A1BG/ACLY/ACTR10/ACTR2/ADGRE3/AGL/ALAD/ALDOA/ALDOC/ALOX5/AP2A2/APAF1/ARL8A/ARPC5/ARSB/ASAH1/ATP6AP2/ATP6V0A1/ATP6V0C/C1orf35/CALML5/CANT1/CD300A/CD58/CD93/CDA/CFD/CSNK2B/CSTB/CTSH/CTSS/CTSZ/DERA/DIAPH1/DSG1/DYNC1LI1/EEF2/ENPP4/FCAR/FPR2/HUWE1	4.06548e-07	4.06857e-05	3.01752e-05
GO:0034361	very-low-density lipoprotein particle	11	APOA1/APOA2/APOBR/APOC1/APOC2/APOC3/APOE/APOH/APOL1/APOM/APOO	5.36417e-07	4.06857e-05	3.01752e-05
GO:0034385	triglyceride-rich plasma lipoprotein particle	11	APOA1/APOA2/APOBR/APOC1/APOC2/APOC3/APOE/APOH/APOL1/APOM/APOO	5.36417e-07	4.06857e-05	3.01752e-05
GO:0016342	catenin complex	14	APC/CDH12/CDH15/CDH17/CDH18/CDH19/CDH22/CDH24/CDH3/CDH5/CDH6/CDH8/CDH9/CTNNB1	5.7847e-07	4.06857e-05	3.01752e-05
GO:1990351	transporter complex	62	ABCA2/ABCB6/ABCB8/ABCC9/ABCD4/ABCG5/ABCG8/ABHD12/ABHD6/AKAP6/AKAP9/AMIGO1/ANO1/ANO6/ATP10A/ATP10B/ATP10D/ATP1A1/ATP1A2/ATP1A3/ATP1A4/ATP1B1/ATP1B2/ATP1B3/ATP2A1/BEST2/BEST3/CACNA1D/CACNA1E/CACNA1F/CACNA1I/CACNA1S/CACNA2D1/CACNG2/CACNG3/CACNG4/CACNG5/CACNG7/CALM1/CALM3/CATSPER1/CATSPER3/CATSPERB/CATSPERD/CATSPERG/CFTR/CHRNA3/CHRNA5/CHRNA6/CHRNB1/CHRNB3/CHRND/CHRNE/CLCN2/CLDN17/CNGA3/CNIH2/CPT1C/FK…	7.70062e-07	4.87449e-05	3.61524e-05
GO:0034704	calcium channel complex	21	AKAP6/ATP2A1/CACNA1D/CACNA1E/CACNA1F/CACNA1I/CACNA1S/CACNA2D1/CACNG2/CACNG3/CACNG4/CACNG7/CALM1/CALM3/CATSPER1/CATSPER3/CATSPERB/CATSPERD/CATSPERG/FKBP1B/HSPA2	1.08232e-06	6.22824e-05	4.61927e-05
GO:0000152	nuclear ubiquitin ligase complex	16	ANAPC10/ANAPC13/ANAPC15/ANAPC4/ANAPC5/ANAPC7/ANKRD39/BARD1/BCOR/BUB1B/CBX7/CDC16/CDC20/CDC20B/CDC23/CUL7	1.28124e-06	6.23866e-05	4.627e-05
GO:0005891	voltage-gated calcium channel complex	16	CACNA1D/CACNA1E/CACNA1F/CACNA1I/CACNA1S/CACNA2D1/CACNG2/CACNG3/CACNG4/CACNG7/CATSPER1/CATSPER3/CATSPERB/CATSPERD/CATSPERG/HSPA2	1.28124e-06	6.23866e-05	4.627e-05
GO:1902495	transmembrane transporter complex	59	ABCA2/ABCB6/ABCB8/ABCC9/ABCD4/ABCG5/ABCG8/ABHD12/ABHD6/AKAP6/AKAP9/AMIGO1/ANO1/ANO6/ATP1A1/ATP1A2/ATP1A3/ATP1A4/ATP1B1/ATP1B2/ATP1B3/ATP2A1/BEST2/BEST3/CACNA1D/CACNA1E/CACNA1F/CACNA1I/CACNA1S/CACNA2D1/CACNG2/CACNG3/CACNG4/CACNG5/CACNG7/CALM1/CALM3/CATSPER1/CATSPER3/CATSPERB/CATSPERD/CATSPERG/CFTR/CHRNA3/CHRNA5/CHRNA6/CHRNB1/CHRNB3/CHRND/CHRNE/CLCN2/CLDN17/CNGA3/CNIH2/CPT1C/FKBP1B/FXYD2/GRIN2D/HSP…	1.62724e-06	6.95118e-05	5.15544e-05
GO:0097060	synaptic membrane	65	ABHD17A/ABHD17B/ABHD17C/ABHD6/ACP4/ACTN2/ADAM22/ADCY1/ADCY8/ADGRL1/ADGRL2/ADRA1A/ADRA2C/AKAP9/ANK1/ANK2/ANXA1/APH1A/ARC/ARRB1/ATAD1/ATP2B4/ATP6AP2/CACNG2/CACNG3/CACNG4/CACNG5/CACNG7/CALB2/CASK/CDH8/CDH9/CHRM1/CHRM2/CHRM5/CHRNA3/CHRNA5/CHRNA6/CHRNB1/CHRNB3/CHRND/CHRNE/CLSTN1/CLSTN3/CLTB/CNIH2/CNR1/CNTN2/CNTN5/CNTNAP1/CRKL/CRYAB/CSPG5/DAGLA/DAGLB/DCC/DGKB/DNAJA3/DRD3/FBXO45/FLRT3/FOSL1/GPC4/GRIK1/G…	1.6472e-06	6.95118e-05	5.15544e-05
GO:0030119	AP-type membrane coat adaptor complex	15	AFTPH/AP1M1/AP1M2/AP2A2/AP2B1/AP2S1/AP3B1/AP3B2/AP3D1/AP4B1/AP4E1/AP4M1/AP4S1/AP5M1/BTBD8	2.4504e-06	9.69439e-05	7.18999e-05
GO:0005890	sodium:potassium-exchanging ATPase complex	8	ATP1A1/ATP1A2/ATP1A3/ATP1A4/ATP1B1/ATP1B2/ATP1B3/FXYD2	2.77936e-06	0.00010349	7.6755e-05
GO:0030315	T-tubule	17	ADRA1A/AHNAK/AHNAK2/AKAP6/ANK2/ATP1A1/ATP1A2/ATP1B1/ATP2B4/CACNA1D/CACNA1S/CACNA2D1/CACNG4/CACNG7/DYSF/EZR/GOT2	3.52143e-06	0.000122422	9.07964e-05
GO:0099240	intrinsic component of synaptic membrane	32	ABHD17A/ABHD17B/ABHD6/ADAM22/ADCY1/ADCY8/ADGRL2/ADRA1A/ADRA2C/APH1A/ATP2B4/CACNG2/CACNG3/CACNG4/CACNG5/CACNG7/CDH9/CHRM1/CHRNB1/CHRND/CLSTN1/CLSTN3/CNIH2/CNR1/CNTN2/CNTN5/CSPG5/DAGLA/DCC/DRD3/FLRT3/GPC4	3.67461e-06	0.000122422	9.07964e-05
GO:0099568	cytoplasmic region	49	ABHD12/ABHD13/ACTR10/ADA/AGBL4/AKAP14/AKR1B1/ANLN/AP3B1/AP3B2/AP3D1/ARC/ARFGEF2/ARL6/ARL8A/ATG14/ATG16L1/ATG5/BBS1/BBS5/BBS7/BLOC1S3/BLOC1S4/BLOC1S6/BSN/CALY/CCDC40/CCDC96/CDKL5/CEP162/CFAP100/CFAP206/CFAP54/CFAP70/CLTB/CTSZ/DNAH2/DNAH5/DNAH6/DNAH9/DNAI1/DNAJB13/DYNC1H1/DYNC2H1/EFHC2/EPB41L2/GNAI1/GPSM2/HPCA	3.96924e-06	0.000125626	9.31727e-05
GO:0009897	external side of plasma membrane	68	ABCC4/ABCG2/ACE/ACKR2/ACKR3/ACKR4/ADA/ADAM20/ADAM21/ADAM9/ADGRA3/ALCAM/ANXA1/ATP1B2/ATP6AP2/B2M/B4GALT1/BTN1A1/BTN2A2/BTN3A1/BTN3A2/BTN3A3/BTNL8/BTNL9/CALR/CCR3/CCR5/CCR6/CCR9/CCRL2/CD163/CD19/CD1C/CD1E/CD2/CD22/CD24/CD248/CD27/CD33/CD34/CD36/CD3G/CD6/CD69/CD79A/CD79B/CD80/CD83/CD8A/CDH5/CLEC14A/CLEC2B/CLEC2D/CRLF2/CSF2RA/CSF3R/CXCL12/CXCR3/EBI3/ECE1/ENOX1/F10/GPC4/HHLA2/ICAM1/IL13/IL17A	4.53828e-06	0.000136797	0.000101457
GO:0016469	proton-transporting two-sector ATPase complex	17	ATP5F1B/ATP5F1C/ATP5MC1/ATP5MC2/ATP5MC3/ATP5MF/ATP5MG/ATP5PD/ATP6/ATP6AP2/ATP6V0A1/ATP6V0A4/ATP6V0C/ATP6V0D2/ATP6V1B1/ATP6V1B2/ATP6V1G1	4.7592e-06	0.000136935	0.00010156
GO:0033177	proton-transporting two-sector ATPase complex, proton-transporting domain	11	ATP5MC1/ATP5MC2/ATP5MC3/ATP5MF/ATP5MG/ATP5PD/ATP6/ATP6V0A1/ATP6V0A4/ATP6V0C/ATP6V0D2	5.5086e-06	0.000151606	0.000112441
GO:0098936	intrinsic component of postsynaptic membrane	26	ABHD17A/ABHD17B/ABHD6/ADAM22/ADCY1/ADGRL2/ADRA1A/ADRA2C/CACNG2/CACNG3/CACNG4/CACNG5/CACNG7/CDH9/CHRM1/CHRNB1/CHRND/CLSTN1/CLSTN3/CNIH2/CNTN2/CSPG5/DAGLA/DCC/DRD3/FLRT3	6.31869e-06	0.000166655	0.000123602
GO:0042627	chylomicron	8	APOA1/APOA2/APOBR/APOC1/APOC2/APOC3/APOE/APOH	6.60539e-06	0.000167248	0.000124042
GO:0045121	membrane raft	57	ABCA1/ABCG2/ACE2/ADAM17/ADCY1/ADCY8/ADD2/ADRA1A/ADRA1B/ADTRP/AHNAK/AKAP5/AKAP6/ANGPT1/ANO1/APP/ARC/ARID3A/ATP1A1/ATP1A2/ATP1A4/ATP1B1/ATP1B3/ATP2B4/BAALC/BACE1/BCL10/BVES/CARD11/CASP3/CAV1/CAVIN1/CAVIN2/CAVIN3/CBLB/CD177/CD19/CD2/CD24/CD36/CD48/CD79A/CD8A/CDH15/CFLAR/CHRNA3/CNR1/CRK/DAPK3/DLL1/EEF2/EGFR/EZR/GNAI1/ICAM1/INPP5D/IQGAP1	7.24143e-06	0.000169771	0.000125913
GO:0098857	membrane microdomain	57	ABCA1/ABCG2/ACE2/ADAM17/ADCY1/ADCY8/ADD2/ADRA1A/ADRA1B/ADTRP/AHNAK/AKAP5/AKAP6/ANGPT1/ANO1/APP/ARC/ARID3A/ATP1A1/ATP1A2/ATP1A4/ATP1B1/ATP1B3/ATP2B4/BAALC/BACE1/BCL10/BVES/CARD11/CASP3/CAV1/CAVIN1/CAVIN2/CAVIN3/CBLB/CD177/CD19/CD2/CD24/CD36/CD48/CD79A/CD8A/CDH15/CFLAR/CHRNA3/CNR1/CRK/DAPK3/DLL1/EEF2/EGFR/EZR/GNAI1/ICAM1/INPP5D/IQGAP1	7.24143e-06	0.000169771	0.000125913
GO:0045211	postsynaptic membrane	49	ABHD17A/ABHD17B/ABHD17C/ABHD6/ACP4/ACTN2/ADAM22/ADCY1/ADGRL2/ADRA1A/ADRA2C/ANK1/ANK2/ARC/ARRB1/ATAD1/ATP6AP2/CACNG2/CACNG3/CACNG4/CACNG5/CACNG7/CDH9/CHRM1/CHRM2/CHRM5/CHRNA3/CHRNA5/CHRNA6/CHRNB1/CHRNB3/CHRND/CHRNE/CLSTN1/CLSTN3/CNIH2/CNTN2/CRKL/CSPG5/DAGLA/DAGLB/DCC/DGKB/DNAJA3/DRD3/FBXO45/FLRT3/GRIK1/GRIN2D	8.54557e-06	0.000193191	0.000143283
GO:0032838	plasma membrane bounded cell projection cytoplasm	42	ABHD12/ABHD13/ACTR10/ADA/AGBL4/AKAP14/AKR1B1/AP3B1/AP3B2/AP3D1/ARC/ARFGEF2/ARL6/ARL8A/ATG14/ATG16L1/ATG5/BBS1/BBS5/BBS7/BLOC1S3/BLOC1S4/BLOC1S6/CALY/CCDC40/CCDC96/CDKL5/CEP162/CFAP100/CFAP206/CFAP54/CFAP70/DNAH2/DNAH5/DNAH6/DNAH9/DNAI1/DNAJB13/DYNC1H1/DYNC2H1/EFHC2/HPCA	1.04105e-05	0.000227236	0.000168533
GO:0034364	high-density lipoprotein particle	11	APOA1/APOA2/APOC1/APOC2/APOC3/APOE/APOF/APOH/APOL1/APOM/APOO	2.18231e-05	0.000460468	0.000341512
GO:0030131	clathrin adaptor complex	10	AFTPH/AP1M1/AP1M2/AP2A2/AP2B1/AP2S1/AP3B1/AP4B1/AP4M1/BTBD8	4.11592e-05	0.000840443	0.000623327
GO:0070820	tertiary granule	33	ADGRE3/ALDOA/ALDOC/ANO6/AP2A2/ARL8A/ASAH1/ATP6AP2/ATP6V0A1/ATP6V0C/B2M/CANT1/CD177/CD300A/CD33/CD58/CD93/CDA/CEACAM1/CEACAM8/CSTB/CTSH/CTSS/CYBA/CYFIP1/DIAPH1/DSG1/DYNC1LI1/ENPP4/FCAR/FLG2/FPR2/GPR84	4.36853e-05	0.00086415	0.000640909
GO:0099146	intrinsic component of postsynaptic density membrane	15	ABHD17A/ABHD17B/ADAM22/ADCY1/ADRA2C/CACNG2/CACNG3/CACNG4/CACNG7/CHRM1/CLSTN1/CLSTN3/CNIH2/DCC/DRD3	5.36026e-05	0.0010282	0.000762576
GO:0098839	postsynaptic density membrane	21	ABHD17A/ABHD17B/ABHD17C/ACTN2/ADAM22/ADCY1/ADRA2C/ARC/CACNG2/CACNG3/CACNG4/CACNG5/CACNG7/CHRM1/CLSTN1/CLSTN3/CNIH2/DAGLA/DCC/DRD3/GRIN2D	5.95207e-05	0.00110813	0.000821864
GO:0099572	postsynaptic specialization	55	ABHD17A/ABHD17B/ABHD17C/ACTN2/ACTR2/ADAM22/ADCY1/ADCY8/ADD1/ADD2/ADD3/ADGRA1/ADGRB1/ADGRL1/ADRA2C/AKAP5/ARC/ARF1/ARHGAP32/ARHGEF9/ARRB1/ATP1A1/BAALC/BCAS1/BCR/BSN/CABP1/CACNG2/CACNG3/CACNG4/CACNG5/CACNG7/CAMK1/CDK5R1/CDKL5/CHRM1/CHRNA3/CHRNB1/CHRND/CLSTN1/CLSTN3/CNIH2/CPEB1/CPEB4/CRTC1/CRYAB/DAGLA/DCC/DLGAP4/DRD3/DVL1/FBXO45/GAP43/GRIN2D/IGSF11	6.9882e-05	0.00126387	0.000937365
GO:0032279	asymmetric synapse	53	ABHD17A/ABHD17B/ABHD17C/ACTN2/ACTR2/ADAM22/ADCY1/ADCY8/ADD1/ADD2/ADD3/ADGRA1/ADGRB1/ADGRL1/ADRA2C/AKAP5/ARC/ARF1/ARFGEF2/ARHGAP32/ARHGEF9/ARRB1/ATP1A1/BAALC/BCAS1/BCR/BSN/CABP1/CACNG2/CACNG3/CACNG4/CACNG5/CACNG7/CAMK1/CDK5R1/CDKL5/CHRM1/CHRNA3/CLSTN1/CLSTN3/CNIH2/CPEB1/CPEB4/CRTC1/CRYAB/DAGLA/DCC/DRD3/DVL1/FBXO45/GAP43/GRIN2D/IGSF11	7.36427e-05	0.00126513	0.000938305
GO:0099055	integral component of postsynaptic membrane	23	ABHD6/ADAM22/ADCY1/ADGRL2/ADRA1A/ADRA2C/CACNG2/CACNG3/CACNG4/CACNG5/CACNG7/CDH9/CHRM1/CHRNB1/CHRND/CLSTN1/CLSTN3/CNIH2/CSPG5/DAGLA/DCC/DRD3/FLRT3	7.39494e-05	0.00126513	0.000938305
GO:0098984	neuron to neuron synapse	56	ABHD17A/ABHD17B/ABHD17C/ACTN2/ACTR2/ADAM22/ADCY1/ADCY8/ADD1/ADD2/ADD3/ADGRA1/ADGRB1/ADGRL1/ADRA2C/AKAP5/ARC/ARF1/ARFGEF2/ARHGAP32/ARHGEF9/ARRB1/ATP1A1/ATP1A3/ATP1B2/BAALC/BACE1/BCAS1/BCR/BSN/CABP1/CACNG2/CACNG3/CACNG4/CACNG5/CACNG7/CAMK1/CDK5R1/CDKL5/CHRM1/CHRNA3/CLSTN1/CLSTN3/CNIH2/CPEB1/CPEB4/CRTC1/CRYAB/DAGLA/DCC/DRD3/DVL1/FBXO45/GAP43/GRIN2D/IGSF11	7.67692e-05	0.00127881	0.000948451
GO:0034362	low-density lipoprotein particle	7	APOA1/APOBR/APOC2/APOE/APOF/APOM/APOO	8.3609e-05	0.00135704	0.00100647
GO:0005802	trans-Golgi network	44	AFTPH/AP1M1/AP1M2/AP4B1/AP4E1/AP4M1/AP4S1/APP/ARAP1/ARF1/ARFGEF1/ARFGEF2/ARFIP1/ARFIP2/ARFRP1/ARL1/ARL5C/ATP11B/ATP11C/ATP2C1/ATP7B/ATP8B2/ATP8B3/ATP9A/ATP9B/BACE1/BACE2/BAIAP3/BIRC6/BOK/C17orf75/CALN1/CBY1/CHAC1/CHST1/CLTB/COG6/COG7/COG8/EIPR1/GCC2/GCNT1/GOLPH3/HLA-DPA1	8.97306e-05	0.00137814	0.00102212
GO:0099699	integral component of synaptic membrane	27	ABHD6/ADAM22/ADCY1/ADCY8/ADGRL2/ADRA1A/ADRA2C/APH1A/ATP2B4/CACNG2/CACNG3/CACNG4/CACNG5/CACNG7/CDH9/CHRM1/CHRNB1/CHRND/CLSTN1/CLSTN3/CNIH2/CNR1/CSPG5/DAGLA/DCC/DRD3/FLRT3	9.09249e-05	0.00137814	0.00102212
GO:0014069	postsynaptic density	52	ABHD17A/ABHD17B/ABHD17C/ACTN2/ACTR2/ADAM22/ADCY1/ADCY8/ADD1/ADD2/ADD3/ADGRA1/ADGRB1/ADGRL1/ADRA2C/AKAP5/ARC/ARF1/ARHGAP32/ARHGEF9/ARRB1/ATP1A1/BAALC/BCAS1/BCR/BSN/CABP1/CACNG2/CACNG3/CACNG4/CACNG5/CACNG7/CAMK1/CDK5R1/CDKL5/CHRM1/CHRNA3/CLSTN1/CLSTN3/CNIH2/CPEB1/CPEB4/CRTC1/CRYAB/DAGLA/DCC/DRD3/DVL1/FBXO45/GAP43/GRIN2D/IGSF11	9.32431e-05	0.00137814	0.00102212
GO:0034358	plasma lipoprotein particle	12	APOA1/APOA2/APOBR/APOC1/APOC2/APOC3/APOE/APOF/APOH/APOL1/APOM/APOO	9.5795e-05	0.00137814	0.00102212
GO:1990777	lipoprotein particle	12	APOA1/APOA2/APOBR/APOC1/APOC2/APOC3/APOE/APOF/APOH/APOL1/APOM/APOO	9.5795e-05	0.00137814	0.00102212
GO:0005753	mitochondrial proton-transporting ATP synthase complex	9	ATP5F1B/ATP5F1C/ATP5MC1/ATP5MC2/ATP5MC3/ATP5MF/ATP5MG/ATP5PD/ATP6	0.000119382	0.00167931	0.00124548
GO:0036128	CatSper complex	6	CATSPER1/CATSPER3/CATSPERB/CATSPERD/CATSPERG/HSPA2	0.000126528	0.00174113	0.00129133
GO:1904813	ficolin-1-rich granule lumen	26	A1BG/ACLY/ACTR10/ACTR2/AGL/ALAD/ALDOA/ALDOC/ALOX5/APAF1/ARPC5/ARSB/ASAH1/C1orf35/CALML5/CANT1/CDA/CFD/CSNK2B/CSTB/CTSH/CTSS/CTSZ/DERA/EEF2/HUWE1	0.000134886	0.00181665	0.00134735
GO:0045263	proton-transporting ATP synthase complex, coupling factor F(o)	7	ATP5MC1/ATP5MC2/ATP5MC3/ATP5MF/ATP5MG/ATP5PD/ATP6	0.000153128	0.00201938	0.0014977
GO:0045259	proton-transporting ATP synthase complex	9	ATP5F1B/ATP5F1C/ATP5MC1/ATP5MC2/ATP5MC3/ATP5MF/ATP5MG/ATP5PD/ATP6	0.000179217	0.00231519	0.0017171
GO:0032994	protein-lipid complex	12	APOA1/APOA2/APOBR/APOC1/APOC2/APOC3/APOE/APOF/APOH/APOL1/APOM/APOO	0.000226994	0.00287374	0.00213135
GO:0098948	intrinsic component of postsynaptic specialization membrane	17	ABHD17A/ABHD17B/ADAM22/ADCY1/ADRA2C/CACNG2/CACNG3/CACNG4/CACNG7/CHRM1/CHRNB1/CHRND/CLSTN1/CLSTN3/CNIH2/DCC/DRD3	0.000260329	0.00320779	0.00237911
GO:0005782	peroxisomal matrix	14	ABCD3/ACAA1/ACOT4/ACOT6/ACOT8/ACOX2/ACOX3/ACOXL/AGPS/AGXT/BAAT/CRAT/ECI2/HAO2	0.000268583	0.00320779	0.00237911
GO:0031907	microbody lumen	14	ABCD3/ACAA1/ACOT4/ACOT6/ACOT8/ACOX2/ACOX3/ACOXL/AGPS/AGXT/BAAT/CRAT/ECI2/HAO2	0.000268583	0.00320779	0.00237911
GO:0005741	mitochondrial outer membrane	35	ABCB6/ACACB/ACSL1/ACSL4/ACSL6/AGK/AGPAT4/AGPAT5/AIFM2/AKAP1/APOO/APOOL/ARG1/ARMC1/ARMCX1/ARMCX2/ASS1/ATP5MC2/ATP5MC3/BAD/BAK1/BCL2/BCL2A1/BCL2L1/BCL2L10/BID/BOK/BPHL/BRI3BP/CNR1/CPT1C/CYP24A1/CYP27B1/GK2/HAX1	0.000283692	0.0033255	0.00246641
GO:0099634	postsynaptic specialization membrane	23	ABHD17A/ABHD17B/ABHD17C/ACTN2/ADAM22/ADCY1/ADRA2C/ARC/CACNG2/CACNG3/CACNG4/CACNG5/CACNG7/CHRM1/CHRNB1/CHRND/CLSTN1/CLSTN3/CNIH2/DAGLA/DCC/DRD3/GRIN2D	0.00029081	0.00334695	0.00248232
GO:0005911	cell-cell junction	71	ABCB11/ACTB/ACTR3/ADAM15/ADAM17/ADD1/ADD3/ADGRB1/ADGRL3/AFDN/AHNAK/AJAP1/AKAP6/AKR1B1/ALOX15B/ANK2/ANXA1/AOC1/APC/APP/ARHGAP24/ATP1A1/ATP1A2/ATP1B1/ATP2A2/B4GALT1/BVES/CADM3/CALB2/CASK/CCDC85A/CCDC85C/CD2/CDC42/CDC42EP1/CDH12/CDH18/CDH19/CDH22/CDH24/CDH3/CDH5/CDH6/CDH8/CDH9/CEACAM1/CGN/CGNL1/CLDN17/CLDN2/CLDN6/CNKSR1/CNTNAP1/COL17A1/CTNNB1/DES/DLL1/DSC3/DSG1/DSG2/EPB41L4B/F11R/FGFR4/FLRT1/FLRT3/F…	0.000331546	0.00374766	0.00277951
GO:0005788	endoplasmic reticulum lumen	49	ADAMTS13/ADAMTS5/ADAMTS7/ADAMTSL4/AFP/ALB/ALG12/AMBN/ANO8/APOA1/APOA2/APOE/APOL1/APP/ARSA/ARSB/ARSD/ARSG/ARSI/ARSJ/B2M/BACE1/BCHE/BMP15/BMP4/BPIFB2/CALR/CALR3/COL16A1/COL17A1/COL1A2/COL26A1/COL28A1/COL2A1/COL4A2/COL4A3/COL6A2/COL6A3/CP/CTSZ/CYP2W1/EBI3/EDN1/ENAM/ERO1A/EVA1A/F10/GPX7/H6PD	0.000356542	0.00395949	0.00293661
GO:0032281	AMPA glutamate receptor complex	9	ABHD12/ABHD6/CACNG2/CACNG3/CACNG4/CACNG5/CACNG7/CNIH2/CPT1C	0.000374233	0.00408431	0.00302919
GO:0099061	integral component of postsynaptic density membrane	13	ADAM22/ADCY1/ADRA2C/CACNG2/CACNG3/CACNG4/CACNG7/CHRM1/CLSTN1/CLSTN3/CNIH2/DCC/DRD3	0.000406696	0.00436337	0.00323616
GO:0005892	acetylcholine-gated channel complex	7	CHRNA3/CHRNA5/CHRNA6/CHRNB1/CHRNB3/CHRND/CHRNE	0.000428223	0.00451775	0.00335065
GO:0062023	collagen-containing extracellular matrix	63	A1BG/A2M/ACHE/ADAM19/ADAMDEC1/ADAMTS1/ADAMTS2/ADAMTS20/ADAMTS4/ADAMTS5/ADAMTS8/ADAMTSL4/AEBP1/AGRN/AMBP/AMELY/ANGPT1/ANGPT4/ANGPTL4/ANGPTL7/ANXA1/ANXA11/ANXA2P2/ANXA4/ANXA5/ANXA7/APLP1/APOA1/APOC3/APOE/APOH/ATRN/ATRNL1/BGN/C1QC/CALR/CASK/CDON/CLC/CLEC14A/COCH/COL16A1/COL17A1/COL1A2/COL26A1/COL28A1/COL2A1/COL4A2/COL4A3/COL6A2/COL6A3/CPA3/CSPG4/CSTB/CTSF/CTSH/CTSS/CTSZ/CXCL12/ERBIN/GPC4/HMCN2/ICAM1	0.000441867	0.00458527	0.00340073
GO:0101003	ficolin-1-rich granule membrane	15	ADGRE3/AP2A2/ARL8A/ATP6AP2/ATP6V0A1/ATP6V0C/CD300A/CD58/CD93/DIAPH1/DSG1/DYNC1LI1/ENPP4/FCAR/FPR2	0.000601468	0.00607872	0.00450837
GO:0030667	secretory granule membrane	48	ABCA13/ABCA3/ABCC4/ACRBP/ADGRE3/ADGRE5/ADGRG3/AGPAT2/ALDH3B1/ANO6/ANPEP/ANXA7/AP1M1/AP2A2/ARL8A/ATP11B/ATP6AP2/ATP6V0A1/ATP6V0C/ATP8B3/B4GALT1/BRI3/BST1/C3AR1/CAV1/CD109/CD177/CD300A/CD33/CD36/CD46/CD58/CD9/CD93/CEACAM1/CEACAM8/CPNE3/CUZD1/CYBA/DDOST/DIAPH1/DSG1/DYNC1LI1/ENPP4/FCAR/FPR2/GPR84/IQGAP1	0.000604991	0.00607872	0.00450837
GO:0000307	cyclin-dependent protein kinase holoenzyme complex	12	CCNA2/CCNB1/CCNB2/CCND2/CCNE1/CCNG2/CCNI/CCNT1/CCNT2/CDK14/CKS2/CNPPD1	0.000616394	0.00609652	0.00452158
GO:0016328	lateral plasma membrane	15	ABCC1/ANXA1/APC/ATP1A1/ATP1B1/ATP1B2/ATP6V1B1/AXIN1/BVES/CEACAM1/CTNNB1/DSG1/DSG2/DVL1/GPSM2	0.000722942	0.00695457	0.00515796
GO:0032588	trans-Golgi network membrane	20	AFTPH/AP1M1/AP1M2/AP4B1/AP4E1/AP4M1/AP4S1/APP/ARFIP1/ARFIP2/ARFRP1/ARL1/ATP7B/BAIAP3/BOK/CALN1/COG6/COG7/COG8/HLA-DPA1	0.000725121	0.00695457	0.00515796
GO:0044853	plasma membrane raft	22	ADCY8/ADD2/ADRA1A/ADRA1B/ADTRP/AKAP6/ATP1A1/ATP1A2/ATP1B1/ATP1B3/ATP2B4/BVES/CAV1/CAVIN1/CAVIN2/CAVIN3/CD177/CD36/CD8A/CDH15/CHRNA3/EZR	0.000954381	0.0089561	0.00664242
GO:0030118	clathrin coat	12	AFTPH/AP1M1/AP1M2/AP2A2/AP2B1/AP2S1/AP3B1/AP4B1/AP4M1/BTBD8/CLTB/EPN1	0.000962109	0.0089561	0.00664242
GO:0036064	ciliary basal body	28	AGBL2/AGBL4/B9D1/BBS1/BBS2/BBS4/BBS5/BBS7/C2CD3/C5orf49/CAMSAP2/CCDC170/CCDC96/CDC14A/CDK10/CDKL5/CEP131/CEP19/CEP250/CEP41/CEP78/CFAP100/CFAP157/CFAP206/CFAP70/CYLD/EFHC2/EZR	0.00109668	0.0100609	0.0074618
GO:0042383	sarcolemma	25	ADRA1A/AHNAK/AHNAK2/AKAP6/ANK1/ANK2/ANXA1/ATP1A1/ATP1A2/ATP1B1/ATP2B4/BGN/BVES/CACNA1D/CACNA1S/CACNA2D1/CACNG4/CACNG7/CAV1/COL6A2/COL6A3/DES/DYSF/EZR/GOT2	0.00112238	0.0101495	0.00752752
GO:0030117	membrane coat	19	AFTPH/AP1M1/AP1M2/AP2A2/AP2B1/AP2S1/AP3B1/AP3B2/AP3D1/AP4B1/AP4E1/AP4M1/AP4S1/AP5M1/ARL6/BTBD8/CHMP4B/CLTB/EPN1	0.00124019	0.0109033	0.00808662
GO:0048475	coated membrane	19	AFTPH/AP1M1/AP1M2/AP2A2/AP2B1/AP2S1/AP3B1/AP3B2/AP3D1/AP4B1/AP4E1/AP4M1/AP4S1/AP5M1/ARL6/BTBD8/CHMP4B/CLTB/EPN1	0.00124019	0.0109033	0.00808662
GO:0005930	axoneme	24	AKAP14/ARFGEF2/ARL6/ATG14/ATG16L1/ATG5/BBS1/BBS5/BBS7/CCDC40/CCDC96/CEP162/CFAP100/CFAP206/CFAP54/CFAP70/DNAH2/DNAH5/DNAH6/DNAH9/DNAI1/DNAJB13/DYNC2H1/EFHC2	0.00129912	0.011265	0.00835484
GO:0005777	peroxisome	25	ABCD1/ABCD2/ABCD3/ABCD4/ACAA1/ACBD5/ACOT4/ACOT6/ACOT8/ACOX2/ACOX3/ACOXL/ACSL1/ACSL4/ACSL6/AGPS/AGXT/AOC1/ARF1/ATAD1/BAAT/CD33/CRAT/ECI2/HAO2	0.00139547	0.0117778	0.00873516
GO:0042579	microbody	25	ABCD1/ABCD2/ABCD3/ABCD4/ACAA1/ACBD5/ACOT4/ACOT6/ACOT8/ACOX2/ACOX3/ACOXL/ACSL1/ACSL4/ACSL6/AGPS/AGXT/AOC1/ARF1/ATAD1/BAAT/CD33/CRAT/ECI2/HAO2	0.00139547	0.0117778	0.00873516
GO:0099060	integral component of postsynaptic specialization membrane	15	ADAM22/ADCY1/ADRA2C/CACNG2/CACNG3/CACNG4/CACNG7/CHRM1/CHRNB1/CHRND/CLSTN1/CLSTN3/CNIH2/DCC/DRD3	0.001438	0.011977	0.00888292
GO:0005901	caveola	17	ADCY8/ADRA1A/ADRA1B/ADTRP/AKAP6/ATP1A1/ATP1A2/ATP1B1/ATP1B3/ATP2B4/BVES/CAV1/CAVIN1/CAVIN2/CAVIN3/CD36/CDH15	0.00158116	0.0128358	0.00951984
GO:0019867	outer membrane	36	ABCB6/ACACB/ACSL1/ACSL4/ACSL6/AGK/AGPAT4/AGPAT5/AIFM2/AKAP1/ANKH/APOO/APOOL/ARG1/ARMC1/ARMCX1/ARMCX2/ASS1/ATP5MC2/ATP5MC3/BAD/BAK1/BCL2/BCL2A1/BCL2L1/BCL2L10/BID/BOK/BPHL/BRI3BP/CNR1/CPT1C/CYP24A1/CYP27B1/GK2/HAX1	0.00161594	0.0128358	0.00951984
GO:0097014	ciliary plasm	24	AKAP14/ARFGEF2/ARL6/ATG14/ATG16L1/ATG5/BBS1/BBS5/BBS7/CCDC40/CCDC96/CEP162/CFAP100/CFAP206/CFAP54/CFAP70/DNAH2/DNAH5/DNAH6/DNAH9/DNAI1/DNAJB13/DYNC2H1/EFHC2	0.00161914	0.0128358	0.00951984
GO:0031252	cell leading edge	59	ABI3/ABL1/ABLIM1/ACTA1/ACTA2/ACTB/ACTC1/ACTG2/ACTR2/ACTR3/ADAM17/ADGRE2/ADGRV1/AIF1/AIF1L/AKAP5/AKT2/ALS2/AMPH/ANK1/APBB1/APC/APP/APPL1/APPL2/ARF1/ARF4/ARF6/ARFIP2/ARHGAP18/ARHGAP45/ARHGEF4/ARHGEF7/ARPC3/ARPC5/ASAP3/ATP6AP2/ATP6V1B2/BCAR1/BRK1/BSPRY/C2CD5/CAPRIN1/CD177/CDC42/CDKL5/CSPG4/CTTNBP2NL/CYFIP1/DAGLA/DIAPH1/DOCK8/EPS8L3/EZR/FSCN1/GDPD2/HAX1/HPCA/IQGAP1	0.00162221	0.0128358	0.00951984
GO:0030286	dynein complex	13	CFAP70/DCTN2/DCTN4/DNAH2/DNAH5/DNAH6/DNAH9/DNAI1/DNAL4/DYNC1H1/DYNC1I1/DYNC1LI1/DYNC2H1	0.00168098	0.0131366	0.00974292
GO:0019897	extrinsic component of plasma membrane	29	ANXA1/APC/ATP2A2/BLK/CDH12/CDH15/CDH17/CDH18/CDH19/CDH22/CDH24/CDH3/CDH5/CDH6/CDH8/CDH9/CDK16/CRKL/CTNNB1/CYLD/DNAJA3/EEA1/ERRFI1/ESYT2/ESYT3/FES/GNAI1/GRAMD2A/IQGAP1	0.00185331	0.0143066	0.0106107
GO:0030665	clathrin-coated vesicle membrane	22	ADCY8/ADRB2/AFTPH/AP1M1/AP1M2/AP2A2/AP2B1/AP2S1/AP3B1/AP3B2/APOE/AREG/BTBD8/CD3G/CD9/CFTR/CHRM2/CLTB/DAB2/EGFR/EPN1/HLA-DPA1	0.0019475	0.0148526	0.0110157
GO:0030055	cell-substrate junction	60	ACTB/ACTC1/ACTN2/ACTN3/ACTR2/ACTR3/ADAM17/ADAM9/ADD1/ADGRB1/ADGRE5/AHNAK/AIF1L/AKAP12/ALCAM/ALOX15B/ANXA1/ANXA5/ARF1/ARF6/ARHGAP22/ARHGAP24/ARHGEF7/ARPC1B/ARPC3/ARPC5/ASAP3/ATP6V0C/B2M/BCAR1/BCAR3/CALR/CAP1/CASK/CAV1/CD46/CD9/CD99/CDC42/CDC42EP1/CNN1/COL17A1/CPNE3/CSPG4/CTNNB1/CYFIP1/DAB2/DCTN4/DDR2/DIXDC1/EGFR/EPB41L2/ERBIN/EZR/FES/FLNB/FLRT1/FLRT3/ICAM1/IQGAP1	0.00197951	0.0149171	0.0110635
GO:0044309	neuron spine	30	ABHD17A/ABHD17B/ABHD17C/ACTN2/ADGRB1/AKAP5/APBA2/APBA3/APP/ARC/ARF4/ARFGEF2/ARHGAP32/ARRB1/ATP1A2/ATP6AP2/BCR/CDC42/CDK5R1/CLSTN1/CNIH2/CPEB4/CRYAB/CYFIP1/DAGLA/DOCK10/DRD1/DVL1/EEA1/HPCA	0.00208191	0.0154973	0.0114938
GO:1902554	serine/threonine protein kinase complex	18	ACVR1/ACVR1C/ACVR2A/ACVR2B/AMHR2/CCNA2/CCNB1/CCNB2/CCND2/CCNE1/CCNG2/CCNI/CCNT1/CCNT2/CDK14/CDK5R1/CKS2/CNPPD1	0.00210547	0.0154973	0.0114938
GO:0000276	mitochondrial proton-transporting ATP synthase complex, coupling factor F(o)	5	ATP5MC1/ATP5MC2/ATP5MC3/ATP5MG/ATP5PD	0.00244673	0.0178021	0.0132032
GO:0034702	ion channel complex	45	ABCB8/ABCC9/ABHD12/ABHD6/AKAP6/AKAP9/AMIGO1/ANO1/ANO6/ATP2A1/BEST2/BEST3/CACNA1D/CACNA1E/CACNA1F/CACNA1I/CACNA1S/CACNA2D1/CACNG2/CACNG3/CACNG4/CACNG5/CACNG7/CALM1/CALM3/CATSPER1/CATSPER3/CATSPERB/CATSPERD/CATSPERG/CFTR/CHRNA3/CHRNA5/CHRNA6/CHRNB1/CHRNB3/CHRND/CHRNE/CLCN2/CLDN17/CNIH2/CPT1C/FKBP1B/GRIN2D/HSPA2	0.00250655	0.0180301	0.0133723
GO:0031968	organelle outer membrane	35	ABCB6/ACACB/ACSL1/ACSL4/ACSL6/AGK/AGPAT4/AGPAT5/AIFM2/AKAP1/APOO/APOOL/ARG1/ARMC1/ARMCX1/ARMCX2/ASS1/ATP5MC2/ATP5MC3/BAD/BAK1/BCL2/BCL2A1/BCL2L1/BCL2L10/BID/BOK/BPHL/BRI3BP/CNR1/CPT1C/CYP24A1/CYP27B1/GK2/HAX1	0.00258097	0.0183568	0.0136146
GO:0000922	spindle pole	28	AAAS/ABRAXAS2/ANKRD53/ASPM/AUNIP/AURKA/BIRC6/BOD1L2/CALM1/CALM3/CCNB1/CDC14A/CDC14C/CDC20/CDC6/CEP19/CEP44/CEP85/CEP95/CETN1/CKAP2/CTNNB1/DCTN4/DLGAP5/DYNC1I1/DYNC1LI1/FAM110C/GPSM2	0.00283934	0.01997	0.014811
GO:0005774	vacuolar membrane	60	ABCA13/ABCA2/ABCA5/ABCB6/ABCB9/ABCC10/ABCD1/ABCD4/ABHD6/AHNAK/ANKFY1/ANPEP/AP1M1/AP1M2/AP2A2/AP2B1/AP2S1/AP3B1/AP3D1/AP5M1/ARL8A/ARRB1/ATG14/ATG16L1/ATG16L2/ATG9B/ATP10B/ATP11B/ATP11C/ATP6AP2/ATP6V0A1/ATP6V0A4/ATP6V0C/ATP6V0D2/ATP6V1B1/ATP6V1B2/ATP6V1G1/B4GALT1/BRI3/C3AR1/CCZ1B/CDIP1/CEACAM8/CFTR/CLCN4/CLCN7/CP/CPNE3/CTSA/CYBRD1/DAB2/DAGLB/DDOST/ECE1/EVA1A/FNIP2/GNAI1/GPR137B/HLA-DPA1/IRGM	0.00305079	0.0212215	0.0157392
GO:0033176	proton-transporting V-type ATPase complex	8	ATP6AP2/ATP6V0A1/ATP6V0A4/ATP6V0C/ATP6V0D2/ATP6V1B1/ATP6V1B2/ATP6V1G1	0.00328088	0.0225739	0.0167423
GO:0005759	mitochondrial matrix	65	AADAT/AASS/ABAT/ABCE1/ABHD10/ACAD10/ACAD8/ACADL/ACADVL/ACAT1/ACOT11/ACOT9/ACSF2/ACSF3/ACSM1/ACSM3/ACSM5/ACSS3/ADHFE1/AGXT/AGXT2/AK3/AK4/ALDH1B1/ALDH1L2/ALDH2/ALDH4A1/ALDH5A1/ALDH6A1/ALDH7A1/AMT/ARL2BP/ATG4D/ATP5F1B/ATP5F1C/AUH/BCAT2/BCKDHB/BCKDK/BCL2L1/BCO2/BTD/C1QBP/CA5B/CARS2/CCNB1/CHCHD1/COQ3/CYP11A1/D2HGDH/DIMT1/DNA2/DNAJA3/DTYMK/ELAC2/ETFA/ETFBKMT/ETFDH/FLAD1/FXN/GADD45GIP1/GOT2/GPT2/GRPEL1/…	0.00334669	0.0227791	0.0168944
GO:0005925	focal adhesion	58	ACTB/ACTC1/ACTN2/ACTN3/ACTR2/ACTR3/ADAM17/ADAM9/ADD1/ADGRB1/ADGRE5/AHNAK/AIF1L/AKAP12/ALCAM/ALOX15B/ANXA1/ANXA5/ARF1/ARF6/ARHGAP22/ARHGAP24/ARHGEF7/ARPC1B/ARPC3/ARPC5/ASAP3/ATP6V0C/B2M/BCAR1/BCAR3/CALR/CAP1/CASK/CAV1/CD46/CD9/CD99/CDC42/CDC42EP1/CNN1/CPNE3/CSPG4/CTNNB1/CYFIP1/DAB2/DCTN4/DDR2/DIXDC1/EGFR/EPB41L2/EZR/FES/FLNB/FLRT1/FLRT3/ICAM1/IQGAP1	0.00342185	0.0230429	0.0170901
GO:0120111	neuron projection cytoplasm	17	ABHD12/ABHD13/ACTR10/ADA/AGBL4/AP3B1/AP3B2/AP3D1/ARC/ARL8A/BLOC1S3/BLOC1S4/BLOC1S6/CALY/CDKL5/DYNC1H1/HPCA	0.00354523	0.0236224	0.0175199
GO:0043197	dendritic spine	29	ABHD17A/ABHD17B/ABHD17C/ACTN2/ADGRB1/AKAP5/APBA2/APBA3/APP/ARC/ARF4/ARFGEF2/ARHGAP32/ARRB1/ATP1A2/ATP6AP2/BCR/CDC42/CDK5R1/CLSTN1/CNIH2/CPEB4/CRYAB/CYFIP1/DAGLA/DOCK10/DRD1/DVL1/HPCA	0.00373501	0.0246277	0.0182655
GO:0099144	anchored component of synaptic membrane	5	ABHD17A/ABHD17B/CNTN2/CNTN5/GPC4	0.00385973	0.0249307	0.0184902
GO:1990454	L-type voltage-gated calcium channel complex	5	CACNA1D/CACNA1S/CACNA2D1/CACNG4/CACNG7	0.00385973	0.0249307	0.0184902
GO:0030426	growth cone	29	ACAP3/ADGRL1/ALS2/AMFR/APBB1/APP/ARHGAP4/ARPC3/ARPC5/ATCAY/CALM1/CALM3/CBARP/CCDC120/CDK5R1/CDKL5/CNR1/CPEB4/CYFIP1/DCTN2/DICER1/DVL1/ELAVL4/EXOC4/EXOC7/FLRT3/FSCN1/GAP43/IQGAP1	0.00405675	0.0258965	0.0192065
GO:0000778	condensed nuclear chromosome kinetochore	6	BUB1/BUB1B/CCNB1/CENPC/CENPO/CENPT	0.00409108	0.0258965	0.0192065
GO:0030666	endocytic vesicle membrane	27	AP2A2/AP2B1/AP2S1/APOE/APPL2/ATG12/ATG5/ATP6V0A1/ATP6V0A4/ATP6V0C/ATP6V0D2/B2M/BTBD8/CACNG2/CACNG3/CACNG4/CALR/CAMK2B/CAMK2G/CAV1/CD163/CD36/CD9/CYBA/ENTPD7/HLA-DPA1/IRGM	0.0043117	0.0267579	0.0198454
GO:0031461	cullin-RING ubiquitin ligase complex	27	ANAPC10/ANAPC13/ANAPC15/ANAPC4/ANAPC5/ANAPC7/ARIH2/BUB1B/CDC16/CDC20/CDC20B/CDC23/CKS2/COMMD1/COP1/CUL7/DCAF11/DCAF12/DCAF15/DCAF16/DCAF17/DDB1/FBXL2/FBXO27/FBXO39/FBXO45/FBXW5	0.0043117	0.0267579	0.0198454
GO:0005765	lysosomal membrane	53	ABCA13/ABCA2/ABCA5/ABCB9/ABCC10/ABCD1/ABCD4/ABHD6/AHNAK/ANKFY1/ANPEP/AP1M1/AP1M2/AP2A2/AP2B1/AP2S1/AP3B1/AP3D1/AP5M1/ARL8A/ARRB1/ATP10B/ATP11B/ATP11C/ATP6AP2/ATP6V0A1/ATP6V0A4/ATP6V0C/ATP6V0D2/ATP6V1B2/ATP6V1G1/B4GALT1/BRI3/C3AR1/CCZ1B/CDIP1/CEACAM8/CFTR/CLCN4/CLCN7/CP/CPNE3/CTSA/CYBRD1/DAB2/DAGLB/DDOST/ECE1/EVA1A/FNIP2/GNAI1/GPR137B/HLA-DPA1	0.0044366	0.0270035	0.0200276
GO:0098852	lytic vacuole membrane	53	ABCA13/ABCA2/ABCA5/ABCB9/ABCC10/ABCD1/ABCD4/ABHD6/AHNAK/ANKFY1/ANPEP/AP1M1/AP1M2/AP2A2/AP2B1/AP2S1/AP3B1/AP3D1/AP5M1/ARL8A/ARRB1/ATP10B/ATP11B/ATP11C/ATP6AP2/ATP6V0A1/ATP6V0A4/ATP6V0C/ATP6V0D2/ATP6V1B2/ATP6V1G1/B4GALT1/BRI3/C3AR1/CCZ1B/CDIP1/CEACAM8/CFTR/CLCN4/CLCN7/CP/CPNE3/CTSA/CYBRD1/DAB2/DAGLB/DDOST/ECE1/EVA1A/FNIP2/GNAI1/GPR137B/HLA-DPA1	0.0044366	0.0270035	0.0200276
GO:0031983	vesicle lumen	47	A1BG/A2M/ACAA1/ACLY/ACTN2/ACTR10/ACTR2/ADA/AGL/ALAD/ALB/ALDOA/ALDOC/ALOX5/AOC1/APAF1/APOA1/APOH/APOOL/APP/ARG1/ARHGAP45/ARPC5/ARSA/ARSB/B2M/BACE1/C1orf35/C6orf120/CANT1/CAP1/CCT2/CDA/CFD/CREG1/CSNK2B/CSTB/CTSA/CTSH/CTSZ/CYFIP1/DERA/DYNC1H1/EEF2/EGFR/FUCA1/HUWE1	0.00470775	0.028381	0.0210492
GO:0045177	apical part of cell	57	ABCB11/ABCC1/ABCC4/ABCC5/ABCG2/ABCG5/ABCG8/ACE2/ACVR1/ACY3/ADAM17/ADCY8/ADGRG2/ADRB2/AGER/AJAP1/ANK2/ANO1/ANXA1/APP/AQP5/AQP8/ARHGEF18/ATP1A1/ATP1B1/ATP1B2/ATP6AP2/ATP6V0A4/ATP6V0D2/ATP6V1B1/ATP6V1B2/BYSL/C2CD2L/C5AR2/CA2/CD34/CD36/CDC42/CEACAM1/CEACAM7/CFTR/CNKSR3/CPO/CRB2/CSPG4/CYP4F12/CYP4F2/DDR2/DLL1/DRD3/DSG1/DSG2/DYNC2H1/EGFR/EPB41L4B/EZR/HAX1	0.00482499	0.0288134	0.0213699
GO:0005819	spindle	53	AAAS/ABRAXAS2/ACOT13/AGBL5/ANAPC5/ANAPC7/ANKRD53/ANXA11/APP/ARL2BP/ARL8A/ASPM/AUNIP/AURKA/BIRC6/BOD1L2/BUB1B/CALM1/CALM3/CBX3/CCDC69/CCNB1/CDC14A/CDC14C/CDC16/CDC20/CDC42/CDC6/CDCA8/CEP162/CEP19/CEP295/CEP350/CEP44/CEP85/CEP95/CETN1/CHAMP1/CKAP2/CTNNB1/CYLD/DCTN3/DCTN4/DCUN1D5/DIAPH1/DLGAP5/DYNC1I1/DYNC1LI1/EFHC2/EVI5/FAM110C/GPSM2/HSPA2	0.005208	0.0308099	0.0228506
GO:0016471	vacuolar proton-transporting V-type ATPase complex	6	ATP6AP2/ATP6V0A1/ATP6V0A4/ATP6V0D2/ATP6V1B1/ATP6V1G1	0.00563662	0.0330369	0.0245023
GO:0017119	Golgi transport complex	5	CDC42/COG6/COG7/COG8/DNAJC28	0.00577301	0.0335258	0.0248649
GO:0001726	ruffle	28	ADAM17/ADGRE2/AIF1/AIF1L/AKT2/ALS2/APC/APPL1/APPL2/ARF4/ARF6/ARFIP2/ARHGAP18/ARHGAP45/ARHGEF4/ARHGEF7/ASAP3/ATP6V1B2/BCAR1/C2CD5/CDKL5/CSPG4/CYFIP1/DIAPH1/EPS8L3/EZR/FSCN1/IQGAP1	0.00603691	0.0347397	0.0257652
GO:0098858	actin-based cell projection	33	ACTA1/ACTA2/ACTC1/ACTG2/ACTN2/ADCY6/ADGRA2/ADGRV1/AKR1B1/ANGPT1/ANKS4B/AOC3/APP/AQP5/ARF6/ARL4C/ATP6V1B1/ATP6V1B2/B4GALT1/BBS2/CA2/CA9/CALB2/CDC14A/CDC42/CEACAM1/CYFIP1/EXOC4/EZR/FOXA1/FSCN1/FZD9/GAP43	0.00630759	0.0359703	0.0266779
GO:0035579	specific granule membrane	17	ADGRG3/AGPAT2/ALDH3B1/ANO6/AP1M1/BST1/C3AR1/CD177/CD33/CD36/CD93/CEACAM1/CEACAM8/CYBA/FCAR/FPR2/GPR84	0.00643301	0.036358	0.0269654
GO:0030427	site of polarized growth	29	ACAP3/ADGRL1/ALS2/AMFR/APBB1/APP/ARHGAP4/ARPC3/ARPC5/ATCAY/CALM1/CALM3/CBARP/CCDC120/CDK5R1/CDKL5/CNR1/CPEB4/CYFIP1/DCTN2/DICER1/DVL1/ELAVL4/EXOC4/EXOC7/FLRT3/FSCN1/GAP43/IQGAP1	0.00651741	0.036509	0.0270775
GO:0060205	cytoplasmic vesicle lumen	46	A1BG/A2M/ACAA1/ACLY/ACTN2/ACTR10/ACTR2/ADA/AGL/ALAD/ALB/ALDOA/ALDOC/ALOX5/AOC1/APAF1/APOA1/APOH/APOOL/APP/ARG1/ARHGAP45/ARPC5/ARSA/ARSB/B2M/BACE1/C1orf35/C6orf120/CANT1/CAP1/CCT2/CDA/CFD/CREG1/CSNK2B/CSTB/CTSA/CTSH/CTSZ/CYFIP1/DERA/DYNC1H1/EEF2/FUCA1/HUWE1	0.00680335	0.0377765	0.0280175
GO:0005938	cell cortex	43	ACTN2/ACTR2/ADD3/AGTRAP/AKAP12/AKAP13/AKT2/ANLN/ARC/ARF6/ARFIP2/ARHGAP32/ARHGEF7/ASPH/BFSP2/BSN/C2CD2L/C2CD5/CABP1/CALB2/CALD1/CAP1/CAPZA2/CAPZA3/CAV1/CLTB/CNKSR1/CTNNB1/CTSZ/DCTN4/DYNC1H1/EPB41L2/EXOC4/EXOC7/EZR/FAM110C/FLNB/FNBP1L/FSCN1/GNAI1/GPSM2/HAX1/HMCN2	0.00700101	0.038536	0.0285808
GO:0072562	blood microparticle	24	A1BG/A2M/ACSM1/ACTA1/ACTB/ACTC1/ACTG2/AFM/ALB/AMBP/ANGPTL4/APOA1/APOA2/APOE/APOL1/BCHE/C1QC/C1R/C1RL/C4BPA/CFH/CP/DNPEP/HSPA2	0.00752468	0.0410614	0.0304538
GO:0044298	cell body membrane	8	ADCY8/AMIGO1/ATP1A3/ATP1B2/CD22/DAB2IP/FLRT1/HPCA	0.0082083	0.0438155	0.0324964
GO:0005766	primary lysosome	25	ABCA13/ACLY/ACTR10/ACTR2/ANXA11/ARG1/ARHGAP45/ARL8A/ARSA/ARSB/ATP11B/ATP6V0C/B4GALT1/BRI3/C3AR1/C6orf120/CAP1/CCT2/CEACAM8/CPNE3/CREG1/CTSA/DDOST/DYNC1H1/FUCA1	0.00823705	0.0438155	0.0324964
GO:0042582	azurophil granule	25	ABCA13/ACLY/ACTR10/ACTR2/ANXA11/ARG1/ARHGAP45/ARL8A/ARSA/ARSB/ATP11B/ATP6V0C/B4GALT1/BRI3/C3AR1/C6orf120/CAP1/CCT2/CEACAM8/CPNE3/CREG1/CTSA/DDOST/DYNC1H1/FUCA1	0.00823705	0.0438155	0.0324964
GO:0000151	ubiquitin ligase complex	41	ABTB1/AMFR/ANAPC10/ANAPC13/ANAPC15/ANAPC4/ANAPC5/ANAPC7/ANKIB1/ANKRD39/ARIH2/ASB12/ATG3/BARD1/BCOR/BRAP/BUB1B/CBX7/CDC16/CDC20/CDC20B/CDC23/CKS2/COMMD1/COP1/CUL7/DCAF11/DCAF12/DCAF15/DCAF16/DCAF17/DCUN1D5/DDB1/DERL2/DYRK2/FBXL2/FBXO27/FBXO39/FBXO45/FBXW5/GID4	0.00931011	0.0491108	0.0364238
GO:0042626	ATPase-coupled transmembrane transporter activity	37	ABCA1/ABCA12/ABCA13/ABCA2/ABCA3/ABCA4/ABCA5/ABCA6/ABCA8/ABCA9/ABCB10/ABCB11/ABCB5/ABCB6/ABCB7/ABCB8/ABCB9/ABCC1/ABCC10/ABCC12/ABCC4/ABCC5/ABCC9/ABCD1/ABCD2/ABCD3/ABCD4/ABCG2/ABCG4/ABCG5/ABCG8/ATP1A1/ATP1A2/ATP1A3/ATP1A4/ATP7B/CFTR	8.57885e-23	8.24428e-20	6.57411e-20
GO:0015399	primary active transmembrane transporter activity	37	ABCA1/ABCA12/ABCA13/ABCA2/ABCA3/ABCA4/ABCA5/ABCA6/ABCA8/ABCA9/ABCB10/ABCB11/ABCB5/ABCB6/ABCB7/ABCB8/ABCB9/ABCC1/ABCC10/ABCC12/ABCC4/ABCC5/ABCC9/ABCD1/ABCD2/ABCD3/ABCD4/ABCG2/ABCG4/ABCG5/ABCG8/ATP1A1/ATP1A2/ATP1A3/ATP1A4/ATP7B/CFTR	1.11731e-21	5.36867e-19	4.28106e-19
GO:0016887	ATPase activity	111	ABCA1/ABCA12/ABCA13/ABCA2/ABCA3/ABCA4/ABCA5/ABCA6/ABCA8/ABCA9/ABCB10/ABCB11/ABCB5/ABCB6/ABCB7/ABCB8/ABCB9/ABCC1/ABCC10/ABCC12/ABCC4/ABCC5/ABCC9/ABCD1/ABCD2/ABCD3/ABCD4/ABCE1/ABCF1/ABCF3/ABCG2/ABCG4/ABCG5/ABCG8/ACIN1/ACSBG1/ACSBG2/ACSF2/ACSF3/ACSL1/ACSL4/ACSL6/ACSM1/ACSM3/ACSM5/ACTC1/AFG1L/AFG3L2/AK6/ANXA1/AQR/ASCC3/ATAD1/ATAD2B/ATAD3C/ATAD5/ATP10A/ATP10B/ATP10D/ATP11B/ATP11C/ATP13A1/ATP13A3/ATP13…	9.44499e-17	3.02555e-14	2.41262e-14
GO:0016903	oxidoreductase activity, acting on the aldehyde or oxo group of donors	23	ADH4/ADH7/AKR1B1/AKR1C3/AKR1C4/ALDH16A1/ALDH18A1/ALDH1A1/ALDH1A2/ALDH1B1/ALDH1L1/ALDH1L2/ALDH2/ALDH3B1/ALDH3B2/ALDH4A1/ALDH5A1/ALDH6A1/ALDH7A1/ALDH8A1/ALDH9A1/AOX1/BCKDHB	4.18891e-12	1.00639e-09	8.02507e-10
GO:0016620	oxidoreductase activity, acting on the aldehyde or oxo group of donors, NAD or NADP as acceptor	20	ADH4/AKR1B1/AKR1C3/AKR1C4/ALDH16A1/ALDH18A1/ALDH1A1/ALDH1A2/ALDH1B1/ALDH1L1/ALDH1L2/ALDH2/ALDH3B1/ALDH3B2/ALDH4A1/ALDH5A1/ALDH6A1/ALDH7A1/ALDH8A1/ALDH9A1	2.40854e-11	4.62921e-09	3.6914e-09
GO:0008237	metallopeptidase activity	48	ACE/ACE2/ADAM12/ADAM15/ADAM17/ADAM19/ADAM2/ADAM20/ADAM21/ADAM22/ADAM28/ADAM7/ADAM9/ADAMDEC1/ADAMTS1/ADAMTS12/ADAMTS13/ADAMTS14/ADAMTS16/ADAMTS17/ADAMTS19/ADAMTS2/ADAMTS20/ADAMTS4/ADAMTS5/ADAMTS7/ADAMTS8/ADAMTSL2/ADAMTSL4/AFG3L2/AGBL1/AGBL2/AGBL3/AGBL4/AGBL5/AGTPBP1/AMZ1/AMZ2/ANPEP/BMP1/CPA3/CPA5/CPM/CPO/CPXM1/DNPEP/ECE1/ECE2	9.13015e-10	1.46235e-07	1.1661e-07
GO:0004030	aldehyde dehydrogenase [NAD(P)+] activity	12	ADH4/ALDH1A1/ALDH1A2/ALDH1B1/ALDH1L1/ALDH1L2/ALDH2/ALDH3B1/ALDH3B2/ALDH4A1/ALDH7A1/ALDH9A1	1.71486e-09	2.35426e-07	1.87732e-07
GO:0005319	lipid transporter activity	42	ABCA1/ABCA12/ABCA13/ABCA2/ABCA3/ABCA4/ABCA5/ABCA6/ABCA8/ABCA9/ABCB11/ABCC1/ABCD1/ABCD2/ABCD3/ABCD4/ABCG5/ABCG8/AKR1C4/ANO6/ANO7/APOA1/APOA2/APOD/APOE/APOF/APOM/ATP10A/ATP10B/ATP10D/ATP11B/ATP11C/ATP8A2/ATP8B2/ATP8B3/ATP9A/ATP9B/C2CD2L/CD36/CEACAM1/FABP4/GRAMD1C	1.22917e-08	1.3424e-06	1.07045e-06
GO:0004029	aldehyde dehydrogenase (NAD+) activity	11	ALDH1A1/ALDH1A2/ALDH1B1/ALDH1L1/ALDH1L2/ALDH2/ALDH3B1/ALDH3B2/ALDH4A1/ALDH7A1/ALDH9A1	1.25719e-08	1.3424e-06	1.07045e-06
GO:0140326	ATPase-coupled intramembrane lipid transporter activity	14	ABCA1/ABCA2/ABCA3/ABCA4/ATP10A/ATP10B/ATP10D/ATP11B/ATP11C/ATP8A2/ATP8B2/ATP8B3/ATP9A/ATP9B	2.17968e-08	2.09467e-06	1.67032e-06
GO:0140303	intramembrane lipid transporter activity	16	ABCA1/ABCA2/ABCA3/ABCA4/ANO6/ANO7/ATP10A/ATP10B/ATP10D/ATP11B/ATP11C/ATP8A2/ATP8B2/ATP8B3/ATP9A/ATP9B	3.23887e-08	2.82959e-06	2.25636e-06
GO:0004222	metalloendopeptidase activity	31	ADAM12/ADAM15/ADAM17/ADAM19/ADAM2/ADAM20/ADAM21/ADAM22/ADAM28/ADAM7/ADAM9/ADAMDEC1/ADAMTS1/ADAMTS12/ADAMTS13/ADAMTS14/ADAMTS16/ADAMTS17/ADAMTS19/ADAMTS2/ADAMTS20/ADAMTS4/ADAMTS5/ADAMTS7/ADAMTS8/ADAMTSL2/ADAMTSL4/AFG3L2/BMP1/ECE1/ECE2	6.39873e-08	5.12432e-06	4.08621e-06
GO:0016790	thiolester hydrolase activity	17	ABHD10/ABHD12/ABHD13/ABHD16A/ABHD16B/ABHD17A/ABHD17B/ABHD17C/ACOT11/ACOT12/ACOT13/ACOT4/ACOT6/ACOT8/ACOT9/ACSBG2/BAAT	2.11186e-07	1.47393e-05	1.17533e-05
GO:0016538	cyclin-dependent protein serine/threonine kinase regulator activity	19	CASP3/CCNA2/CCNB1/CCNB2/CCNC/CCND2/CCNE1/CCNG2/CCNI/CCNL1/CCNL2/CCNT1/CCNT2/CCNYL1/CCNYL2/CDK5R1/CDKN2C/CKS2/CNPPD1	2.14724e-07	1.47393e-05	1.17533e-05
GO:0050145	nucleoside monophosphate kinase activity	11	AK1/AK2/AK4/AK5/AK6/AK7/AK9/CARD11/CASK/CMPK1/DTYMK	9.46185e-07	6.06189e-05	4.83384e-05
GO:0042625	ATPase-coupled ion transmembrane transporter activity	17	ABCB11/ABCC4/ABCC9/ATP13A1/ATP1A2/ATP1A4/ATP2A1/ATP2A2/ATP2B4/ATP2C1/ATP5F1B/ATP6V0A1/ATP6V0A4/ATP6V0C/ATP6V0D2/ATP6V1B2/ATP6V1G1	1.47342e-06	8.84973e-05	7.05691e-05
GO:0019829	ATPase-coupled cation transmembrane transporter activity	16	ABCB11/ABCC9/ATP13A1/ATP1A2/ATP1A4/ATP2A1/ATP2A2/ATP2B4/ATP2C1/ATP5F1B/ATP6V0A1/ATP6V0A4/ATP6V0C/ATP6V0D2/ATP6V1B2/ATP6V1G1	3.83253e-06	0.000216651	0.000172761
GO:0008179	adenylate cyclase binding	8	ADCY5/ADRB2/AKAP12/AKAP5/AKAP6/CALM1/CALM3/CAP1	4.26287e-06	0.00022759	0.000181483
GO:0016878	acid-thiol ligase activity	13	AACS/AASDH/ACSBG1/ACSBG2/ACSF2/ACSF3/ACSL1/ACSL4/ACSL6/ACSM1/ACSM3/ACSM5/ACSS3	4.94218e-06	0.00024997	0.00019933
GO:0016405	CoA-ligase activity	12	AACS/ACSBG1/ACSBG2/ACSF2/ACSF3/ACSL1/ACSL4/ACSL6/ACSM1/ACSM3/ACSM5/ACSS3	5.52113e-06	0.000265291	0.000211547
GO:0004180	carboxypeptidase activity	15	ACE/ACE2/AGBL1/AGBL2/AGBL3/AGBL4/AGBL5/AGTPBP1/CPA3/CPA5/CPM/CPO/CPXM1/CTSA/CTSZ	9.9133e-06	0.000453651	0.000361748
GO:0016634	oxidoreductase activity, acting on the CH-CH group of donors, oxygen as acceptor	7	ACAA1/ACADL/ACOX2/ACOX3/ACOXL/CPOX/CRAT	1.11124e-05	0.00048541	0.000387073
GO:0004181	metallocarboxypeptidase activity	12	ACE2/AGBL1/AGBL2/AGBL3/AGBL4/AGBL5/AGTPBP1/CPA3/CPA5/CPM/CPO/CPXM1	1.35376e-05	0.000565636	0.000451047
GO:0008378	galactosyltransferase activity	11	B3GALNT1/B3GALT2/B3GALT4/B3GALT6/B4GALT1/B4GALT2/B4GALT4/B4GALT6/B4GALT7/C1GALT1/C1GALT1C1L	1.5389e-05	0.000591552	0.000471712
GO:0034237	protein kinase A regulatory subunit binding	11	ACBD3/AKAP1/AKAP14/AKAP5/AKAP6/AKAP7/AKAP9/ARFGEF1/ARFGEF2/C2orf88/EZR	1.5389e-05	0.000591552	0.000471712
GO:0000062	fatty-acyl-CoA binding	10	ACADL/ACADVL/ACBD3/ACBD4/ACBD5/ACBD6/ACOT11/ACOT12/ALDH6A1/ECI2	1.60666e-05	0.000593847	0.000473542
GO:0008474	palmitoyl-(protein) hydrolase activity	8	ABHD10/ABHD12/ABHD13/ABHD16A/ABHD16B/ABHD17A/ABHD17B/ABHD17C	2.13778e-05	0.000733718	0.000585077
GO:0098599	palmitoyl hydrolase activity	8	ABHD10/ABHD12/ABHD13/ABHD16A/ABHD16B/ABHD17A/ABHD17B/ABHD17C	2.13778e-05	0.000733718	0.000585077
GO:0055102	lipase inhibitor activity	9	ANXA1/ANXA2P2/ANXA4/ANXA5/APOA1/APOA2/APOC1/APOC2/APOC3	2.64397e-05	0.000778512	0.000620797
GO:0005096	GTPase activator activity	51	ACAP1/ACAP3/ADAP1/AGAP1/AGAP11/AGAP2/AGAP6/AGFG1/AGFG2/ALDH1A1/ALS2/ALS2CL/ARAP1/ARFGAP2/ARFGAP3/ARHGAP1/ARHGAP12/ARHGAP18/ARHGAP20/ARHGAP21/ARHGAP22/ARHGAP23/ARHGAP24/ARHGAP25/ARHGAP27/ARHGAP28/ARHGAP30/ARHGAP32/ARHGAP39/ARHGAP4/ARHGAP42/ARHGAP45/ARHGAP5/ARHGDIA/ARHGDIB/ARHGDIG/ARHGEF11/ARHGEF15/ARRB1/ASAP3/BCR/BNIP2/DAB2IP/DEPDC1/ELMOD2/ERRFI1/EVI5/GAPVD1/GARNL3/GRTP1/IQGAP1	2.65863e-05	0.000778512	0.000620797
GO:0015645	fatty acid ligase activity	10	ACSBG1/ACSBG2/ACSF2/ACSF3/ACSL1/ACSL4/ACSL6/ACSM1/ACSM3/ACSM5	2.67335e-05	0.000778512	0.000620797
GO:0140359	ABC-type transporter activity	10	ABCA3/ABCA8/ABCB11/ABCB6/ABCB9/ABCC1/ABCC10/ABCC4/ABCD1/ABCG2	2.67335e-05	0.000778512	0.000620797
GO:1901567	fatty acid derivative binding	10	ACADL/ACADVL/ACBD3/ACBD4/ACBD5/ACBD6/ACOT11/ACOT12/ALDH6A1/ECI2	2.67335e-05	0.000778512	0.000620797
GO:0047617	acyl-CoA hydrolase activity	9	ACOT11/ACOT12/ACOT13/ACOT4/ACOT6/ACOT8/ACOT9/ACSBG2/BAAT	4.56365e-05	0.00126326	0.00100734
GO:0016810	hydrolase activity, acting on carbon-nitrogen (but not peptide) bonds	27	ACER3/ACR/ACY1/ACY3/ADA/ADAD2/ADAL/ADAR/ADARB1/ADAT2/ALLC/APOBEC1/APOBEC3D/APOBEC3F/APOBEC4/ARG1/ASAH1/ASAH2B/ASPA/BTD/CAD/CD101/CDA/CDADC1/DDAH1/DPYS/HDAC8	4.60083e-05	0.00126326	0.00100734
GO:0019957	C-C chemokine binding	10	ACKR1/ACKR2/ACKR3/ACKR4/CCR3/CCR5/CCR6/CCR9/CCRL2/CXCR3	6.68086e-05	0.00173522	0.00138369
GO:0120227	acyl-CoA binding	10	ACADL/ACADVL/ACBD3/ACBD4/ACBD5/ACBD6/ACOT11/ACOT12/ALDH6A1/ECI2	6.68086e-05	0.00173522	0.00138369
GO:0050700	CARD domain binding	8	BCL10/CARD10/CARD11/CARD16/CARD18/CARD8/CASP1/IRGM	7.57753e-05	0.00186718	0.00148892
GO:0140327	flippase activity	8	ABCA3/ABCA4/ATP10A/ATP10B/ATP10D/ATP11C/ATP8A2/ATP8B2	7.57753e-05	0.00186718	0.00148892
GO:0005245	voltage-gated calcium channel activity	14	CACNA1D/CACNA1E/CACNA1F/CACNA1I/CACNA1S/CACNA2D1/CACNG2/CACNG3/CACNG4/CACNG5/CACNG7/CATSPER1/CATSPER3/CNR1	8.49267e-05	0.00204036	0.00162702
GO:0060590	ATPase regulator activity	14	AHSA2P/ATP1B1/ATP1B2/ATP1B3/ATP5IF1/BAG1/BAG3/BAG4/DNAJA2/DNAJC1/DNAJC24/FNIP2/FXYD2/GRPEL1	0.000111675	0.00252435	0.00201295
GO:0008483	transaminase activity	9	AADAT/ABAT/AGXT/AGXT2/AMT/BCAT2/GOT1L1/GOT2/GPT2	0.000119879	0.00252435	0.00201295
GO:0016289	CoA hydrolase activity	9	ACOT11/ACOT12/ACOT13/ACOT4/ACOT6/ACOT8/ACOT9/ACSBG2/BAAT	0.000119879	0.00252435	0.00201295
GO:0035250	UDP-galactosyltransferase activity	9	B3GALNT1/B3GALT2/B3GALT4/B3GALT6/B4GALT1/B4GALT2/B4GALT4/B4GALT6/B4GALT7	0.000119879	0.00252435	0.00201295
GO:0140333	glycerophospholipid flippase activity	7	ABCA3/ABCA4/ATP10A/ATP10B/ATP11C/ATP8A2/ATP8B2	0.000119996	0.00252435	0.00201295
GO:0016814	hydrolase activity, acting on carbon-nitrogen (but not peptide) bonds, in cyclic amidines	12	ADA/ADAD2/ADAL/ADAR/ADARB1/ADAT2/APOBEC1/APOBEC3D/APOBEC3F/APOBEC4/CDA/CDADC1	0.000120833	0.00252435	0.00201295
GO:0008656	cysteine-type endopeptidase activator activity involved in apoptotic process	8	APAF1/BAD/BCL2L13/BEX3/CARD8/CASP1/CASP8AP2/CTSH	0.000130194	0.00256721	0.00204713
GO:0140312	cargo adaptor activity	8	AP1M1/AP1M2/AP2A2/AP2B1/AP2S1/AP4E1/ARRB1/DAB2	0.000130194	0.00256721	0.00204713
GO:0051018	protein kinase A binding	15	ACBD3/AKAP1/AKAP10/AKAP12/AKAP13/AKAP14/AKAP17A/AKAP5/AKAP6/AKAP7/AKAP9/ARFGEF1/ARFGEF2/C2orf88/EZR	0.000130899	0.00256721	0.00204713
GO:0001637	G protein-coupled chemoattractant receptor activity	10	ACKR2/ACKR3/ACKR4/CCR3/CCR5/CCR6/CCR9/CCRL2/CMKLR1/CXCR3	0.000149149	0.00281043	0.00224108
GO:0004950	chemokine receptor activity	10	ACKR2/ACKR3/ACKR4/CCR3/CCR5/CCR6/CCR9/CCRL2/CMKLR1/CXCR3	0.000149149	0.00281043	0.00224108
GO:0016877	ligase activity, forming carbon-sulfur bonds	13	AACS/AASDH/ACSBG1/ACSBG2/ACSF2/ACSF3/ACSL1/ACSL4/ACSL6/ACSM1/ACSM3/ACSM5/ACSS3	0.00015742	0.00290925	0.00231988
GO:0017002	activin-activated receptor activity	6	ACVR1/ACVR1C/ACVR2A/ACVR2B/ACVRL1/AMHR2	0.000173587	0.00303304	0.00241859
GO:0047760	butyrate-CoA ligase activity	6	AACS/ACSF2/ACSM1/ACSM3/ACSM5/ACSS3	0.000173587	0.00303304	0.00241859
GO:0051400	BH domain binding	6	BAK1/BCL2/BCL2A1/BCL2L1/BOK/IRGM	0.000173587	0.00303304	0.00241859
GO:0015464	acetylcholine receptor activity	9	CHRM1/CHRM2/CHRM5/CHRNA3/CHRNA5/CHRNA6/CHRNB1/CHRNB3/CHRNE	0.000184364	0.00316382	0.00252288
GO:0019239	deaminase activity	11	ADA/ADAD2/ADAL/ADAR/ADARB1/ADAT2/APOBEC1/APOBEC3D/APOBEC3F/CDA/CDADC1	0.000225249	0.00379762	0.00302828
GO:0016493	C-C chemokine receptor activity	9	ACKR2/ACKR3/ACKR4/CCR3/CCR5/CCR6/CCR9/CCRL2/CXCR3	0.000275286	0.00448389	0.00357552
GO:0016769	transferase activity, transferring nitrogenous groups	9	AADAT/ABAT/AGXT/AGXT2/AMT/BCAT2/GOT1L1/GOT2/GPT2	0.000275286	0.00448389	0.00357552
GO:0019956	chemokine binding	11	A2M/ACKR1/ACKR2/ACKR3/ACKR4/CCR3/CCR5/CCR6/CCR9/CCRL2/CXCR3	0.000306625	0.00491111	0.0039162
GO:0030695	GTPase regulator activity	72	ACAP1/ACAP3/ADAP1/ADRB1/AGAP1/AGAP11/AGAP2/AGAP6/AGFG1/AGFG2/AKAP13/ALDH1A1/ALS2/ALS2CL/ARAP1/ARFGAP2/ARFGAP3/ARFGEF1/ARFGEF2/ARFGEF3/ARHGAP1/ARHGAP12/ARHGAP18/ARHGAP20/ARHGAP21/ARHGAP22/ARHGAP23/ARHGAP24/ARHGAP25/ARHGAP27/ARHGAP28/ARHGAP30/ARHGAP32/ARHGAP39/ARHGAP4/ARHGAP42/ARHGAP45/ARHGAP5/ARHGDIA/ARHGDIB/ARHGDIG/ARHGEF11/ARHGEF15/ARHGEF16/ARHGEF17/ARHGEF18/ARHGEF4/ARHGEF5/ARHGEF7/ARHGEF9/ARL2B…	0.000328678	0.00509481	0.00406268
GO:0015078	proton transmembrane transporter activity	26	ASIC5/ATP2A1/ATP2A2/ATP2C1/ATP5F1B/ATP5F1C/ATP5MF/ATP5MG/ATP5PD/ATP6/ATP6V0A1/ATP6V0A4/ATP6V0C/ATP6V0D2/ATP6V1B1/ATP6V1B2/ATP6V1G1/C15orf48/CLCN4/COX1/COX10/COX4I1/COX6B1/COX7A2L/COX7B2/COX7C	0.000328698	0.00509481	0.00406268
GO:0004143	diacylglycerol kinase activity	6	AGK/DGKA/DGKB/DGKE/DGKK/DGKQ	0.000348504	0.005233	0.00417287
GO:0008559	ABC-type xenobiotic transporter activity	6	ABCA3/ABCA8/ABCB11/ABCC1/ABCC10/ABCG2	0.000348504	0.005233	0.00417287
GO:0097153	cysteine-type endopeptidase activity involved in apoptotic process	7	CASP1/CASP14/CASP2/CASP3/CASP9/CFLAR/CLC	0.000373451	0.00552132	0.00440279
GO:0016776	phosphotransferase activity, phosphate group as acceptor	12	AK1/AK2/AK3/AK4/AK5/AK6/AK7/AK9/CARD11/CASK/CMPK1/DTYMK	0.000383119	0.00557845	0.00444834
GO:0045296	cadherin binding	54	ABCF3/ACVR1/ADD1/AFDN/AHNAK/ALDOA/ANLN/ANXA1/ARFIP2/ARGLU1/ARHGAP1/ARHGAP18/ARHGEF16/ATXN2L/BAG3/BZW1/BZW2/CALD1/CAPZA1/CAPZB/CAST/CCNB2/CCS/CD46/CDC42EP1/CDH12/CDH15/CDH17/CDH18/CDH19/CDH22/CDH24/CDH3/CDH5/CDH6/CDH8/CDH9/CDK5R1/CEMIP2/CGN/CHMP4B/CRKL/CTNNB1/DAB2IP/EEF2/EGFR/ESYT2/EZR/F11R/FLNB/FNBP1L/FSCN1/GAPVD1/IQGAP1	0.000488534	0.00700718	0.00558763
GO:0016505	peptidase activator activity involved in apoptotic process	8	APAF1/BAD/BCL2L13/BEX3/CARD8/CASP1/CASP8AP2/CTSH	0.000508177	0.00707765	0.00564383
GO:0031690	adrenergic receptor binding	8	ADRA2A/ADRA2C/ADRB1/AKAP5/APLP1/ARRB1/ARRDC3/C1QBP	0.000508177	0.00707765	0.00564383
GO:0017124	SH3 domain binding	26	ABI3/ABL1/ADAM12/ADAM15/ADAM17/ADAM19/ADAM9/AFAP1L1/AFAP1L2/AKAP5/ARHGAP1/ARHGAP27/BCAR1/CABYR/CASP9/CBLB/CNTNAP1/CRK/CYBA/DAB2IP/ELMO1/ELMO2/ELMO3/ERRFI1/FMN1/INPP5D	0.000550217	0.00755369	0.00602343
GO:0022848	acetylcholine-gated cation-selective channel activity	7	CHRNA3/CHRNA5/CHRNA6/CHRNB1/CHRNB3/CHRND/CHRNE	0.000604976	0.00807475	0.00643892
GO:0035615	clathrin adaptor activity	7	AP1M1/AP1M2/AP2A2/AP2B1/AP2S1/ARRB1/DAB2	0.000604976	0.00807475	0.00643892
GO:0004000	adenosine deaminase activity	6	ADA/ADAD2/ADAL/ADAR/ADARB1/ADAT2	0.000636199	0.00820491	0.00654272
GO:0004875	complement receptor activity	6	C3AR1/C5AR2/CMKLR1/CR2/FPR2/GPR32	0.000636199	0.00820491	0.00654272
GO:0005506	iron ion binding	29	ABCE1/ADI1/ALKBH1/ALKBH3/ALKBH8/ALOX15B/ALOX5/AOX1/CALR/CDO1/CH25H/CYP11A1/CYP24A1/CYP26A1/CYP27B1/CYP2A7/CYP2E1/CYP2W1/CYP3A43/CYP46A1/CYP4F11/CYP4F12/CYP4F2/CYP8B1/DNAJC24/DOHH/EGLN2/FXN/HIF1AN	0.000640341	0.00820491	0.00654272
GO:0008376	acetylgalactosaminyltransferase activity	13	B3GALNT1/B3GALNT2/B3GALT2/B3GALT4/B3GNT4/B3GNT8/B4GALNT1/B4GALNT2/B4GALNT3/CHSY1/GALNT1/GALNT5/GALNT9	0.000697784	0.00882329	0.00703583
GO:0033293	monocarboxylic acid binding	17	ACACB/ACOX2/ACOX3/ACOXL/AFM/AFP/AKR1C1/AKR1C3/AKR1C4/ALB/ALOX5AP/APOC1/CRABP1/CYP26A1/CYP2W1/CYP4F11/FABP4	0.000715984	0.00893586	0.00712559
GO:0042562	hormone binding	19	ABHD2/ACVR1/ADCYAP1R1/ADIPOR1/ADIPOR2/ALDH1A1/AMHR2/AR/ATP1A1/ATP1A2/ATP1A3/C2CD2L/CALCR/CALR/CCKBR/CTSH/EBI3/ECE1/EGFR	0.000762322	0.0093922	0.00748948
GO:0030507	spectrin binding	9	ADD1/ADD2/ANK1/ANK2/CAMSAP2/DCTN2/DYNC1I1/EPB41L2/GBP1	0.000790844	0.00952927	0.00759878
GO:0002020	protease binding	26	A2M/A2ML1/ACR/ADAMTS4/ADAMTSL4/ALPI/AMFR/ANXA2P2/ATP9A/BAG6/BCL10/BCL2/BCL2L10/BDKRB2/CARD16/CARD18/CASP3/CD177/CDK5R1/CFLAR/COL1A2/CRADD/CSTB/DERL2/DVL3/INSL3	0.000793279	0.00952927	0.00759878
GO:0019205	nucleobase-containing compound kinase activity	12	AK1/AK2/AK3/AK4/AK5/AK6/AK7/AK9/CARD11/CASK/CMPK1/DTYMK	0.000808828	0.0095961	0.00765207
GO:0005544	calcium-dependent phospholipid binding	14	ANXA1/ANXA10/ANXA11/ANXA2P2/ANXA4/ANXA5/ANXA7/C2CD5/CPNE3/CPNE6/CPNE9/DYSF/ESYT2/ESYT3	0.000894856	0.0104873	0.00836271
GO:0003951	NAD+ kinase activity	7	AGK/CERK/DGKA/DGKB/DGKE/DGKK/DGKQ	0.000937323	0.0107234	0.00855102
GO:0046933	proton-transporting ATP synthase activity, rotational mechanism	7	ATP5F1B/ATP5F1C/ATP5MF/ATP5MG/ATP5PD/ATP6/ATP6V0C	0.000937323	0.0107234	0.00855102
GO:0019887	protein kinase regulator activity	34	AFAP1L2/AGAP2/ALS2/ANGPT4/ANKRD54/APC/CAB39L/CALM1/CALM3/CASP3/CCNA2/CCNB1/CCNB2/CCNC/CCND2/CCNE1/CCNG2/CCNI/CCNL1/CCNL2/CCNT1/CCNT2/CCNYL1/CCNYL2/CD24/CDK5R1/CDKN2C/CKS2/CNPPD1/CSNK2B/DGKQ/EPO/IQGAP1/IRGM	0.000987101	0.01116	0.00889919
GO:0016504	peptidase activator activity	12	APAF1/APH1A/APH1B/APP/BAD/BCL2L13/BEX3/CARD8/CASP1/CASP8AP2/CAV1/CTSH	0.00101799	0.0113754	0.00907094
GO:0004175	endopeptidase activity	66	ACE/ACE2/ACR/ADAM12/ADAM15/ADAM17/ADAM19/ADAM2/ADAM20/ADAM21/ADAM22/ADAM28/ADAM7/ADAM9/ADAMDEC1/ADAMTS1/ADAMTS12/ADAMTS13/ADAMTS14/ADAMTS16/ADAMTS17/ADAMTS19/ADAMTS2/ADAMTS20/ADAMTS4/ADAMTS5/ADAMTS7/ADAMTS8/ADAMTSL2/ADAMTSL4/ADGB/AFG3L2/ASPRV1/ATG4A/ATG4B/ATG4C/BACE1/BACE2/BMP1/C1R/C1RL/C2/CAPN10/CAPN13/CAPN8/CASP1/CASP14/CASP2/CASP3/CASP9/CELA1/CELA3A/CFD/CFLAR/CLC/CTRB2/CTRL/CTSE/CTSF/CTSH/CTSO…	0.00105165	0.0115177	0.00918436
GO:0008009	chemokine activity	13	CCL11/CCL13/CCL2/CCL22/CCL25/CCL28/CCL4/CCL7/CCL8/CX3CL1/CXCL12/CXCL13/CXCL6	0.00107122	0.0115177	0.00918436
GO:0047372	acylglycerol lipase activity	6	ABHD12/ABHD15/ABHD16A/ABHD16B/ABHD2/ABHD6	0.00107866	0.0115177	0.00918436
GO:1901338	catecholamine binding	6	ADRA2A/ADRA2B/ADRA2C/ADRB2/ADRB3/DRD1	0.00107866	0.0115177	0.00918436
GO:0051087	chaperone binding	21	AHSA2P/ALB/AMFR/ATP1A1/ATP1A2/ATP1A3/BAG1/BAG3/BAG4/BAK1/CALR/CFTR/CP/DNAJA2/DNAJB13/DNAJC1/DNLZ/FNIP2/GRPEL1/HSPA2/HSPE1	0.00132154	0.0139561	0.0111288
GO:0052689	carboxylic ester hydrolase activity	27	AADAC/ABHD10/ABHD12/ABHD15/ABHD16A/ABHD16B/ABHD2/ABHD4/ABHD6/ABHD8/ACHE/ACOT11/ACOT12/ACOT4/ACOT6/ACOT8/ACOT9/AOAH/APMAP/BAAT/BCHE/BPHL/CA2/CES5A/DAGLB/GDPD1/H6PD	0.00139646	0.0144473	0.0115205
GO:0004550	nucleoside diphosphate kinase activity	7	AK1/AK4/AK5/AK7/AK9/CMPK1/DTYMK	0.00139813	0.0144473	0.0115205
GO:0043539	protein serine/threonine kinase activator activity	11	ALS2/CAB39L/CALM1/CALM3/CCNB1/CCNT1/CCNT2/CDK5R1/CKS2/IQGAP1/IRGM	0.00148644	0.0151964	0.0121179
GO:0005200	structural constituent of cytoskeleton	21	ACTA1/ACTB/ACTL6B/ACTL7A/ACTL7B/ACTR2/ACTR3/ADD1/ADD2/ADD3/AGRN/ANK1/ARPC1B/ARPC3/ARPC5/BFSP2/CYLC1/CYLC2/DES/EPB41L4B/ERBIN	0.00171114	0.0165647	0.0132089
GO:0004065	arylsulfatase activity	6	ARSA/ARSB/ARSD/ARSG/ARSI/ARSJ	0.00172369	0.0165647	0.0132089
GO:0004089	carbonate dehydratase activity	6	CA10/CA12/CA2/CA3/CA5B/CA9	0.00172369	0.0165647	0.0132089
GO:0004467	long-chain fatty acid-CoA ligase activity	6	ACSBG1/ACSBG2/ACSL1/ACSL4/ACSL6/ACSM1	0.00172369	0.0165647	0.0132089
GO:0015562	efflux transmembrane transporter activity	6	ABCB5/ABCB6/ABCC1/ABCC4/ABCC5/ABCG2	0.00172369	0.0165647	0.0132089
GO:0044548	S100 protein binding	6	AGER/AHNAK/ANXA11/ATP2A2/EZR/IQGAP1	0.00172369	0.0165647	0.0132089
GO:0043028	cysteine-type endopeptidase regulator activity involved in apoptotic process	11	APAF1/BAD/BCL2L13/BEX3/BIRC3/BIRC7/CARD8/CASP1/CASP8AP2/CD27/CTSH	0.00186194	0.0174782	0.0139374
GO:0004016	adenylate cyclase activity	5	ADCY1/ADCY5/ADCY6/ADCY7/ADCY8	0.00187332	0.0174782	0.0139374
GO:0097199	cysteine-type endopeptidase activity involved in apoptotic signaling pathway	5	CASP1/CASP2/CASP3/CASP9/CFLAR	0.00187332	0.0174782	0.0139374
GO:0001664	G protein-coupled receptor binding	46	ACE/ADCYAP1/ADM/ADRA2A/ADRA2C/ADRB1/AGRP/AKAP5/APELA/APLN/APLP1/ARAP1/ARHGEF11/ARR3/ARRB1/ARRDC3/ASIP/ATP2A2/BAMBI/BBS1/BDKRB2/C1QBP/CALM1/CALM3/CCKBR/CCL11/CCL13/CCL2/CCL22/CCL25/CCL28/CCL4/CCL7/CCL8/CCRL2/CX3CL1/CXCL12/CXCL13/CXCL6/DRD3/DVL1/DVL3/EDN1/GNAI1/HCRT/INSL3	0.0019208	0.017749	0.0141533
GO:0019207	kinase regulator activity	37	AFAP1L2/AGAP2/ALS2/ANGPT4/ANKRD54/APC/BCL10/CAB39L/CALM1/CALM3/CASP3/CCKBR/CCNA2/CCNB1/CCNB2/CCNC/CCND2/CCNE1/CCNG2/CCNI/CCNL1/CCNL2/CCNT1/CCNT2/CCNYL1/CCNYL2/CD24/CDK5R1/CDKN2C/CISH/CKS2/CNPPD1/CSNK2B/DGKQ/EPO/IQGAP1/IRGM	0.00193992	0.0177549	0.014158
GO:0004675	transmembrane receptor protein serine/threonine kinase activity	7	ACVR1/ACVR1C/ACVR2A/ACVR2B/ACVRL1/AMHR2/BMPR1B	0.00201825	0.0182976	0.0145907
GO:0015252	proton channel activity	8	ASIC5/ATP5F1B/ATP5F1C/ATP5MF/ATP5MG/ATP5PD/ATP6/ATP6V0C	0.00203762	0.0183005	0.0145931
GO:0016627	oxidoreductase activity, acting on the CH-CH group of donors	14	ACAA1/ACAD10/ACAD8/ACADL/ACADVL/ACOX2/ACOX3/ACOXL/AKR1C1/AKR1C3/BDH2/CPOX/CRAT/DPYD	0.00224634	0.0199883	0.0159389
GO:0030674	protein-macromolecule adaptor activity	42	AFAP1L2/AKAP13/AKAP6/AMFR/ANK1/ANK2/AP1M1/AP1M2/AP2A2/AP2B1/AP2S1/AP4E1/APH1A/APH1B/ARRB1/ARRDC1/ARRDC4/ATP1B1/ATP1B2/ATP1B3/AXIN1/BBS4/BET1/BIN3/BLNK/BNIP1/CARD10/CAV1/CD3G/CDYL/CNKSR1/COL1A2/CRADD/CRK/DAB2/DAB2IP/DDB1/FLRT1/FLRT3/FSCN1/FXYD2/IQGAP1	0.00276352	0.0243646	0.0194287
GO:0005247	voltage-gated chloride channel activity	5	ANO1/ANO6/CLCN2/CLCN4/CLCN7	0.003144	0.0274671	0.0219027
GO:0005504	fatty acid binding	10	ACOX2/ACOX3/ACOXL/AFM/AFP/ALB/ALOX5AP/APOC1/CYP4F11/FABP4	0.00340594	0.0294875	0.0235138
GO:0001671	ATPase activator activity	8	AHSA2P/ATP1B1/ATP1B2/ATP1B3/DNAJA2/DNAJC1/DNAJC24/FXYD2	0.00359021	0.0308053	0.0245646
GO:0098960	postsynaptic neurotransmitter receptor activity	14	ADRB1/CHRM1/CHRM2/CHRM5/CHRNA3/CHRNA5/CHRNA6/CHRNB1/CHRNB3/CHRND/CHRNE/DRD1/DRD3/GRIK1	0.00366417	0.0311617	0.0248488
GO:0005229	intracellular calcium activated chloride channel activity	6	ANO1/ANO10/ANO4/ANO6/ANO7/ANO8	0.00383518	0.0317725	0.0253358
GO:0015662	ion transmembrane transporter activity, phosphorylative mechanism	6	ABCB11/ABCC4/ATP2A1/ATP2A2/ATP2B4/ATP2C1	0.00383518	0.0317725	0.0253358
GO:0061778	intracellular chloride channel activity	6	ANO1/ANO10/ANO4/ANO6/ANO7/ANO8	0.00383518	0.0317725	0.0253358
GO:0120020	cholesterol transfer activity	7	ABCA1/ABCG5/ABCG8/APOA1/APOA2/APOE/GRAMD1C	0.00387349	0.0318156	0.0253702
GO:0019209	kinase activator activity	18	AFAP1L2/AGAP2/ALS2/ANGPT4/BCL10/CAB39L/CALM1/CALM3/CCNB1/CCNT1/CCNT2/CD24/CDK5R1/CKS2/DGKQ/EPO/IQGAP1/IRGM	0.00438054	0.0356754	0.0284481
GO:0051959	dynein light intermediate chain binding	8	CCDC88B/DNAH2/DNAH5/DNAH6/DNAH9/DNAL4/DYNC1H1/DYNC2H1	0.00464768	0.0375329	0.0299293
GO:0003724	RNA helicase activity	16	AQR/DDX1/DDX19A/DDX20/DDX21/DDX23/DDX4/DDX42/DDX43/DDX46/DDX51/DHX15/DHX16/DHX33/DHX36/DHX8	0.00475178	0.0378455	0.0301786
GO:0008227	G protein-coupled amine receptor activity	12	ADRA1A/ADRA1B/ADRA1D/ADRA2A/ADRA2B/ADRA2C/ADRB1/ADRB2/ADRB3/CHRM1/CHRM2/CHRM5	0.00485733	0.0378455	0.0301786
GO:0030295	protein kinase activator activity	17	AFAP1L2/AGAP2/ALS2/ANGPT4/CAB39L/CALM1/CALM3/CCNB1/CCNT1/CCNT2/CD24/CDK5R1/CKS2/DGKQ/EPO/IQGAP1/IRGM	0.0048791	0.0378455	0.0301786
GO:0004032	alditol:NADP+ 1-oxidoreductase activity	5	ADH4/AKR1B1/AKR1C1/AKR1C3/AKR1C4	0.00493528	0.0378455	0.0301786
GO:0004126	cytidine deaminase activity	5	APOBEC1/APOBEC3D/APOBEC3F/CDA/CDADC1	0.00493528	0.0378455	0.0301786
GO:0042166	acetylcholine binding	5	ACHE/CHRNA3/CHRNB1/CHRNB3/CHRND	0.00493528	0.0378455	0.0301786
GO:0008235	metalloexopeptidase activity	14	ACE/ACE2/AGBL1/AGBL2/AGBL3/AGBL4/AGBL5/AGTPBP1/ANPEP/CPA3/CPA5/CPM/CPO/CPXM1	0.00496206	0.0378455	0.0301786
GO:0044769	ATPase activity, coupled to transmembrane movement of ions, rotational mechanism	7	ATP5F1B/ATP6V0A1/ATP6V0A4/ATP6V0C/ATP6V0D2/ATP6V1B2/ATP6V1G1	0.00518239	0.0386068	0.0307856
GO:0046961	proton-transporting ATPase activity, rotational mechanism	7	ATP5F1B/ATP6V0A1/ATP6V0A4/ATP6V0C/ATP6V0D2/ATP6V1B2/ATP6V1G1	0.00518239	0.0386068	0.0307856
GO:0120015	sterol transfer activity	7	ABCA1/ABCG5/ABCG8/APOA1/APOA2/APOE/GRAMD1C	0.00518239	0.0386068	0.0307856
GO:0005324	long-chain fatty acid transporter activity	6	ABCD1/ABCD2/ABCD3/ABCD4/CD36/FABP4	0.00541582	0.0397298	0.0316812
GO:0008484	sulfuric ester hydrolase activity	6	ARSA/ARSB/ARSD/ARSG/ARSI/ARSJ	0.00541582	0.0397298	0.0316812
GO:0004129	cytochrome-c oxidase activity	8	C15orf48/COX1/COX10/COX4I1/COX6B1/COX7A2L/COX7B2/COX7C	0.00592845	0.0418915	0.0334049
GO:0015002	heme-copper terminal oxidase activity	8	C15orf48/COX1/COX10/COX4I1/COX6B1/COX7A2L/COX7B2/COX7C	0.00592845	0.0418915	0.0334049
GO:0016675	oxidoreductase activity, acting on a heme group of donors	8	C15orf48/COX1/COX10/COX4I1/COX6B1/COX7A2L/COX7B2/COX7C	0.00592845	0.0418915	0.0334049
GO:0016676	oxidoreductase activity, acting on a heme group of donors, oxygen as acceptor	8	C15orf48/COX1/COX10/COX4I1/COX6B1/COX7A2L/COX7B2/COX7C	0.00592845	0.0418915	0.0334049
GO:0045505	dynein intermediate chain binding	8	BAG3/DNAH2/DNAH5/DNAH6/DNAH9/DNAL4/DYNC1H1/DYNC2H1	0.00592845	0.0418915	0.0334049
GO:0048020	CCR chemokine receptor binding	11	CCL11/CCL13/CCL2/CCL22/CCL25/CCL4/CCL7/CCL8/CCRL2/CX3CL1/CXCL13	0.00604125	0.0423769	0.033792
GO:0019199	transmembrane receptor protein kinase activity	16	ACVR1/ACVR1C/ACVR2A/ACVR2B/ACVRL1/AMHR2/BMPR1B/CSF1R/DDR2/EFNA3/EGFR/EPHA6/EPHB3/EPHB6/FGFR1/FGFR4	0.00698146	0.0486173	0.0387681
