# Supplementary material for: A Joint Model of Random Forest and Artificial Neural Network for the Diagnosis of Endometriosis
Source: Front Genet. 2022 Mar 8;13:848116. doi: 10.3389/fgene.2022.848116 (PMC8957986; doi:10.3389/fgene.2022.848116)
Supplement: Supplementary file 5 [file Table1.XLSX]

## Sheet: Supplementary Table S1
Supplementary Table S1. 2,552 significant DEGs related to EMs.
	logFC	AveExpr	t	P.Value	adj.P.Val	B	g
CSNK2A1	-1.87533	8.95926	-3.48261	0.000654602	0.0035823	-0.63839	down
C11orf80	-1.8427	4.88113	-4.17427	5.10253e-05	0.000586617	1.69704	down
FAM131B	-1.76882	7.38492	-3.03446	0.00285118	0.0109035	-1.96108	down
AQP10	-1.7591	5.03154	-4.63176	7.92757e-06	0.000180161	3.42189	down
BVES-AS1	-1.74274	3.53475	-4.19264	4.74726e-05	0.00055752	1.76363	down
CCDC120	1.71816	8.58537	3.91482	0.0001381	0.00117378	0.780999	up
CD36	1.70798	6.20894	3.82414	0.000193493	0.00148582	0.471953	up
ADGRF1	1.56444	9.47806	5.13451	8.84913e-07	5.34869e-05	5.46704	up
CCNT1	1.55643	5.5914	3.84791	0.000177216	0.0014008	0.552405	up
ABHD13	1.52683	4.00241	5.70378	6.24553e-08	1.44293e-05	7.95322	up
AAAS	1.52285	7.49011	6.52068	1.05861e-09	1.94284e-06	11.7944	up
CELA3A	1.51513	4.55926	3.75474	0.00024952	0.00177683	0.239404	up
ALDH5A1	1.4283	5.417	4.88896	2.62998e-06	9.51219e-05	4.4495	up
COG6	1.42722	4.01867	3.58219	0.000462755	0.00277625	-0.323563	up
DDX11-AS1	1.37537	7.4387	3.36278	0.000984318	0.00485972	-1.00733	up
ANAPC13	1.33911	7.61273	4.79287	3.98987e-06	0.000124482	4.06093	up
B4GALT6	1.3378	7.46862	4.35226	2.51203e-05	0.000368018	2.35191	up
ARHGAP18	1.31728	8.72728	4.60684	8.8033e-06	0.000191716	3.32449	up
FRMD4B	-1.3117	7.50913	-2.84516	0.00507413	0.0173152	-2.47191	down
HIF3A	1.30917	8.16806	2.57035	0.0111554	0.0321906	-3.16089	up
CLDN12	-1.3084	7.79791	-3.65336	0.000359588	0.002298	-0.0939983	down
A1BG-AS1	1.30653	6.13331	6.88051	1.60741e-10	1.0241e-06	13.5743	up
ARL9	1.2945	7.29723	4.54736	1.12876e-05	0.000222732	3.09357	up
ACVR2A	1.29069	3.57792	5.32463	3.72069e-07	3.26579e-05	6.27824	up
ACAT2	1.2855	5.71487	5.54872	1.30734e-07	1.94063e-05	7.2593	up
ADNP	1.28077	6.07592	5.08086	1.12593e-06	6.14329e-05	5.24179	up
GFOD2	1.2735	6.02402	2.76217	0.00647678	0.0210079	-2.68661	up
BLACAT1	1.26692	6.08691	4.2726	3.45825e-05	0.000449721	2.05623	up
APOBR	1.26451	3.63483	4.65122	7.30271e-06	0.000171626	3.49823	up
DHX15	1.25299	7.55541	3.31671	0.00114823	0.00547615	-1.14623	up
CUTA	-1.25277	10.6953	-3.44786	0.000737601	0.00391551	-0.746515	down
CAPN10	1.25134	4.77848	3.97398	0.000110491	0.00100251	0.985752	up
ARHGEF7	1.24915	7.81388	4.57439	1.00847e-05	0.000206771	3.19823	up
ASGR1	1.24793	6.92231	4.48092	1.48622e-05	0.000267652	2.83824	up
BTBD17	-1.2475	9.52591	-4.20837	4.4618e-05	0.00053616	1.82087	down
CDH22	1.24658	6.74738	3.78471	0.000223656	0.00165331	0.33942	up
ABCC5	1.24443	4.87333	5.80859	3.76519e-08	1.18768e-05	8.42902	up
ABCA12	1.24381	5.07614	6.01307	1.38187e-08	7.74922e-06	9.37234	up
CPN1	-1.23793	5.95767	-3.52744	0.000560467	0.0032053	-0.497582	down
C4orf54	1.23614	5.47789	4.0675	7.72859e-05	0.000779734	1.31443	up
ADRA2A	1.2343	8.65527	5.06266	1.22139e-06	6.4045e-05	5.16572	up
CEBPA	1.22934	5.49915	3.76046	0.000244375	0.00174945	0.258439	up
BBS5	1.22288	5.87831	4.3219	2.83888e-05	0.000398367	2.23872	up
CDS1	1.2225	6.24729	3.76558	0.000239855	0.00172843	0.275502	up
DYM	1.22133	7.23515	3.20594	0.00165243	0.00719879	-1.47351	up
BRI3	1.22004	3.64292	4.22631	4.15648e-05	0.000509351	1.88632	up
CRELD2	1.21901	6.317	3.50757	0.000600506	0.003375	-0.560188	up
ABCG5	1.21146	4.8737	5.72316	5.68973e-08	1.42775e-05	8.04082	up
DNAJC5G	1.20383	7.18216	3.26321	0.00137048	0.00626239	-1.30549	up
ARL2BP	1.19847	6.70912	4.55595	1.08913e-05	0.000217911	3.12676	up
ABCA1	1.19521	6.34204	6.02018	1.33403e-08	7.74922e-06	9.40552	up
DDX51	1.19365	5.36265	3.35652	0.00100524	0.00493222	-1.02631	up
CBX3P2	1.18889	7.50228	3.92384	0.000133503	0.00114807	0.812056	up
ATE1	-1.18837	5.94969	-4.456	1.64658e-05	0.000285087	2.74322	down
ATP5S	1.18811	6.65411	4.40467	2.03099e-05	0.000325152	2.54875	up
CD79B	1.18751	4.68349	3.81395	0.000200893	0.00152552	0.437604	up
CPS1-IT1	1.17815	5.24707	3.52268	0.000569826	0.00324412	-0.51261	up
BICC1	1.17744	5.1638	4.28015	3.35565e-05	0.000442193	2.08407	up
BRAP	1.17599	4.32802	4.23313	4.0457e-05	0.000501687	1.91127	up
ARHGAP5-AS1	1.17289	7.12368	4.58825	9.51683e-06	0.000201296	3.25207	up
CALML3	1.15657	6.6506	3.99611	0.000101581	0.000938115	1.063	up
AADAT	1.15175	5.85242	6.25044	4.21436e-09	5.00467e-06	10.4912	up
ARTN	1.14852	6.9834	4.5019	1.36294e-05	0.000254298	2.91858	up
EDEM1	-1.14432	5.21649	-3.18565	0.00176462	0.0075661	-1.53242	down
ARMH1	1.14238	6.08316	4.53791	1.17399e-05	0.000227671	3.05709	up
AGFG2	1.14196	7.9572	5.0024	1.59679e-06	7.43951e-05	4.91529	up
ALG13	1.1403	7.09845	4.87735	2.76662e-06	9.79869e-05	4.40225	up
ADCY6	1.13931	6.3327	5.18042	7.19147e-07	4.66821e-05	5.66111	up
FAM238B	1.13913	5.78429	2.99536	0.00321889	0.0120406	-2.06898	up
CNOT7	-1.13765	6.8477	-3.6008	0.00043336	0.00263753	-0.26388	down
ABCB5	1.13654	5.91502	5.85436	3.01362e-08	1.17661e-05	8.63846	up
ARGLU1	1.13601	7.36273	4.61231	8.60324e-06	0.00018858	3.34586	up
HTRA1	-1.13133	9.39505	-2.49122	0.0138444	0.0380726	-3.34752	down
A2ML1	1.12765	7.54609	6.75603	3.10275e-10	1.02607e-06	12.9531	up
AADAC	1.12612	6.95785	6.2804	3.62126e-09	4.95039e-06	10.6342	up
CSF2RA	1.12582	8.93446	3.49042	0.000637211	0.00351054	-0.613984	up
ADAL	1.12466	6.71771	5.29962	4.17451e-07	3.47561e-05	6.1704	up
ACADS	-1.12303	4.39913	-5.5826	1.11361e-07	1.75477e-05	7.40989	down
ADAMTS16	1.1175	3.29126	5.23022	5.73492e-07	4.22848e-05	5.87296	up
AKAP1	1.11678	6.1579	4.94916	2.02004e-06	8.12524e-05	4.69573	up
DLL1	1.11616	4.28152	3.28748	0.00126512	0.00590935	-1.23352	up
CLK3	1.11591	5.59243	3.63078	0.000389699	0.00244552	-0.167238	up
IL17A	1.11512	6.10958	2.44518	0.0156621	0.0418678	-3.45362	up
B4GALT1	1.11234	5.96146	4.3544	2.49039e-05	0.000366034	2.35991	up
ARPC3	1.11036	7.17609	4.52655	1.2307e-05	0.000235948	3.0133	up
CFTR	1.10872	3.37217	3.71194	0.000291396	0.00197871	0.0977375	up
GRAMD1A	-1.10865	5.06818	-2.67147	0.00840544	0.025726	-2.91472	down
DCC	1.10705	6.65475	3.37923	0.000931291	0.00466871	-0.957335	up
BAALC	1.10306	6.3607	4.34796	2.55597e-05	0.000373101	2.33586	up
ASPM	1.10291	7.96144	4.46792	1.56788e-05	0.000276586	2.78863	up
CCR3	1.10188	6.52188	3.84463	0.000179379	0.00141181	0.541296	up
ANGPTL7	1.09979	7.84402	4.7768	4.27575e-06	0.000129673	3.99646	up
CCNC	1.0995	7.36349	3.85924	0.000169924	0.00135323	0.590891	up
ACHE	1.09937	7.42674	5.5193	1.50202e-07	2.06278e-05	7.12898	up
CAPZA2	1.09873	3.57435	3.96517	0.000114237	0.00102635	0.955125	up
ACSBG1	1.09679	7.13708	5.43847	2.1943e-07	2.47478e-05	6.77331	up
A4GNT	1.09434	7.49234	6.6716	4.83097e-10	1.08364e-06	12.535	up
C2CD5	1.08971	6.45823	4.08886	7.1167e-05	0.000737914	1.39037	up
CATSPERG	1.08706	4.82978	3.93634	0.000127374	0.00110905	0.855189	up
DELE1	1.08635	6.49479	3.34219	0.00105468	0.00512685	-1.06962	up
CDADC1	1.08479	5.74017	3.80845	0.000205002	0.00154713	0.419077	up
ABCB6	1.08249	6.25915	5.84897	3.09377e-08	1.17661e-05	8.61377	up
ITPKB-IT1	-1.08195	6.34523	-2.37602	0.0187919	0.0483151	-3.6096	down
ACVRL1	1.07952	8.24018	5.32014	3.79843e-07	3.29111e-05	6.25886	up
ANP32E	1.07489	6.26546	4.70943	5.7048e-06	0.00015035	3.72797	up
CSF3R	1.07488	4.1653	3.48996	0.000638215	0.00351191	-0.615411	up
AQP5	1.07422	5.48061	4.62853	8.03615e-06	0.000181877	3.40924	up
ADAMDEC1	1.0702	5.97155	5.24167	5.44316e-07	4.13107e-05	5.92185	up
CASP9	1.06966	6.84121	3.94492	0.00012332	0.00108242	0.884879	up
ACAD8	1.0691	5.80812	5.59062	1.07207e-07	1.7221e-05	7.44559	up
DNAJC18	1.06884	7.34253	3.26548	0.0013603	0.00623704	-1.29878	up
FKBP8	1.06786	5.6195	2.89331	0.00439357	0.0154391	-2.34475	up
DDX21	1.06731	5.27495	3.3617	0.000987893	0.00486904	-1.0106	up
ERAP2	-1.06689	7.49567	-3.09989	0.00232146	0.00930428	-1.7778	down
CASC22	1.06582	4.2679	3.9515	0.000120296	0.00106553	0.907669	up
ELOVL2-AS1	-1.06558	5.21679	-3.1362	0.00206832	0.00854938	-1.67461	down
CDA	1.06457	4.67436	3.80878	0.00020475	0.00154581	0.420204	up
CCDC167	1.06416	5.27386	3.90314	0.000144275	0.00120626	0.740879	up
AES	1.06398	6.23012	5.04992	1.2928e-06	6.52988e-05	5.11261	up
ABCA4	1.06357	7.90486	5.94747	1.91006e-08	9.40496e-06	9.06759	up
ABHD16A	1.06072	6.42812	5.69995	6.36123e-08	1.44293e-05	7.93596	up
CCDC152	1.05603	3.6322	3.90631	0.000142574	0.00119778	0.751757	up
BAIAP3	1.05235	7.05204	4.33364	2.70791e-05	0.000388615	2.28242	up
ATP1A4	1.05232	9.68421	4.42467	1.87192e-05	0.000308507	2.62432	up
ATRN	1.0518	5.19269	4.38539	2.19665e-05	0.000340076	2.47612	up
C1orf35	1.0514	4.27894	4.11692	6.38339e-05	0.000684739	1.49055	up
ACMSD	1.04993	5.95906	5.50134	1.63446e-07	2.14263e-05	7.04968	up
APTR	1.04941	6.44665	4.63396	7.8544e-06	0.000179575	3.43051	up
ADAMTS19	1.04936	6.03896	5.22677	5.82581e-07	4.23514e-05	5.85824	up
CLYBL-AS2	-1.04912	7.42435	-3.61819	0.000407508	0.0025251	-0.207915	down
AKAP10	1.04896	8.25776	4.94911	2.02044e-06	8.12524e-05	4.69555	up
DNAJC22	1.04819	7.69908	3.26465	0.001364	0.00624834	-1.30122	up
ANKRD44	1.04735	4.07642	4.73885	5.03135e-06	0.000139715	3.8449	up
CAMK2G	1.04675	3.638	3.98917	0.000104298	0.000956641	1.03875	up
ADM5	1.04447	5.10863	5.08288	1.11578e-06	6.10444e-05	5.25025	up
ABRAXAS2	1.04295	6.78619	5.62196	9.23625e-08	1.61625e-05	7.58557	up
ALDH7A1	1.03809	3.20093	4.88678	2.65507e-06	9.57154e-05	4.44064	up
ACSL6	1.03663	3.8185	5.41052	2.4996e-07	2.68716e-05	6.65114	up
GAA	-1.03586	5.78574	-2.81598	0.00553219	0.0185614	-2.54805	down
AUH	1.03516	8.23699	4.37394	2.30106e-05	0.000351475	2.43312	up
CDH24	1.03396	6.09314	3.78401	0.000224229	0.00165633	0.337081	up
ACO1	1.03296	5.69216	5.49889	1.65341e-07	2.15349e-05	7.03886	up
AK9	1.02891	7.0627	4.95093	2.00434e-06	8.10895e-05	4.70302	up
APP	1.02883	3.8714	4.63932	7.6789e-06	0.000176562	3.45152	up
DDX19A	1.02784	7.16227	3.36197	0.000986983	0.00486812	-1.00977	up
CEP83-DT	1.02573	8.61629	3.73369	0.000269345	0.00187372	0.169568	up
ACP1	1.02553	10.9328	5.46413	1.9462e-07	2.31116e-05	6.88587	up
BFSP2	1.02471	5.64331	4.28818	3.24967e-05	0.000431324	2.11374	up
APPL2	1.02377	6.49626	4.63777	7.72907e-06	0.000177111	3.44546	up
ARMCX6	-1.02275	6.8395	-4.53871	1.17009e-05	0.000227133	3.06018	down
CENPL	1.02244	8.8921	3.74466	0.000258835	0.00182513	0.205922	up
ALDH16A1	1.02207	7.82703	4.90104	2.49479e-06	9.27055e-05	4.49873	up
ADAMTS4	1.02202	4.21961	5.22393	5.90182e-07	4.23514e-05	5.8461	up
CCNDBP1	1.02079	7.0671	3.85543	0.000172344	0.00137034	0.577938	up
EGLN2	1.02033	8.57858	3.16651	0.00187686	0.00793841	-1.58767	up
C12orf57	1.01831	6.51717	4.16647	5.26101e-05	0.000598362	1.66883	up
ATP11A-AS1	1.0168	9.4909	4.43201	1.8166e-05	0.000303087	2.65212	up
FBXW5	1.01609	7.93961	2.93842	0.00383273	0.0138417	-2.22388	up
BRAF	1.01601	3.03449	4.23347	4.04035e-05	0.000501331	1.91249	up
FAM57B	1.01504	5.63765	2.98213	0.00335283	0.0124654	-2.1052	up
ACACA	1.01327	7.20991	5.59845	1.03291e-07	1.72171e-05	7.48053	up
CFHR5	1.01322	6.64556	3.71338	0.000289879	0.00197273	0.1025	up
APOL1	1.01316	7.02767	4.64737	7.42221e-06	0.000172825	3.48313	up
CACNG5	1.01283	5.22264	4.00902	9.67066e-05	0.000907631	1.10821	up
ABCD4	1.01171	8.26204	5.76482	4.65427e-08	1.30501e-05	8.22967	up
FGFBP1	1.01018	7.34382	2.90856	0.0041961	0.0148877	-2.30408	up
FAM120AOS	1.00978	7.16249	3.03836	0.00281674	0.0107996	-1.95026	up
ARNT	1.0092	4.9586	4.5347	1.18979e-05	0.000229727	3.04468	up
ADGRL3	1.00757	9.21375	5.11887	9.49429e-07	5.49434e-05	5.40122	up
ASCC3	1.00745	7.64423	4.48364	1.46965e-05	0.00026621	2.84864	up
BRK1	1.00519	7.46163	4.22006	4.26057e-05	0.000519713	1.86348	up
CSN2	1.00385	4.98785	3.48526	0.000648642	0.00355933	-0.6301	up
C2orf76	1.00373	7.52777	4.08447	7.23855e-05	0.00074481	1.37474	up
C6orf201	1.00368	9.45534	4.05391	8.14361e-05	0.00080907	1.26629	up
APOBEC3D	1.00365	6.91848	4.65258	7.26081e-06	0.00017144	3.50358	up
BVES	1.00364	6.11661	4.19281	4.74398e-05	0.000557459	1.76427	up
AHSP	1.00302	9.05044	4.97047	1.83899e-06	7.84894e-05	4.7834	up
FOXP4-AS1	1.00248	6.90416	2.85006	0.00500065	0.0171456	-2.45904	up
BAP1	1.00242	5.29787	4.33011	2.74663e-05	0.000392143	2.26928	up
ATG5	1.0023	9.25408	4.44236	1.74131e-05	0.000295132	2.69136	up
C18orf21	1.00168	8.05277	4.142	5.78923e-05	0.000636217	1.5806	up
ARMT1	1.00136	5.03813	4.53532	1.18669e-05	0.000229472	3.0471	up
B4GALT2	0.999434	7.6005	4.35432	2.49123e-05	0.000366034	2.3596	up
CLCNKB	-0.998965	10.3531	-3.65394	0.000358849	0.00229691	-0.0921234	down
AP5M1	0.998483	6.46514	4.6735	6.64569e-06	0.000164214	3.58592	up
AASDH	0.998414	7.9137	6.11243	8.43141e-09	6.30419e-06	9.83769	up
HEXA	-0.997164	6.81242	-2.57925	0.0108845	0.0315639	-3.13957	down
CYTL1	0.996832	5.26189	3.40115	0.000864758	0.00441856	-0.890372	up
GID4	0.996807	6.50934	2.75593	0.00659523	0.0212793	-2.70251	up
NAA16	0.995612	7.07024	2.99871	0.00318572	0.0119342	-2.05978	up
COG8	0.995445	4.13384	3.58191	0.000463205	0.00277731	-0.324447	up
CPNE9	0.993148	6.47835	3.52438	0.000566455	0.0032304	-0.507227	up
DMRTC2	0.992619	5.45767	3.28089	0.00129295	0.00600187	-1.25311	up
CDH17	0.992382	6.26456	3.78855	0.000220532	0.0016332	0.352282	up
CWC25	0.990698	6.31149	3.44565	0.000743203	0.00393697	-0.753363	up
HENMT1	-0.990526	6.54683	-2.585	0.0107127	0.0311535	-3.12577	down
AGO2	0.990338	6.9434	4.99772	1.63026e-06	7.47663e-05	4.89592	up
CABYR	0.989541	6.38951	4.01806	9.3428e-05	0.000887588	1.13992	up
EFCAB12	0.989411	5.58306	3.17752	0.00181149	0.00772179	-1.55591	up
ADPRM	0.989027	7.02566	5.06435	1.2122e-06	6.4045e-05	5.17278	up
ABCA6	0.98858	7.21044	5.90339	2.37153e-08	1.11341e-05	8.86392	up
ABCA17P	0.988301	5.41042	5.99496	1.5113e-08	8.029e-06	9.28804	up
ADGRG5	0.984756	7.83173	5.12474	9.24695e-07	5.43907e-05	5.42591	up
ARNTL2	0.984661	5.89211	4.53203	1.20305e-05	0.000231532	3.03439	up
ATG3	0.983409	8.25184	4.44568	1.71773e-05	0.00029239	2.704	up
CABS1	0.982931	6.04683	4.01813	9.34032e-05	0.000887588	1.14016	up
CALML5	0.982632	6.37773	3.99544	0.000101841	0.000939655	1.06066	up
ADSL	0.982014	7.74851	5.05435	1.26753e-06	6.52311e-05	5.13106	up
CDIPTOSP	0.981528	7.2123	3.77878	0.000228568	0.00167916	0.319559	up
ABCC1	0.981043	5.94007	5.83217	3.3575e-08	1.17749e-05	8.53682	up
HAUS6	-0.979422	5.24659	-2.61225	0.00993057	0.0292797	-3.05994	down
AMELY	0.979276	10.1469	4.81695	3.59604e-06	0.000116369	4.15778	up
ACTL9	0.979093	4.35942	5.36209	3.12963e-07	3.02293e-05	6.44038	up
ERVH48-1	0.978372	5.60724	3.08453	0.00243689	0.00965195	-1.82112	up
ABHD17B	0.977863	7.10286	5.68535	6.82293e-08	1.47827e-05	7.87011	up
A2M-AS1	0.97748	9.88822	6.78181	2.70894e-10	1.02607e-06	13.0813	up
CDX1	0.976959	6.96742	3.76484	0.0002405	0.0017305	0.273047	up
ELAC1	0.974777	4.53052	3.1446	0.00201353	0.00838474	-1.65059	up
AHR	0.974315	6.54833	4.97578	1.79632e-06	7.73271e-05	4.80532	up
CCNYL2	0.974279	3.1841	3.84669	0.000178021	0.00140441	0.548256	up
ALDH1A2	0.973223	6.7571	4.89969	2.50955e-06	9.27891e-05	4.49323	up
ADIPOR2	0.973154	6.85768	5.09821	1.04175e-06	5.79361e-05	5.31445	up
AMD1	0.973017	7.68744	4.81794	3.58063e-06	0.000116369	4.16178	up
C2orf27A	0.972914	7.22266	4.08839	7.1298e-05	0.000737914	1.38868	up
ACAA1	0.971851	8.09455	5.6129	9.64337e-08	1.63597e-05	7.54506	up
ALKBH3	0.971764	7.34432	4.86622	2.90399e-06	0.000100732	4.35706	up
ATP2A1-AS1	0.971501	3.30536	4.42332	1.88233e-05	0.000308696	2.61918	up
ASNSD1	0.971295	6.03552	4.47	1.55453e-05	0.00027576	2.79656	up
CHRM1	0.971248	7.51074	3.68976	0.000315636	0.00208715	0.0248389	up
ACADSB	-0.970718	13.208	-5.5801	1.12691e-07	1.75477e-05	7.39874	down
DNASE2B	0.970545	5.31258	3.25771	0.00139547	0.00635645	-1.32173	up
AHCYL2	0.969337	5.67414	4.9775	1.78279e-06	7.73271e-05	4.81238	up
FKBP3	0.968967	4.59617	2.89415	0.00438239	0.0154132	-2.3425	up
ACAD10	0.968535	6.07334	5.59491	1.05045e-07	1.7221e-05	7.46472	up
BNIP2	0.967574	6.54787	4.25343	3.73261e-05	0.000472766	1.98568	up
ATXN3L	0.966851	4.87454	4.3801	2.24435e-05	0.00034508	2.45622	up
ABAT	0.966681	8.19996	6.02192	1.3226e-08	7.74922e-06	9.41362	up
ACKR1	0.965493	8.01288	5.51141	1.55887e-07	2.10024e-05	7.09412	up
CAMK2B	0.96423	6.80207	3.99002	0.000103961	0.000954421	1.04172	up
AK2	0.963452	6.38691	4.95618	1.95849e-06	8.02683e-05	4.72462	up
AIM2	0.962548	6.21423	4.96208	1.90826e-06	7.96414e-05	4.74888	up
AP1AR	0.962031	7.65866	4.69491	6.06841e-06	0.000154683	3.67046	up
CEACAM1	0.961773	6.61691	3.76319	0.000241949	0.00173763	0.267555	up
DAB1-AS1	0.961108	5.7744	3.39904	0.000870975	0.00444133	-0.896845	up
G6PC2	0.960201	6.10709	2.81668	0.00552074	0.0185322	-2.54623	up
DEFB114	0.959082	6.78021	3.34774	0.00103526	0.00504952	-1.05285	up
AOC4P	0.958939	6.41833	4.696	6.04034e-06	0.000154446	3.67478	up
DNAH5	0.958617	3.78617	3.27431	0.00132134	0.00610417	-1.27265	up
ACER3	0.957767	6.01629	5.51937	1.50154e-07	2.06278e-05	7.12928	up
C8orf58	0.956896	6.74402	4.03858	8.63722e-05	0.000843173	1.21214	up
B3GNT4	0.956766	4.87887	4.36025	2.43221e-05	0.00036051	2.3818	up
CADM2	0.954195	5.43005	4.00655	9.76222e-05	0.000912152	1.09954	up
ABCC12	0.953041	7.16444	5.82387	3.49586e-08	1.17749e-05	8.49883	up
ENOX1	0.952794	3.91818	3.12042	0.00217501	0.00886875	-1.71959	up
COPS3	0.952765	5.84403	3.5551	0.000508897	0.00298218	-0.40994	up
CA3	0.952163	7.83837	4.02829	8.98431e-05	0.000862459	1.1759	up
C12orf73	0.95157	7.20979	4.16519	5.2875e-05	0.000600023	1.6642	up
C9orf40	0.951461	7.70609	4.03263	8.8363e-05	0.000855984	1.19118	up
ACTR3C	0.951218	6.76579	5.33816	3.49556e-07	3.17138e-05	6.33673	up
CDC123	0.949701	8.7284	3.80796	0.000205372	0.00154877	0.417428	up
ALPI	0.949248	7.18596	4.84353	3.20502e-06	0.00010748	4.26508	up
BMPR1B	0.948832	6.44447	4.2573	3.67556e-05	0.000469041	1.99991	up
FRMD6	-0.948472	4.39998	-2.84428	0.00508738	0.0173545	-2.4742	down
ADM	0.948423	7.55866	5.08437	1.1084e-06	6.09713e-05	5.25646	up
ALX1	0.948116	6.7632	4.82823	3.42472e-06	0.000112971	4.20327	up
BEND3	0.947277	6.7187	4.29331	3.18376e-05	0.000427632	2.13268	up
ARL15	0.946593	10.0241	4.55719	1.08348e-05	0.000217428	3.13159	up
EFHC2	0.94535	5.85451	3.17314	0.00183726	0.00781184	-1.56857	up
C9orf152	0.944276	4.48013	4.035	8.75627e-05	0.000850272	1.19955	up
BIRC6	0.943531	4.16244	4.27408	3.43789e-05	0.000448347	2.06169	up
ATF6	0.94338	5.1391	4.45391	1.66077e-05	0.000286071	2.73526	up
ACOT4	0.94293	7.45428	5.47812	1.82272e-07	2.27753e-05	6.94738	up
BMP1	0.94281	8.6133	4.26546	3.55816e-05	0.000458113	2.02991	up
CHRNA6	0.941904	5.48474	3.68382	0.000322444	0.00212382	0.00537877	up
CD180	0.941572	7.88156	3.83493	0.000185936	0.00144461	0.508421	up
FAU	0.940836	8.08064	2.95716	0.00361981	0.0132553	-2.1732	up
ACTL10	0.940634	5.87152	5.37265	2.98017e-07	2.96373e-05	6.48625	up
C2CD3	0.93976	7.10608	4.09032	7.07672e-05	0.000735658	1.39556	up
ECHDC2	0.939165	6.70524	3.18941	0.00174331	0.00750884	-1.52153	up
AFF4	0.938757	7.38774	5.03413	1.38699e-06	6.84609e-05	5.04689	up
ATP9A	0.937729	6.63759	4.38825	2.1713e-05	0.000337705	2.48687	up
APOBEC4	0.937576	7.48716	4.65165	7.28942e-06	0.000171514	3.49992	up
BEX2	-0.937382	7.15277	-4.29006	3.22542e-05	0.000429522	2.12066	down
ARSE	0.935787	6.90995	4.50807	1.32861e-05	0.000250206	2.94225	up
ACTG1P17	0.935539	5.3321	5.38028	2.87666e-07	2.88926e-05	6.51939	up
ANKRD49	0.934081	8.22537	4.73568	5.10004e-06	0.000140848	3.83228	up
ALDH1L2	0.933642	6.97833	4.89569	2.55374e-06	9.35661e-05	4.47694	up
EME2	0.931075	6.39369	3.12944	0.00211345	0.0086879	-1.69391	up
ATP5MPL	0.930793	5.03782	4.40668	2.01447e-05	0.000323791	2.55631	up
ALDH3B2	0.929956	7.80367	4.89011	2.61674e-06	9.50121e-05	4.45421	up
CD74	-0.929756	8.337	-3.81433	0.000200613	0.00152484	0.43888	down
DIAPH1	0.929694	10.5285	3.31223	0.00116547	0.00553611	-1.15965	up
CALHM4	0.929608	5.76162	3.99902	0.000100463	0.000929685	1.07318	up
ATRNL1	0.92938	7.41018	4.38503	2.19982e-05	0.000340307	2.47478	up
ABCF1	0.929234	7.19441	5.74454	5.13287e-08	1.38221e-05	8.13765	up
ALG12	0.928673	7.55194	4.87805	2.75813e-06	9.78579e-05	4.40512	up
ACRV1	0.928549	7.2097	5.44243	2.15403e-07	2.44301e-05	6.79069	up
EPHA6	0.928102	5.2992	3.10874	0.00225727	0.00910847	-1.75276	up
ACY1	0.926759	5.45432	5.3108	3.96534e-07	3.41086e-05	6.21857	up
AFTPH	0.926709	6.90132	5.01876	1.48503e-06	7.20669e-05	4.98307	up
ADD1	0.926408	6.67475	5.16439	7.7327e-07	4.92041e-05	5.59321	up
AP2S1	0.925637	7.67463	4.6824	6.39956e-06	0.000160434	3.62103	up
ATOH8	0.925545	6.72185	4.4352	1.7931e-05	0.000300657	2.66419	up
ACTA2-AS1	0.924373	6.43977	5.38318	2.83817e-07	2.88572e-05	6.53202	up
DRD1	0.9242	7.97641	3.2281	0.00153745	0.00683657	-1.40878	up
AAR2	-0.924129	6.10804	-6.14769	7.06826e-09	5.94559e-06	10.0038	down
ARL8A	0.924115	6.07297	4.54953	1.1186e-05	0.000221179	3.10196	up
GEMIN8	0.923696	4.61572	2.76495	0.00642449	0.0208693	-2.6795	up
CAMK1	0.923189	7.90399	3.99192	0.000103214	0.000949283	1.04835	up
CDCA7L	0.923124	7.60902	3.79255	0.000217326	0.00161538	0.365676	up
C2orf92	0.922925	8.45423	4.0817	7.31661e-05	0.000750475	1.36486	up
FCAMR	0.922727	6.27559	2.93659	0.00385417	0.0139048	-2.22882	up
CKMT2	0.922666	6.25757	3.65994	0.000351239	0.00226335	-0.072593	up
C2CD4C	0.922489	5.79082	4.08898	7.11342e-05	0.000737914	1.3908	up
ACOT6	0.921856	5.33623	5.47754	1.82766e-07	2.27753e-05	6.94484	up
ADAM6	0.919882	6.20058	5.24977	5.24561e-07	4.03272e-05	5.95647	up
ABHD17C	0.919188	3.72729	5.6832	6.89346e-08	1.47827e-05	7.86045	up
COLEC10	0.919058	4.52236	3.56542	0.000490828	0.00289987	-0.377095	up
ARFGAP2	0.918079	6.9802	4.61567	8.48275e-06	0.000187788	3.35896	up
BDKRB2	0.917911	8.14414	4.29752	3.13057e-05	0.000422742	2.14826	up
BTF3P11	0.917649	6.84355	4.20395	4.54039e-05	0.000541414	1.80476	up
ARSG	0.917445	8.05753	4.5072	1.33343e-05	0.000250645	2.93889	up
GNE	0.916798	5.55521	2.72095	0.00729713	0.0230251	-2.79114	up
ABHD17A	0.916779	7.84631	5.6879	6.73994e-08	1.47827e-05	7.88161	up
GPR32	0.916704	4.96485	2.68379	0.00811595	0.0250296	-2.88412	up
AVPI1	0.916683	6.05337	4.36861	2.35131e-05	0.000355998	2.41312	up
AP3B2	0.916481	3.55782	4.68185	6.41431e-06	0.000160461	3.61888	up
CCDC42	0.916337	3.8972	3.89294	0.000149883	0.00123314	0.705907	up
IZUMO4	-0.915711	6.72706	-2.37153	0.019013	0.0487719	-3.61958	down
ARAP1	0.915485	8.94745	4.62372	8.20048e-06	0.000183681	3.39042	up
BTBD3	0.915279	5.8602	4.20671	4.49126e-05	0.000538418	1.8148	up
AOC3	0.91497	4.62219	4.696	6.04024e-06	0.000154446	3.67479	up
BHLHE22	0.914882	4.61907	4.28418	3.3021e-05	0.000436847	2.09894	up
CAPZA3	0.913716	6.76956	3.96488	0.000114364	0.00102704	0.954105	up
BMP15	0.913469	7.56564	4.26284	3.59538e-05	0.000462249	2.02029	up
CFHR2	0.912998	5.99265	3.71415	0.000289076	0.00196933	0.105034	up
C19orf24	0.912421	5.53122	4.14068	5.81914e-05	0.000637421	1.57585	up
ERCC4	0.912292	4.64804	3.0967	0.00234502	0.00937764	-1.78682	up
APMAP	0.911891	4.14343	4.65722	7.11974e-06	0.000170099	3.52183	up
FCER1A	0.911587	5.40124	2.93658	0.00385433	0.0139048	-2.22885	up
AQP8	0.911113	6.92855	4.62781	8.06031e-06	0.000182015	3.40645	up
AGPS	0.91	6.43885	4.98995	1.68733e-06	7.60352e-05	4.86378	up
ALDH4A1	0.908714	6.1653	4.88932	2.62588e-06	9.51219e-05	4.45096	up
CHPT1	0.908539	3.60654	3.69082	0.000314436	0.00208262	0.0283138	up
BEX1	0.90795	5.78641	4.29013	3.22445e-05	0.000429522	2.12094	up
C1GALT1C1L	0.907775	3.97957	4.12799	6.11428e-05	0.000663987	1.53024	up
ADRA1B	0.907421	8.02608	5.06374	1.21549e-06	6.4045e-05	5.17024	up
CSPG4	0.907341	7.02649	3.48182	0.000656393	0.00358918	-0.640866	up
APLP1	0.907308	7.8543	4.65809	7.09359e-06	0.000169761	3.52525	up
DOCK8	0.907025	5.2343	3.24768	0.00144215	0.00651761	-1.35131	up
AZI2	0.906832	4.9627	4.36624	2.37397e-05	0.00035665	2.40423	up
CACNG2	0.90654	7.13173	4.00996	9.63604e-05	0.000905644	1.1115	up
CACNA1D	0.905343	6.69044	4.01623	9.40825e-05	0.000891289	1.1335	up
ACPP	0.904504	7.42398	5.45466	2.03438e-07	2.34686e-05	6.8443	up
C10orf82	0.904482	5.09819	4.18522	4.88771e-05	0.000569377	1.73673	up
C4orf46	0.903908	6.06779	4.06814	7.70943e-05	0.000778968	1.31671	up
CEBPG	-0.903814	7.82206	-3.75862	0.000246014	0.00175719	0.252332	down
BICDL2	0.903429	7.40153	4.27838	3.37947e-05	0.000444113	2.07753	up
ATP11B	0.903424	5.07548	4.43094	1.82457e-05	0.000304165	2.64807	up
DENND2D	0.902624	6.10385	3.34015	0.00106188	0.00515441	-1.07575	up
ADAMTSL4	0.902326	7.87556	5.21426	6.16742e-07	4.27862e-05	5.80489	up
ATP2C1	0.901253	7.24279	4.41984	1.90923e-05	0.000311086	2.60603	up
C1QTNF12	0.900976	6.892	4.10863	6.59222e-05	0.000700072	1.46089	up
CD3EAP	0.900956	7.71685	3.82281	0.000194446	0.00148999	0.467455	up
CCL25	0.900492	5.91023	3.86461	0.000166567	0.00133456	0.609174	up
GOLT1A	-0.90033	4.43694	-2.70622	0.00761227	0.0238443	-2.82813	down
ACACB	0.899729	5.90715	5.59692	1.04046e-07	1.72171e-05	7.4737	up
ACP4	0.899352	6.38401	5.45878	1.99559e-07	2.34226e-05	6.86236	up
C6orf203	0.89922	7.91511	4.05328	8.16315e-05	0.000810613	1.26408	up
HSPE1	0.898804	8.11769	2.4972	0.0136225	0.0375853	-3.3336	up
BCL2L13	0.898055	7.56786	4.30806	3.00105e-05	0.000411605	2.18733	up
ARID1B	0.897791	7.1885	4.57087	1.02342e-05	0.000208905	3.18456	up
ATAD3C	0.896895	6.34871	4.45919	1.62515e-05	0.000282268	2.75537	up
BSDC1	0.896656	5.83931	4.21468	4.35214e-05	0.000527061	1.84385	up
AIDA	0.896043	4.82571	4.96591	1.87631e-06	7.96414e-05	4.76464	up
ADAM19	0.895895	7.00261	5.27695	4.6321e-07	3.74403e-05	6.07296	up
C1orf54	0.895834	5.70454	4.11365	6.46495e-05	0.000691385	1.47885	up
CTSW	-0.895247	8.839	-3.45405	0.000722123	0.00385361	-0.727314	down
BAHCC1	0.8948	6.02417	4.3387	2.65327e-05	0.000382602	2.30128	up
ANXA4	0.893667	8.27275	4.69963	5.9476e-06	0.000153826	3.68918	up
CPM	0.893317	5.09697	3.52762	0.000560117	0.00320421	-0.497015	up
ABCB1	-0.893141	5.91176	-5.86723	2.83025e-08	1.17661e-05	8.69753	down
AKTIP	0.892207	8.09978	4.9053	2.4487e-06	9.19024e-05	4.51613	up
CLUH	0.891924	6.81847	3.61968	0.000405353	0.00251715	-0.203088	up
DDX43	0.891903	5.16047	3.35719	0.00100296	0.00492765	-1.02426	up
BHLHB9	0.891775	9.26256	4.28495	3.29198e-05	0.000435794	2.10178	up
BMP3	0.891605	3.36757	4.26092	3.62299e-05	0.000464978	2.01322	up
CFL2	0.891217	7.48771	3.71303	0.000290252	0.00197359	0.101329	up
ACOXL	0.890286	6.41084	5.46677	1.92231e-07	2.2963e-05	6.89746	up
ATF7IP2	-0.890216	5.0918	-4.44937	1.692e-05	0.000290195	2.71799	down
CD33	0.890183	4.43455	3.82508	0.000192821	0.00148179	0.475138	up
CA2	0.889126	5.70215	4.02842	8.97977e-05	0.000862434	1.17637	up
COL26A1	0.888435	5.98307	3.57526	0.000474165	0.00282437	-0.345706	up
ANKRD26	0.888389	6.98738	4.75593	4.67659e-06	0.000133916	3.91299	up
ATP8A2	0.888272	5.47243	4.39064	2.15032e-05	0.000335725	2.49586	up
CYP2E1	0.888099	7.33812	3.4149	0.000825334	0.00426352	-0.848191	up
ATP1B4	-0.887831	7.0697	-4.42381	1.87854e-05	0.000308696	2.62105	down
ABLIM1	0.887568	6.8994	5.6404	8.45941e-08	1.58603e-05	7.66811	up
ARRDC2	0.886897	6.06795	4.51278	1.30297e-05	0.00024696	2.96033	up
CNKSR3	0.886869	7.39733	3.60793	0.000422581	0.00258517	-0.240966	up
C9orf116	0.886662	3.47953	4.03555	8.73797e-05	0.000850131	1.20147	up
GPR176	0.88621	6.50545	2.68688	0.00804493	0.0248631	-2.87645	up
ATG16L2	0.885972	7.96029	4.44688	1.7093e-05	0.000291693	2.70856	up
HHEX	0.885186	7.5439	2.57406	0.0110418	0.0319312	-3.15202	up
EFNA3	0.884255	5.21894	3.17206	0.00184364	0.00782906	-1.57167	up
FAM160A1	0.884046	6.7337	3.03028	0.0028886	0.0110132	-1.97269	up
ADPRHL2	0.88313	7.3297	5.06537	1.20669e-06	6.4045e-05	5.17703	up
DUSP3	0.882968	6.63834	3.20872	0.00163758	0.00715862	-1.46542	up
ADGRE1	0.882271	7.74206	5.14178	8.56363e-07	5.23886e-05	5.49772	up
ATP10A	0.882263	7.46129	4.43474	1.79644e-05	0.000300688	2.66246	up
CHD1	0.881818	8.22285	3.7052	0.000298564	0.00200981	0.0755638	up
BMS1	0.881796	5.43242	4.25681	3.68272e-05	0.000469253	1.99811	up
CSF2	0.881665	3.76967	3.49073	0.000636521	0.00350808	-0.613002	up
DCP1A	-0.881196	6.28637	-3.37377	0.000948574	0.00473809	-0.973939	down
ARHGAP12	0.881167	7.99554	4.60769	8.77182e-06	0.000191444	3.32782	up
BRAT1	0.880891	8.01894	4.23204	4.0632e-05	0.000503548	1.90728	up
ADRB2	0.879514	5.79982	5.05923	1.24021e-06	6.43632e-05	5.15143	up
CNBP	0.878884	6.13153	3.61161	0.000417113	0.00256346	-0.229114	up
C8orf37	0.87873	4.85111	4.04052	8.57324e-05	0.000838727	1.21898	up
AMZ2	0.878569	6.5705	4.79713	3.91735e-06	0.000122992	4.07802	up
CPED1	0.878545	6.7084	3.53119	0.00055319	0.00316997	-0.485719	up
AFF1	0.878296	7.05885	5.03774	1.36485e-06	6.78659e-05	5.06193	up
ABHD12	0.878093	6.12111	5.70607	6.17722e-08	1.44293e-05	7.96355	up
CDR1	0.877618	7.51273	3.76635	0.000239178	0.00172756	0.278082	up
ASB8	0.877571	7.95208	4.48506	1.46107e-05	0.00026573	2.85407	up
C11orf94	0.877203	7.66265	4.17261	5.13586e-05	0.000588927	1.69104	up
CYP2A7	0.877069	9.03128	3.41837	0.000815667	0.00422331	-0.837536	up
C19orf44	0.87655	6.12123	4.13923	5.85228e-05	0.00064001	1.57061	up
ARF5	0.876001	8.56802	4.61817	8.39408e-06	0.00018663	3.36873	up
CCDC22	0.875663	7.80378	3.89832	0.000146899	0.0012184	0.724351	up
ACBD4	0.875212	7.01137	5.54006	1.36196e-07	1.99241e-05	7.22087	up
CFLAR	0.875044	6.45606	3.71281	0.000290482	0.0019745	0.100603	up
ALOX5	0.875024	6.47787	4.84505	3.18388e-06	0.000107306	4.27126	up
AKIRIN1	0.873964	6.35363	4.93318	2.167e-06	8.46179e-05	4.63018	up
BCL7C	0.872824	7.12252	4.3049	3.03934e-05	0.000414863	2.17561	up
ADCK2	0.87277	8.84025	5.1908	6.86096e-07	4.58639e-05	5.70514	up
C21orf58	0.872141	7.62377	4.09632	6.9142e-05	0.000724358	1.41696	up
ANO8	0.871963	5.77101	4.71538	5.56185e-06	0.000148029	3.75159	up
ACTR2	0.871403	7.83303	5.34132	3.44492e-07	3.17138e-05	6.35041	up
APELA	0.871033	8.55805	4.6646	6.90077e-06	0.000166909	3.55088	up
ARSJ	0.870949	7.28016	4.50536	1.3436e-05	0.000251955	2.93184	up
C22orf42	0.87061	5.52618	4.09323	6.99758e-05	0.000728932	1.40592	up
HTN1	0.870588	6.91812	2.49495	0.0137056	0.0377836	-3.33884	up
C8orf44	0.870287	6.76074	4.04046	8.57506e-05	0.000838727	1.21879	up
ARPC5	0.870164	7.34113	4.52518	1.23773e-05	0.000236846	3.00801	up
CBR1	0.87011	5.84198	3.92887	0.000131003	0.00113069	0.829406	up
ACBD6	0.869501	11.2381	5.53274	1.40983e-07	2.01959e-05	7.18844	up
CCT6A	0.869366	5.67578	3.83931	0.000182951	0.001431	0.523238	up
ABL2	0.869356	7.8668	5.64043	8.4579e-08	1.58603e-05	7.66827	up
CCDC84	0.869297	6.90611	3.88078	0.000156844	0.00127573	0.664293	up
DIXDC1	0.869151	7.21334	3.30077	0.00121067	0.0057092	-1.19393	up
CAB39L	0.869091	6.39396	4.02258	9.18265e-05	0.000876913	1.15582	up
HUWE1	0.868899	7.04255	2.48867	0.0139396	0.0382877	-3.35342	up
CHRNA5	0.867449	6.15608	3.68495	0.000321137	0.0021159	0.00908152	up
BANF1	0.867338	7.88039	4.33065	2.74067e-05	0.000392143	2.27129	up
BSN	0.866559	6.09021	4.21255	4.38883e-05	0.000530867	1.8361	up
AK7	0.866458	6.4206	4.95247	1.99082e-06	8.08666e-05	4.70933	up
DNAL4	0.865544	4.28208	3.26084	0.0013812	0.00630137	-1.3125	up
CGN	0.865	8.66303	3.7112	0.000292178	0.00198118	0.0952907	up
FCAR	0.864445	6.89209	2.93658	0.00385431	0.0139048	-2.22885	up
ARHGDIA	0.864065	5.53518	4.58682	9.57379e-06	0.00020196	3.24652	up
ADAMTS8	0.864018	3.48309	5.21909	6.03324e-07	4.27805e-05	5.82549	up
ATP5IF1	0.863921	6.78002	4.41338	1.9602e-05	0.000317087	2.58162	up
BIRC7	0.863267	3.25988	4.27368	3.44343e-05	0.000448595	2.0602	up
CEP95	0.863215	7.55955	3.73224	0.000270766	0.00188059	0.164764	up
AMBN	0.862387	6.4484	4.82323	3.49971e-06	0.000114509	4.18309	up
C2CD2	0.862373	8.37298	4.09188	7.03421e-05	0.000731993	1.40111	up
ARHGAP45	0.86191	8.60979	4.58944	9.46951e-06	0.000200809	3.2567	up
C1R	0.86187	7.49965	4.10401	6.71123e-05	0.000710468	1.4444	up
CASP5	-0.861807	5.15182	-3.94575	0.000122933	0.00108139	0.887758	down
EMG1	0.861726	5.72312	3.1292	0.00211504	0.00869267	-1.69459	up
CHCHD1	0.861479	6.38918	3.70815	0.000295404	0.00199385	0.0852726	up
BLOC1S6	0.861467	4.14684	4.26638	3.54504e-05	0.000457696	2.03332	up
E2F2	0.861356	6.99121	3.19745	0.00169854	0.00735998	-1.4982	up
CSNK1E	-0.861192	6.56288	-3.48377	0.000651998	0.00357289	-0.634777	down
ACSBG2	0.860974	5.76458	5.42327	2.35545e-07	2.6258e-05	6.70684	up
ADAM2	0.86055	5.20415	5.27216	4.735e-07	3.80775e-05	6.05238	up
AFM	0.860479	7.8214	5.02381	1.45212e-06	7.09815e-05	5.00402	up
C5orf34	0.859759	7.82877	4.06245	7.88033e-05	0.000791483	1.29653	up
AGTR2	0.859641	4.79925	4.98219	1.74616e-06	7.72918e-05	4.83177	up
CHRNB1	0.859323	7.6024	3.68357	0.000322732	0.00212433	0.00456433	up
ERVK13-1	0.858778	4.99738	3.08418	0.00243958	0.00966068	-1.82211	up
APOC3	0.858312	6.44678	4.64892	7.37396e-06	0.000172476	3.4892	up
CDKL3	0.858	9.7046	3.77118	0.000235002	0.0017084	0.29418	up
DCTN4	0.856997	4.65044	3.36955	0.000962146	0.00479009	-0.986764	up
C16orf78	0.856741	5.97855	4.15242	5.55835e-05	0.000619614	1.61812	up
DTYMK	0.856403	6.49974	3.21688	0.0015947	0.00701392	-1.44161	up
CBR3	0.856244	8.69596	3.92762	0.000131618	0.00113552	0.825104	up
ACTC1	0.85604	6.52685	5.38079	2.86978e-07	2.88926e-05	6.52164	up
C20orf144	0.855348	8.1755	4.10209	6.76155e-05	0.00071355	1.43752	up
FOXP3	0.855268	8.03908	2.85106	0.00498578	0.0171004	-2.45641	up
FAM153A	0.855127	4.49247	3.03085	0.00288348	0.011002	-1.97111	up
DCP1B	0.854094	6.97738	3.37375	0.000948651	0.00473809	-0.974011	up
ARNTL	0.853328	5.54433	4.53437	1.19142e-05	0.000229727	3.04341	up
C3orf56	0.85302	4.96883	4.07494	7.50998e-05	0.000764802	1.34084	up
ACKR3	0.852711	5.76822	5.50977	1.57091e-07	2.10024e-05	7.08689	up
CNOT10	0.852691	6.29811	3.60311	0.000429849	0.00262153	-0.256479	up
ADAT2	0.852639	6.05572	5.19264	6.80391e-07	4.5706e-05	5.71296	up
BST1	0.852522	4.19921	4.21102	4.41548e-05	0.000532814	1.83051	up
B4GALNT2	0.852191	6.5882	4.35632	2.47111e-05	0.000364138	2.36711	up
ATP1B1	0.852011	8.08342	4.42466	1.87201e-05	0.000308507	2.62428	up
ABCA13	0.85185	6.17142	5.998	1.4888e-08	8.029e-06	9.30216	up
CITED4	0.851639	7.11157	3.66269	0.0003478	0.00224828	-0.0636251	up
FER1L6-AS1	-0.851586	6.75689	-2.92191	0.00402994	0.0144249	-2.26832	down
GRPR	0.851472	7.59966	2.65666	0.00876545	0.0265581	-2.9513	up
EPB41L4B	0.851327	8.47954	3.11289	0.00222769	0.00901796	-1.74097	up
ARHGAP21	0.851118	7.40693	4.60458	8.88702e-06	0.000192915	3.31569	up
ABCB8	0.851073	7.75001	5.84482	3.15696e-08	1.17661e-05	8.59475	up
COL11A1	-0.850788	7.96753	-3.58033	0.000465792	0.00278982	-0.32951	down
CCL7	0.850504	7.85067	3.86101	0.00016881	0.00134921	0.596916	up
ITGA8	-0.850314	6.0196	-2.38501	0.0183558	0.047422	-3.58955	down
ABTB2	0.850196	8.08948	5.61326	9.62712e-08	1.63597e-05	7.54664	up
HKR1	0.850127	7.56247	2.55198	0.011734	0.0335153	-3.20469	up
ACTB	0.849716	5.50973	5.3827	2.84455e-07	2.88572e-05	6.52992	up
CERK	0.849478	5.07115	3.73006	0.000272907	0.00189204	0.157573	up
FLAD1	0.848832	6.05363	2.89107	0.00442318	0.0155242	-2.35069	up
AUNIP	0.848569	6.01788	4.37362	2.30402e-05	0.000351475	2.43193	up
ANKH	0.848529	6.03896	4.77107	4.3824e-06	0.000130871	3.97351	up
GSDME	0.848404	7.9975	2.65414	0.00882818	0.0266881	-2.95752	up
ETFDH	0.848231	5.70202	3.07568	0.00250583	0.00986295	-1.84601	up
ATP8B3	0.848113	7.34669	4.38996	2.15622e-05	0.000336137	2.49332	up
C3orf38	0.847974	6.40991	4.07543	7.49568e-05	0.000764802	1.3426	up
ANXA2P2	0.847674	6.91558	4.70326	5.8565e-06	0.00015236	3.70354	up
ACTR3B	0.847623	9.62468	5.3404	3.45956e-07	3.17138e-05	6.34643	up
DUBR	0.847583	6.14695	3.21618	0.00159834	0.00702836	-1.44365	up
DDX42	0.847417	6.80536	3.35766	0.0010014	0.00492119	-1.02285	up
CRNDE	-0.847258	5.54681	-3.50312	0.000609824	0.00340462	-0.574152	down
CEP78	0.847032	9.21203	3.73425	0.000268794	0.00187118	0.171439	up
BRI3BP	0.846794	7.74818	4.22622	4.15797e-05	0.000509351	1.88599	up
DNAJC28	0.846653	8.16557	3.26427	0.00136573	0.0062506	-1.30237	up
APBB1	0.846369	6.93987	4.66993	6.74691e-06	0.0001655	3.57185	up
GDF3	-0.846191	9.51966	-2.76978	0.00633478	0.0206368	-2.66715	down
APBA2	0.846102	9.33541	4.67149	6.70257e-06	0.000164813	3.57799	up
ACYP1	0.845773	4.71988	5.30848	4.0079e-07	3.41304e-05	6.20856	up
APOD	0.845745	8.72999	4.64874	7.37957e-06	0.000172476	3.48849	up
CATSPERB	0.845217	6.00392	3.93832	0.000126425	0.00110249	0.862052	up
APOH	0.845126	6.60114	4.64813	7.39865e-06	0.000172476	3.48609	up
FBXO27	0.844939	7.43946	2.94469	0.00376023	0.0136506	-2.20695	up
ADAMTS13	0.84478	6.64447	5.23465	5.62038e-07	4.20238e-05	5.89185	up
AP2A2	0.844248	7.1835	4.6852	6.32386e-06	0.000159185	3.6321	up
EED	0.843804	6.35831	3.18198	0.00178566	0.00763585	-1.54304	up
ARHGEF17	0.843749	7.40855	4.57981	9.85861e-06	0.000205818	3.21929	up
ADAM9	0.843678	8.34867	5.24778	5.2936e-07	4.03272e-05	5.94794	up
CECR2	0.843621	4.9338	3.75847	0.000246152	0.00175719	0.251817	up
B4GALT4	0.843472	6.95856	4.35298	2.50474e-05	0.000367483	2.3546	up
GOT2	0.842835	6.63651	2.70286	0.00768594	0.0240289	-2.83655	up
DEPDC7	0.842828	6.29789	3.33612	0.00107631	0.00520569	-1.08793	up
CAMK1D	0.841892	4.27773	3.99118	0.000103507	0.000951323	1.04575	up
APLNR	0.841754	5.44446	4.65944	7.05327e-06	0.000169111	3.53055	up
ABHD2	0.84175	6.76127	5.67968	7.01097e-08	1.47827e-05	7.84457	up
CHMP4B	0.841626	5.70416	3.69327	0.00031167	0.00207123	0.0363724	up
C2orf54	0.841294	6.56886	4.08732	7.15925e-05	0.000739289	1.38488	up
C1orf21	0.8412	4.51337	4.11852	6.34374e-05	0.000682299	1.49629	up
CEP250	0.841174	7.81434	3.7377	0.000265452	0.00185592	0.182866	up
ARR3	0.840349	3.43248	4.51882	1.27078e-05	0.000242023	2.98355	up
ADARB2-AS1	0.840316	7.0286	5.20086	6.55461e-07	4.44042e-05	5.7479	up
C5AR2	0.840248	9.98986	4.06515	7.79871e-05	0.000785631	1.30611	up
DYSF	0.840222	7.99972	3.19867	0.00169181	0.00733927	-1.49464	up
GAS1	0.84012	7.30098	2.78865	0.00599495	0.0198014	-2.61872	up
BEST3	0.840118	8.15116	4.29125	3.21008e-05	0.000428956	2.12507	up
ARPC1B	0.839734	3.2591	4.52974	1.21452e-05	0.000233289	3.02558	up
EMC7	0.8393	8.25294	3.13054	0.002106	0.008667	-1.69076	up
ABL1	0.839275	7.86172	5.64453	8.29428e-08	1.58603e-05	7.68663	up
CRABP1	0.839025	3.36577	3.51652	0.000582153	0.00329756	-0.53203	up
CSTB	0.838951	7.28068	3.47644	0.000668679	0.00363206	-0.657671	up
FADS2	-0.838889	5.12154	-3.04638	0.00274705	0.0105956	-1.92795	down
ADRA1A	0.838683	8.29508	5.06406	1.21377e-06	6.4045e-05	5.17157	up
CNOT3	0.838481	9.88895	3.60283	0.000430271	0.00262189	-0.257372	up
DCAF16	0.837942	6.46282	3.38202	0.000922565	0.00463879	-0.948833	up
CAMK4	0.837319	6.79035	3.98553	0.000105753	0.000968668	1.02602	up
ATAD5	0.837003	5.24201	4.45905	1.6261e-05	0.000282268	2.75482	up
APOBEC3F	0.83697	9.0134	4.65176	7.28587e-06	0.000171514	3.50038	up
CSF2RB	0.83689	3.28266	3.49037	0.000637316	0.00351054	-0.614133	up
EIF4EBP1	0.83667	8.16762	3.14966	0.00198121	0.00827202	-1.63611	up
IFNA10	-0.836662	6.14451	-2.47187	0.0145838	0.0396151	-3.39232	down
CYB5D2	0.836617	7.23093	3.43106	0.000781168	0.00408555	-0.798447	up
ABCB4	-0.836542	5.25634	-5.85681	2.97789e-08	1.17661e-05	8.64968	down
DDX28	-0.836446	3.7686	-3.35938	0.000995606	0.00490107	-1.01762	down
HHLA2	0.836344	8.99447	2.57308	0.0110719	0.0319874	-3.15438	up
CFAP36	-0.836104	5.77972	-3.72169	0.000281308	0.00193262	0.129896	down
COX18	-0.836069	10.4607	-3.54147	0.000533718	0.00309229	-0.453189	down
C16orf46	0.835564	6.0078	4.15506	5.50129e-05	0.000615632	1.62764	up
FNBP1L	0.835329	4.7396	2.87273	0.00467351	0.0162173	-2.39933	up
CDK15	0.835249	7.11929	3.77798	0.00022923	0.00168035	0.316916	up
CPNE3	0.834772	6.9469	3.52629	0.000562706	0.00321446	-0.5012	up
BRE-AS1	0.834154	5.70318	4.2265	4.15338e-05	0.000509351	1.88701	up
ABCA5	0.833865	6.82095	5.92105	2.17483e-08	1.04537e-05	8.9454	up
DNAJC9-AS1	0.833779	9.27888	3.26126	0.00137932	0.00629475	-1.31127	up
ANKRD36B	0.833678	8.46149	4.74298	4.94334e-06	0.000138414	3.86134	up
EXO5	0.833245	7.18626	3.06445	0.00259591	0.0101504	-1.87751	up
ACOT13	0.833135	8.40425	5.47864	1.81831e-07	2.27753e-05	6.94965	up
CRISP1	0.833105	8.0427	3.50558	0.000604662	0.00338705	-0.566443	up
CDH5	0.832966	7.39503	3.78319	0.00022491	0.00165892	0.334311	up
ADSSL1	0.831573	7.71212	5.05283	1.27615e-06	6.52311e-05	5.12472	up
CD72	0.831363	4.61941	3.81485	0.00020023	0.0015225	0.440628	up
IFNW1	-0.83101	10.7281	-2.46717	0.0147689	0.0400082	-3.40317	down
ACTA2	0.830634	3.54774	5.38693	2.78927e-07	2.85837e-05	6.54832	up
ATP6V0C	0.8306	7.22725	4.39933	2.07564e-05	0.000329945	2.5286	up
FBXO45	0.829826	7.30411	2.94045	0.0038092	0.0137842	-2.21842	up
ACADL	0.829689	8.15802	5.58868	1.08195e-07	1.7221e-05	7.43698	up
B4GALNT3	0.829642	8.86358	4.35594	2.47492e-05	0.000364433	2.36568	up
EIPR1	0.828815	5.43585	3.14468	0.00201304	0.00838442	-1.65038	up
GAB1	0.828391	6.56364	2.81464	0.00555403	0.0186316	-2.55152	up
ANKIB1	0.828167	4.109	4.77039	4.3952e-06	0.000130871	3.97079	up
CP	0.828043	9.32917	3.53513	0.000545653	0.00314283	-0.473266	up
CHRM5	0.827459	7.84474	3.68839	0.000317194	0.00209402	0.0203501	up
BTN1A1	0.827385	5.75922	4.19994	4.61264e-05	0.000547764	1.79019	up
AKAP5	0.827322	7.98687	4.94071	2.09647e-06	8.28938e-05	4.66107	up
DUSP7	0.827305	5.58477	3.20802	0.00164131	0.00716891	-1.46746	up
CHRAC1	0.827281	5.87214	3.69064	0.000314632	0.00208323	0.0277465	up
DDX4	0.826811	6.55177	3.35812	0.000999844	0.00491594	-1.02145	up
IFT27	-0.826538	11.879	-2.46488	0.0148599	0.0402133	-3.40845	down
BTN3A2	0.826285	4.34485	4.19731	4.6607e-05	0.000551849	1.78062	up
CACNG1	-0.826094	11.893	-4.01001	9.6343e-05	0.000905644	1.11167	down
CACNG7	0.825895	6.71717	4.0085	9.68998e-05	0.000908598	1.10637	up
C10orf113	0.825797	6.99559	4.18826	4.82981e-05	0.000565898	1.74773	up
C6orf120	0.825662	3.75645	4.05579	8.08478e-05	0.00080537	1.27296	up
ATMIN	0.825635	5.58678	4.43591	1.7879e-05	0.000300657	2.66688	up
ANXA5	0.825065	4.88095	4.6995	5.95097e-06	0.000153826	3.68865	up
CRAMP1	0.824881	6.12683	3.51424	0.000586769	0.00331875	-0.539196	up
COPRS	0.824544	5.89739	3.55556	0.000508083	0.00297914	-0.408484	up
CEP164	0.822844	6.35024	3.73825	0.000264931	0.0018556	0.184658	up
EGR1	-0.822273	10.1655	-3.16564	0.00188214	0.00795521	-1.59019	down
ANKRD36BP2	0.822122	8.08395	4.74261	4.95107e-06	0.000138438	3.85988	up
ACSF2	0.821946	8.06934	5.42235	2.3656e-07	2.6258e-05	6.70281	up
DEFB125	-0.821195	7.56374	-3.34505	0.00104462	0.00508779	-1.06098	down
ADAMTS7	0.821181	7.24559	5.22217	5.94915e-07	4.24387e-05	5.83863	up
FLJ25758	0.821135	5.73681	2.88858	0.00445648	0.0156058	-2.35732	up
BTBD19	0.821121	3.81659	4.20772	4.47328e-05	0.0005369	1.8185	up
CCDC190	0.821008	3.87793	3.89875	0.000146665	0.00121738	0.725807	up
BEND4	0.820747	6.17393	4.29302	3.18739e-05	0.000427632	2.13163	up
BTNL9	0.820553	8.76585	4.19568	4.69071e-05	0.000553778	1.77469	up
CNTN2	0.820529	6.26554	3.594	0.000443885	0.00268539	-0.285706	up
AURKA	0.820419	7.65569	4.37359	2.30433e-05	0.000351475	2.4318	up
CFAP299	-0.820386	4.32982	-3.7219	0.000281095	0.00193262	0.130588	down
ACOT12	0.820344	6.04402	5.47931	1.81254e-07	2.27753e-05	6.95263	up
BMS1P1	0.820297	7.34487	4.25671	3.6842e-05	0.000469253	1.99774	up
BTG1	-0.819992	11.3945	-4.20282	4.56055e-05	0.000543497	1.80067	down
ATP5F1B	0.819738	8.31504	4.41566	1.94208e-05	0.000315166	2.59022	up
ACE2	0.819711	6.78964	5.52795	1.44201e-07	2.02161e-05	7.16726	up
CD48	0.819682	5.49506	3.81834	0.000197673	0.00151045	0.452393	up
BANP	0.819596	8.12826	4.33012	2.74656e-05	0.000392143	2.26931	up
CCL22	0.819437	7.57107	3.86617	0.000165606	0.0013288	0.614476	up
ADAMTSL2	0.819268	6.10845	5.21437	6.16428e-07	4.27862e-05	5.80537	up
ADAM15	0.818423	7.11284	5.28269	4.51185e-07	3.70265e-05	6.0976	up
CCDC86	0.818386	7.78829	3.87952	0.000157578	0.00127952	0.660012	up
CCDC125	0.818195	8.31392	3.91436	0.000138335	0.0011744	0.779437	up
ASAP3	0.818065	9.17012	4.49632	1.39473e-05	0.000257609	2.89719	up
DNAJA3	0.81806	5.99592	3.27205	0.00133122	0.00613716	-1.27935	up
EIF2AK1	0.817974	4.70862	3.15935	0.00192057	0.00807423	-1.60829	up
ADAM3A	0.817948	4.85164	5.25306	5.1673e-07	4.01221e-05	5.97056	up
AKR7A3	0.817629	7.8652	4.91436	2.35351e-06	8.91838e-05	4.55313	up
CDC40	0.817467	7.50856	3.80149	0.000210309	0.00157657	0.395698	up
CPEB4	0.816987	4.38674	3.53129	0.000552995	0.00316975	-0.4854	up
CCNYL1	0.81668	8.02917	3.8467	0.00017801	0.00140441	0.548313	up
CUTC	-0.816503	10.3123	-3.44708	0.000739567	0.00392389	-0.748924	down
EFR3A	0.81644	6.08014	3.16922	0.00186062	0.0078912	-1.57988	up
C16orf91	0.816359	8.55245	4.14951	5.62205e-05	0.000624989	1.60762	up
AGXT2	0.816206	7.06205	4.98013	1.76219e-06	7.73271e-05	4.82324	up
ECE1	0.816206	8.92123	3.19085	0.00173519	0.00748183	-1.51734	up
ANKEF1	0.816175	6.5364	4.77341	4.33855e-06	0.000130144	3.98288	up
CLYBL-AS1	0.815988	6.85513	3.61834	0.000407282	0.00252447	-0.20741	up
AGTRAP	0.815854	6.30928	4.98174	1.74967e-06	7.72918e-05	4.8299	up
C1orf87	0.815832	8.58584	4.11126	6.52505e-05	0.000696235	1.47032	up
EWSAT1	0.81551	7.50028	3.06618	0.00258186	0.0101072	-1.87267	up
CD177	0.815489	7.85177	3.83516	0.000185774	0.00144461	0.509218	up
AGBL3	0.81531	7.5427	5.00728	1.56266e-06	7.36829e-05	4.93548	up
COL6A2	0.815188	5.31411	3.56891	0.000484853	0.00287466	-0.365964	up
CHST15	0.815031	8.22288	3.68035	0.000326487	0.00213998	-0.00598409	up
ATP1A2	0.814956	8.00629	4.42533	1.86687e-05	0.000308416	2.62682	up
AKAP3	-0.814449	4.80422	-4.9426	2.07913e-06	8.26251e-05	4.66882	down
ACOT11	0.814445	7.12874	5.48501	1.76473e-07	2.25484e-05	6.97771	up
ATN1	0.814298	8.56271	4.43562	1.78996e-05	0.000300657	2.66581	up
ARHGEF16	0.814035	4.3581	4.58074	9.82067e-06	0.000205238	3.22287	up
CCR6	0.813866	7.97964	3.84363	0.000180049	0.00141543	0.53788	up
B4GALT7	0.813785	8.02225	4.35152	2.51953e-05	0.000368849	2.34915	up
ANKRD30BP2	0.813414	5.96967	4.74963	4.80455e-06	0.000136228	3.88785	up
ANKRD10-IT1	0.813304	7.59087	4.76565	4.48556e-06	0.000131812	3.95184	up
CPA3	0.813188	6.14004	3.53454	0.000546772	0.00314638	-0.475127	up
ADCY5	0.81313	8.22852	5.18257	7.12162e-07	4.63779e-05	5.67025	up
BTBD9	0.812805	6.00452	4.20507	4.52037e-05	0.000540496	1.80884	up
CYBRD1	0.81271	7.40007	3.42785	0.000789753	0.00412084	-0.808336	up
ABCC4	0.812704	6.1814	5.81023	3.73525e-08	1.18768e-05	8.43653	up
ADGRG6	0.812587	9.57004	5.12423	9.26808e-07	5.43907e-05	5.42378	up
CMAS	0.812462	4.1384	3.61753	0.000408454	0.00252728	-0.210026	up
ARMC10	0.812163	7.39696	4.54612	1.13461e-05	0.000223291	3.08877	up
AMHR2	0.811796	7.34386	4.81336	3.65232e-06	0.000117409	4.1433	up
BICDL1	0.811044	7.40013	4.2784	3.37922e-05	0.000444113	2.0776	up
ANKRD40	0.810936	8.60538	4.73893	5.02976e-06	0.000139715	3.8452	up
ANP32D	0.810499	5.68389	4.71126	5.6605e-06	0.000149378	3.73522	up
ALKBH5	0.810453	7.74255	4.86474	2.92274e-06	0.000100862	4.35106	up
FRMD8P1	0.810163	8.94758	2.84218	0.0051193	0.0174516	-2.47972	up
AQR	0.810021	8.64973	4.62526	8.14721e-06	0.000183423	3.39648	up
CRADD	0.810012	7.7741	3.51449	0.000586268	0.00331715	-0.538422	up
ARSD	0.809348	10.5059	4.50869	1.32524e-05	0.000249804	2.94461	up
ACTL7B	0.808977	5.89453	5.36627	3.06952e-07	2.9936e-05	6.45856	up
AAMDC	0.808183	6.79811	6.18796	5.77474e-09	5.55145e-06	10.1943	up
ASB16	0.80797	6.08656	4.48914	1.43671e-05	0.000263435	2.86967	up
BLK	0.807947	5.48674	4.27062	3.48567e-05	0.000452531	2.04893	up
BUB1	0.807868	3.1488	4.19513	4.70086e-05	0.000554328	1.7727	up
ASPA	0.806937	6.0616	4.46989	1.55522e-05	0.00027576	2.79615	up
DCT	0.806561	7.54025	3.37163	0.000955437	0.00476373	-0.980447	up
CYLC1	0.806545	7.64251	3.42625	0.000794086	0.00413596	-0.813284	up
ATXN1L	0.806476	8.33122	4.38198	2.22727e-05	0.000343499	2.4633	up
ABHD14B	0.806454	7.71393	5.70359	6.25106e-08	1.44293e-05	7.95238	up
CLK1	0.806305	7.23152	3.63187	0.000388186	0.00243754	-0.163695	up
BEX5	0.806138	7.27263	4.2888	3.24168e-05	0.000431045	2.11601	up
GPSM2	0.80601	6.7729	2.67403	0.00834463	0.0255826	-2.90838	up
ATP6V1G1	0.805898	5.52179	4.39381	2.12276e-05	0.000333496	2.50781	up
ACLY	0.805594	9.19925	5.50303	1.62153e-07	2.13958e-05	7.05713	up
CA5BP1	0.80554	8.93015	4.026	9.06342e-05	0.000868071	1.16784	up
CENPX	0.805525	8.18856	3.74127	0.000262042	0.00184177	0.194672	up
ACTR5	0.805482	3.21104	5.3377	3.50307e-07	3.17138e-05	6.33472	up
BBS2	0.80546	6.43359	4.32212	2.83633e-05	0.000398367	2.23955	up
ALDH1L1	0.805286	6.86701	4.89746	2.5341e-06	9.31849e-05	4.48415	up
CCDC157	0.804951	7.94738	3.9054	0.000143061	0.00119988	0.748625	up
ACR	0.804547	6.22963	5.45276	2.0525e-07	2.35431e-05	6.83598	up
BDH2	0.804434	5.90536	4.29879	3.11461e-05	0.00042115	2.15299	up
ADGRG3	0.804339	7.28672	5.12666	9.16725e-07	5.41587e-05	5.43401	up
BRS3	0.804085	3.94011	4.21675	4.3167e-05	0.000524657	1.8514	up
CRYGB	0.803883	8.61742	3.4953	0.000626551	0.00346923	-0.59869	up
CFAP100	0.803687	7.42355	3.72661	0.000276347	0.00190536	0.146139	up
ATP2B4	0.803638	7.05547	4.41988	1.9089e-05	0.000311086	2.60619	up
ABCG4	0.803621	8.85023	5.72543	5.62789e-08	1.42775e-05	8.05109	up
ANKLE2	0.803541	6.03111	4.76929	4.41606e-06	0.000131105	3.96638	up
AGTPBP1	0.803394	2.84598	4.98414	1.73123e-06	7.69824e-05	4.83979	up
CSPG5	0.803149	6.25667	3.48105	0.000658132	0.0035952	-0.643264	up
BRWD1-AS2	0.803095	8.54828	4.21507	4.34536e-05	0.000526871	1.84529	up
DCLRE1B	0.803037	7.93968	3.37416	0.000947347	0.00473623	-0.97277	up
BCL2L1	0.802271	8.54505	4.30948	2.98401e-05	0.000410642	2.1926	up
DPYS	0.801859	6.88054	3.23112	0.0015224	0.00679209	-1.39995	up
CHCHD5	-0.801423	7.87608	-3.70601	0.0002977	0.002006	0.0782084	down
ARFGAP3	0.801328	7.93581	4.61565	8.48338e-06	0.000187788	3.35889	up
DHRS12	-0.80127	7.43786	-3.31962	0.00113717	0.00543752	-1.13751	down
HMG20A	0.801234	9.74998	2.54204	0.0120584	0.0342865	-3.22828	up
EBI3	0.801162	7.62236	3.19253	0.00172582	0.00745098	-1.51249	up
CCDC151	0.800698	5.80058	3.90678	0.000142323	0.00119618	0.753369	up
ARPC1A	0.800609	8.5998	4.53012	1.21262e-05	0.000233146	3.02704	up
DBF4	-0.800576	7.13835	-3.38776	0.000904862	0.00457255	-0.931332	down
ABCG2	0.800473	8.07201	5.7256	5.62338e-08	1.42775e-05	8.05185	up
FLG2	0.800455	7.27619	2.89035	0.00443277	0.015547	-2.3526	up
ANKRD30B	0.800427	4.68041	4.74996	4.79784e-06	0.000136228	3.88916	up
ALDOC	0.800375	4.37717	4.88084	2.72478e-06	9.7138e-05	4.41647	up
CHRM3-AS2	0.800131	7.68706	3.68913	0.000316351	0.00208982	0.0227747	up
CCDC126	0.799705	8.41674	3.91394	0.000138555	0.00117576	0.777985	up
AKR1C1	0.799617	5.63858	4.92814	2.21544e-06	8.53535e-05	4.60955	up
CASD1	0.799184	5.92489	3.95066	0.000120678	0.00106713	0.904756	up
ABHD11	0.798996	9.50966	5.7112	6.0268e-08	1.44293e-05	7.98672	up
EPS8L3	0.798931	9.34269	3.10223	0.00230435	0.00924854	-1.77119	up
FGFR4	0.798599	5.07352	2.90578	0.00423146	0.0149921	-2.3115	up
CCDC168	0.798566	7.89265	3.90308	0.00014431	0.00120626	0.740651	up
BTBD11	0.79788	6.80663	4.20937	4.44425e-05	0.000534687	1.82451	up
ASPDH	0.797554	7.05377	4.46967	1.55666e-05	0.00027576	2.79529	up
GIT1	-0.797516	6.19634	-2.74832	0.00674252	0.0216783	-2.72188	down
ANAPC15	0.797515	5.35977	4.79254	3.99566e-06	0.000124482	4.05958	up
CALD1	0.797493	4.57581	4.00052	9.98928e-05	0.000926303	1.07841	up
FAXC	0.797354	4.29815	2.95706	0.00362085	0.0132563	-2.17346	up
AATBC	0.797302	7.99802	6.04063	1.20547e-08	7.74922e-06	9.50095	up
BISPR	0.797039	7.10389	4.27351	3.44584e-05	0.000448595	2.05955	up
CASP1	0.797015	8.58429	3.94981	0.000121064	0.00106867	0.901823	up
AKT1	-0.796975	3.25739	-4.91425	2.35462e-06	8.91838e-05	4.55269	down
CCDC89	0.796861	7.25429	3.8767	0.000159241	0.00129028	0.650389	up
EXOC4	0.796706	6.64945	3.06125	0.00262208	0.0102368	-1.88645	up
AQP11	0.796314	7.01499	4.63156	7.93402e-06	0.000180161	3.42113	up
EIF4ENIF1	0.796279	6.69543	3.14918	0.00198426	0.00828163	-1.63749	up
C9orf131	-0.796252	5.05497	-4.03536	8.74427e-05	0.000850272	1.20081	down
C4orf19	0.796156	7.61446	4.07018	7.64912e-05	0.000774814	1.32394	up
ADAMTS9-AS1	0.795694	7.70465	5.21809	6.06064e-07	4.27805e-05	5.82124	up
DOPEY2	0.795322	3.54956	3.24193	0.00146958	0.00661893	-1.36824	up
ANXA7	0.795227	6.81283	4.6977	5.99679e-06	0.000154446	3.68151	up
F11-AS1	0.795222	5.15042	3.05303	0.00269048	0.0104352	-1.9094	up
BCAR1	0.794969	3.5719	4.31842	2.87884e-05	0.000401923	2.22579	up
CXCL13	0.794849	8.29913	3.4423	0.000751766	0.00396983	-0.763731	up
ANGEL1	-0.794539	6.13277	-4.78239	4.17413e-06	0.000128514	4.01887	down
BTBD16	0.794494	8.82998	4.20879	4.45439e-05	0.000535589	1.82241	up
ICAM1	0.794265	7.50027	2.48457	0.0140944	0.0385781	-3.36294	up
CPA5	0.793878	7.26139	3.53435	0.000547144	0.00314652	-0.475744	up
ABHD4	0.793342	3.82753	5.67675	7.11004e-08	1.47977e-05	7.83138	up
CHAF1B	0.79333	6.90014	3.70927	0.000294218	0.00198785	0.0889415	up
GPR22	0.793203	4.15412	2.68523	0.00808277	0.0249503	-2.88055	up
C1QC	0.793081	5.80266	4.11023	6.55121e-05	0.000696897	1.46664	up
ALS2CR12	0.792972	8.18172	4.83222	3.36607e-06	0.000111218	4.21938	up
CEP350	0.792773	9.18408	3.73745	0.000265699	0.00185667	0.182017	up
FBXO39	0.79277	7.72072	2.94159	0.00379589	0.0137554	-2.21532	up
FGB	-0.792469	6.91616	-2.91906	0.0040648	0.0145088	-2.27594	down
C2orf88	0.791666	9.13818	4.08172	7.31608e-05	0.000750475	1.36493	up
BCAT1	-0.791648	6.31029	-4.31549	2.91295e-05	0.000404726	2.21489	down
DCAF11	0.791043	8.76052	3.38337	0.000918355	0.00462453	-0.944702	up
ADGRL1	0.79102	6.41234	5.12234	9.34725e-07	5.45382e-05	5.41582	up
CACTIN	0.790985	6.35869	4.00749	9.72719e-05	0.000910844	1.10285	up
ATP10D	0.790976	9.33301	4.43429	1.79977e-05	0.000300777	2.66075	up
CTBP1-AS	0.790957	7.24307	3.4717	0.000679668	0.00367859	-0.672439	up
CLSTN2-AS1	0.790913	5.65051	3.62253	0.000401277	0.00249876	-0.193891	up
DDX23	0.790801	6.66542	3.36156	0.000988363	0.00487017	-1.01103	up
BEST2	0.790775	6.17807	4.29149	3.20703e-05	0.000428956	2.12595	up
AQP9	0.790759	3.90494	4.62616	8.11646e-06	0.000183078	3.4	up
ELL3	-0.790705	7.61479	-3.13918	0.00204871	0.00849442	-1.66609	down
CH25H	0.790613	6.0955	3.71014	0.000293292	0.00198557	0.0918201	up
C8orf48	0.790354	8.00082	4.03959	8.60388e-05	0.000840732	1.2157	up
BCKDK	0.790226	4.47514	4.31235	2.94992e-05	0.000407618	2.20323	up
AKAP9	0.790189	6.79096	4.93397	2.1595e-06	8.46179e-05	4.63342	up
C10orf53	0.790108	4.24799	4.1865	4.86327e-05	0.000568498	1.74136	up
ADAMTS10	-0.789374	4.28635	-5.23582	5.59039e-07	4.19665e-05	5.89686	down
CDK16	0.789218	7.65505	3.77747	0.000229658	0.00168288	0.315208	up
ARMC6	0.789212	6.71588	4.54381	1.14555e-05	0.00022431	3.07986	up
BGLT3	0.78901	6.54458	4.2867	3.269e-05	0.00043332	2.10825	up
C5orf47	0.788945	7.11661	4.06214	7.88969e-05	0.000791635	1.29544	up
EPN1	0.788205	5.26222	3.10418	0.0022901	0.00921355	-1.76565	up
ADRA1D	0.78819	10.5611	5.06287	1.22023e-06	6.4045e-05	5.16661	up
BTBD8	0.787602	3.20384	4.20569	4.50921e-05	0.000539608	1.81112	up
ALDH9A1	0.78728	9.00589	4.88551	2.66983e-06	9.58735e-05	4.43547	up
AP1M2	0.786938	6.19567	4.68915	6.21878e-06	0.000157522	3.64769	up
BRINP1	0.78692	7.51168	4.22438	4.18837e-05	0.000512454	1.87926	up
CUEDC1	0.786519	7.76697	3.4499	0.000732471	0.00389853	-0.740196	up
ACSM5	0.786168	7.66623	5.4009	2.61392e-07	2.73789e-05	6.6092	up
ACADM	-0.785648	5.96506	-5.58841	1.08335e-07	1.7221e-05	7.43576	down
ANKRD50	0.785173	5.16508	4.73455	5.12478e-06	0.000141337	3.82777	up
CCDC129	0.785054	6.84138	3.91334	0.000138867	0.00117731	0.775921	up
BBS7	0.784705	6.76695	4.32173	2.84079e-05	0.000398367	2.2381	up
BRD3OS	0.784626	5.90197	4.22867	4.11778e-05	0.000508128	1.89496	up
C1QTNF4	0.784294	8.28849	4.10624	6.65366e-05	0.000705483	1.45234	up
CFAP53	0.783574	5.41807	3.72063	0.000282391	0.00193579	0.126388	up
APOO	0.783485	10.4468	4.6413	7.61495e-06	0.000175569	3.45929	up
ADM2	0.78344	3.09904	5.08352	1.11263e-06	6.10372e-05	5.2529	up
CCNG2	0.783185	8.75925	3.85359	0.000173525	0.00137701	0.571685	up
BAMBI	0.783133	7.86579	4.33226	2.72302e-05	0.000390417	2.27727	up
ASB9	0.782775	6.42875	4.4846	1.46381e-05	0.00026599	2.85233	up
CFH	0.782738	4.75353	3.71483	0.000288372	0.00196545	0.107258	up
ACSL1	0.782675	6.71088	5.42045	2.38665e-07	2.6258e-05	6.6945	up
AGAP1	0.78251	9.25733	5.01581	1.50458e-06	7.25267e-05	4.97086	up
BAALC-AS2	0.782487	6.81835	4.34758	2.55998e-05	0.000373417	2.33441	up
ATP5MC3	0.782477	9.05757	4.41168	1.97384e-05	0.000318357	2.57519	up
GRTP1	0.782163	5.85747	2.65614	0.00877844	0.0265879	-2.95259	up
GBP6	0.782011	7.37821	2.78008	0.00614716	0.020159	-2.64075	up
CA10	0.781962	6.78047	4.02896	8.96145e-05	0.000861525	1.17824	up
ARG1	0.781908	7.13535	4.61277	8.58686e-06	0.00018858	3.34763	up
ATXN2L	0.781839	4.46071	4.38068	2.23904e-05	0.000344788	2.45842	up
ERV3-2	0.781763	5.95707	3.08664	0.00242077	0.00960315	-1.8152	up
DNAH2	0.781724	8.0858	3.27592	0.00131431	0.00607447	-1.26785	up
ASCC1	0.781565	6.35396	4.48438	1.46519e-05	0.000266001	2.85146	up
AEBP1	0.781236	8.23703	5.05144	1.28408e-06	6.52933e-05	5.11894	up
DPF3	0.780623	4.81973	3.23944	0.00148159	0.00665856	-1.37554	up
HPSE2	0.780359	6.71189	2.51457	0.0129961	0.0362723	-3.29299	up
C15orf41	0.780073	7.90371	4.15906	5.41588e-05	0.000609114	1.64207	up
DCD	0.779688	9.00007	3.37868	0.000933005	0.00467614	-0.958995	up
HERC2P7	-0.779565	4.44537	-2.58337	0.0107612	0.0312676	-3.1297	down
ARHGEF5	0.779367	7.77126	4.57524	1.00489e-05	0.000206586	3.20153	up
CTSS	0.779075	7.69542	3.45448	0.000721063	0.00384999	-0.725984	up
ALPP	0.778905	7.38865	4.83596	3.31197e-06	0.000110152	4.23448	up
CD200	0.778874	5.931	3.83257	0.000187564	0.00145357	0.500438	up
CD93	0.778546	7.66707	3.81026	0.000203639	0.0015403	0.425183	up
AK3	0.778294	10.9516	4.95555	1.96401e-06	8.02683e-05	4.72199	up
CDYL2	0.777375	6.89417	3.76344	0.000241734	0.0017367	0.26837	up
DLG3-AS1	0.777354	7.67005	3.29321	0.00124137	0.00581997	-1.21647	up
ALDH8A1	0.777164	5.83955	4.88574	2.66719e-06	9.58735e-05	4.43639	up
CSN1S1	0.777012	6.47163	3.48618	0.000646598	0.00355004	-0.627239	up
BCL2	0.776319	7.65743	4.31058	2.97087e-05	0.000409392	2.19668	up
DNAH9	0.776273	3.71641	3.273	0.00132706	0.00612499	-1.27653	up
FOXF2	-0.776235	7.03602	-2.85986	0.00485673	0.0167317	-2.43328	down
ATL2	0.776176	5.25526	4.43974	1.7601e-05	0.000296849	2.68141	up
C7orf61	0.776042	9.35571	4.04512	8.42319e-05	0.000829095	1.23523	up
CALB2	0.775893	6.59504	4.00295	9.89707e-05	0.000920746	1.08693	up
ADGRG4	0.775825	7.51147	5.12648	9.1749e-07	5.41587e-05	5.43323	up
ADGB	0.775823	5.1061	5.15795	7.96105e-07	5.00508e-05	5.56598	up
ANKRD13C	0.775624	8.24742	4.76385	4.52028e-06	0.000132063	3.94465	up
FAM198A	0.775582	8.95063	3.01674	0.00301278	0.0113878	-2.01015	up
ADGRE2	0.774948	8.40742	5.14026	8.6225e-07	5.25894e-05	5.49131	up
CEP44	0.774584	4.94497	3.73665	0.000266465	0.00186066	0.179385	up
AAED1	0.774397	7.02012	6.23261	4.61135e-09	5.17188e-06	10.4064	up
CDH18	0.774213	4.02382	3.78754	0.000221355	0.00163869	0.348879	up
DGKB	0.773935	7.48176	3.32834	0.00110462	0.0053108	-1.11133	up
ACOT8	0.773584	6.84175	5.47387	1.85938e-07	2.27753e-05	6.92869	up
C2CD4B	0.773565	5.35389	4.08918	7.10801e-05	0.000737914	1.3915	up
ARHGAP27	0.773504	6.38998	4.59707	9.17143e-06	0.000197325	3.28642	up
CLECL1	0.773399	6.85537	3.63715	0.000380972	0.00240345	-0.146613	up
HECA	-0.773153	6.91354	-2.59103	0.010535	0.0307119	-3.11126	down
C7orf33	0.773004	8.83045	4.04812	8.32681e-05	0.00082121	1.24581	up
AK5	0.772858	8.12478	4.95507	1.96814e-06	8.02683e-05	4.72003	up
ANXA10	0.772441	5.97619	4.7068	5.76894e-06	0.000151055	3.71756	up
ADGRE5	0.772416	8.58945	5.13453	8.84798e-07	5.34869e-05	5.46716	up
C16orf95	0.772289	7.15227	4.14915	5.62995e-05	0.000625142	1.60632	up
CXorf40B	0.771991	6.28952	3.43526	0.000770059	0.00404432	-0.785489	up
GALNT1	0.771921	5.79084	2.8004	0.0057919	0.0192567	-2.58842	up
C4BPA	0.771712	6.01387	4.07229	7.58715e-05	0.000769695	1.33143	up
DCTN2	0.771667	8.36456	3.36999	0.000960738	0.00478544	-0.985442	up
CALHM2	0.771491	7.27628	4.00021	0.000100007	0.000926549	1.07735	up
CR1L	0.771353	6.54724	3.51702	0.000581143	0.00329369	-0.530456	up
C3orf22	0.771248	5.93381	4.07912	7.38969e-05	0.000755744	1.35571	up
GPI	-0.7709	8.4656	-2.69458	0.00787002	0.0244619	-2.85724	down
DDB1	0.770343	6.08768	3.367	0.000970446	0.00481479	-0.994518	up
BTBD18	0.770188	6.34929	4.20822	4.46459e-05	0.000536176	1.8203	up
ALG9	0.769795	10.3586	4.87269	2.82329e-06	9.86634e-05	4.38334	up
ACTR3BP2	0.769257	8.25034	5.33822	3.49459e-07	3.17138e-05	6.33699	up
BPHL	0.76914	8.2093	4.2406	3.92767e-05	0.000491275	1.93862	up
ADAM21	0.768752	3.88964	5.26439	4.90637e-07	3.91501e-05	6.01908	up
CHAMP1	0.768685	6.23232	3.70909	0.000294408	0.00198846	0.0883539	up
AMPH	0.768574	8.38075	4.80213	3.8338e-06	0.000120932	4.09811	up
FAM83B	0.768545	7.21606	2.97334	0.00344462	0.0127573	-2.12918	up
AMIGO1	0.768522	7.96578	4.81188	3.67576e-06	0.000117814	4.13734	up
BTN3A1	0.76795	9.24233	4.19843	4.64026e-05	0.000549751	1.78467	up
AGO1	0.767638	8.71854	4.99997	1.61408e-06	7.43951e-05	4.90523	up
ATP5PD	0.767549	10.3028	4.40546	2.02452e-05	0.000324889	2.5517	up
ADGRA3	0.767323	7.85242	5.15276	8.14982e-07	5.07804e-05	5.54406	up
C1QBP	0.767293	7.64403	4.11042	6.54639e-05	0.000696897	1.46732	up
ALOX12-AS1	0.766879	8.3518	4.85269	3.08003e-06	0.00010468	4.30218	up
ADCYAP1R1	0.76677	8.18566	5.16664	7.65429e-07	4.89002e-05	5.60275	up
DAOA	0.766756	9.37684	3.39347	0.00088755	0.00450515	-0.91388	up
CISD3	0.76646	6.13616	3.66306	0.00034734	0.00224747	-0.062421	up
DDR2	0.766457	7.12347	3.36455	0.000978483	0.00483683	-1.00196	up
ADAP1	0.7656	7.68887	5.21245	6.21836e-07	4.2811e-05	5.79719	up
ACSF3	0.765569	6.60089	5.42181	2.37151e-07	2.6258e-05	6.70047	up
ALPL	0.76511	5.49886	4.8361	3.30988e-06	0.000110152	4.23507	up
C6orf106	0.76475	7.31332	4.05649	8.06314e-05	0.000804243	1.27542	up
FZD1	-0.764499	8.2719	-2.81988	0.00546875	0.0184067	-2.5379	down
BRICD5	0.764395	7.64864	4.22497	4.17862e-05	0.00051157	1.88142	up
AK4	0.764337	7.34513	4.95534	1.9658e-06	8.02683e-05	4.72114	up
C1orf127	0.764286	9.00227	4.12283	6.23829e-05	0.000674066	1.51174	up
HOXB5	0.76402	8.59403	2.52428	0.0126576	0.0355394	-3.2702	up
C8orf49	0.763977	6.30578	4.0392	8.61654e-05	0.000841561	1.21435	up
CYFIP1	0.763817	7.93155	3.42745	0.000790852	0.00412338	-0.809593	up
ADH4	0.763543	6.36373	5.11171	9.80485e-07	5.59153e-05	5.37112	up
ALMS1P1	0.763535	6.03813	4.85545	3.04328e-06	0.00010378	4.31337	up
ATP10B	0.763333	9.27925	4.43456	1.79775e-05	0.000300688	2.66179	up
CASP3	0.763033	9.17933	3.94686	0.000122419	0.0010778	0.891607	up
CSTF2	0.762956	8.22511	3.47627	0.000669056	0.00363284	-0.658181	up
DDIT4L	0.762921	7.30109	3.3648	0.000977647	0.0048365	-1.00119	up
DNAJC10	-0.762669	11.5993	-3.26739	0.00135178	0.00620929	-1.29314	down
EEF1AKMT1	0.762603	8.29645	3.1802	0.00179594	0.00767493	-1.54818	up
IGSF11	0.762337	8.36304	2.45209	0.0153763	0.0413118	-3.43781	up
CCNI	0.762243	7.70982	3.85235	0.000174322	0.00138225	0.567485	up
CD99	0.762231	5.40841	3.80991	0.000203904	0.00154115	0.423993	up
AKAP17A	0.762033	8.1368	4.94295	2.07598e-06	8.26251e-05	4.67024	up
ATP1A1-AS1	0.76183	7.71034	4.42538	1.86654e-05	0.000308416	2.62698	up
ASS1	0.761247	7.59869	4.46536	1.5845e-05	0.000278397	2.77885	up
C5orf49	0.760808	7.26502	4.06192	7.89632e-05	0.000791907	1.29467	up
ENAM	0.760147	5.48837	3.12405	0.00215007	0.00879724	-1.70927	up
CREG1	0.760006	6.01383	3.5087	0.000598155	0.0033646	-0.55663	up
CAVIN1	0.759834	5.36027	3.93558	0.000127738	0.00111058	0.852566	up
CD247	0.759495	4.19913	3.82803	0.000190736	0.00147363	0.485087	up
CCDC153	0.759477	5.61996	3.90606	0.000142706	0.0011984	0.750904	up
CATSPER1	0.759282	6.98973	3.93886	0.00012617	0.00110122	0.863906	up
COX6B1	0.759245	8.74218	3.53894	0.000538452	0.00311113	-0.461207	up
ATG4A	0.759183	8.64634	4.44462	1.72525e-05	0.000293424	2.69994	up
AHNAK	0.759066	7.22367	4.97651	1.79055e-06	7.73271e-05	4.80833	up
CCDC71L	0.759037	5.63543	3.88378	0.000155095	0.00126525	0.674573	up
DTNBP1	-0.759016	5.13741	-3.21904	0.00158352	0.00697718	-1.43529	down
C16orf87	0.758598	8.37286	4.15009	5.60935e-05	0.000624089	1.6097	up
CCND2	0.758507	7.37463	3.85848	0.000170406	0.001356	0.588297	up
AKAP6	0.758282	7.14748	4.94052	2.09821e-06	8.28938e-05	4.66029	up
C22orf46	0.757593	8.32961	4.09195	7.03225e-05	0.000731993	1.40137	up
A2MP1	0.757556	8.93642	6.72999	3.55779e-10	1.02607e-06	12.8238	up
CRY2	-0.757325	8.13266	-3.49903	0.000618522	0.00343797	-0.586995	down
ENPP4	0.756887	9.89429	3.11939	0.00218215	0.00888598	-1.72251	up
ACTN3	0.756604	7.81168	5.35718	3.20152e-07	3.0487e-05	6.41909	up
ALAD	0.756249	6.67821	4.90526	2.44915e-06	9.19024e-05	4.51596	up
FN3KRP	0.756086	6.28163	2.87324	0.0046664	0.0162004	-2.39799	up
ADAMTS12	0.756039	7.36058	5.23576	5.59194e-07	4.19665e-05	5.8966	up
ADRB3	0.755751	7.06993	5.05616	1.25731e-06	6.50836e-05	5.13862	up
ANKRD20A11P	0.755699	8.38314	4.75856	4.62402e-06	0.000133328	3.92352	up
ADAMTS2	0.755261	8.47069	5.22648	5.83349e-07	4.23514e-05	5.85701	up
AK1	0.755168	7.45089	4.95633	1.95724e-06	8.02683e-05	4.72522	up
ANGPTL4	0.755047	7.36839	4.77781	4.25724e-06	0.000129631	4.0005	up
C21orf62	0.754945	7.34341	4.09596	6.92386e-05	0.000724994	1.41567	up
AKT3	0.754579	7.87061	4.90834	2.41628e-06	9.10071e-05	4.52857	up
ARHGAP23	0.754558	5.9495	4.59877	9.10631e-06	0.000196881	3.29304	up
ALKBH3-AS1	0.754295	3.23756	4.86541	2.91424e-06	0.000100851	4.35377	up
GADD45A	0.754256	5.46522	2.80582	0.00570024	0.0190083	-2.57439	up
ADHFE1	0.754232	6.10111	5.10608	1.00558e-06	5.67056e-05	5.34749	up
DHRS7	0.753977	7.29166	3.31786	0.00114385	0.00546301	-1.14279	up
ABTB1	0.753883	7.33412	5.61901	9.36703e-08	1.61625e-05	7.57237	up
AFAP1L2	0.753822	4.22572	5.04584	1.3165e-06	6.5949e-05	5.09563	up
ASAH1	0.753568	6.79223	4.50002	1.37361e-05	0.000255109	2.91134	up
ATL1	0.753496	9.29263	4.43984	1.75936e-05	0.000296849	2.6818	up
ATCAY	0.753474	4.95652	4.45636	1.64415e-05	0.00028491	2.74459	up
GSTCD	0.753426	7.29929	2.64975	0.00893842	0.0269568	-2.96833	up
ADGRB2	0.753328	7.96144	5.14688	8.36889e-07	5.18016e-05	5.51924	up
AASDHPPT	0.753324	5.13046	6.06591	1.06316e-08	7.52482e-06	9.61926	up
GSTM4	0.753154	5.85926	2.64847	0.0089707	0.027034	-2.97147	up
C2orf49	0.752817	9.37436	4.08805	7.13907e-05	0.00073796	1.38748	up
ARFRP1	0.752703	7.54166	4.61282	8.58505e-06	0.00018858	3.34782	up
DUSP9	0.752534	3.24542	3.20781	0.00164239	0.0071721	-1.46805	up
DKK2	0.752187	7.52822	3.29724	0.00122493	0.0057643	-1.20446	up
BCL9	0.752122	7.98862	4.30438	3.0457e-05	0.00041545	2.17368	up
HDGFL1	-0.752069	9.83607	-2.59433	0.0104388	0.0305072	-3.1033	down
CA9	0.751893	11.2884	4.02465	9.11015e-05	0.000871062	1.16311	up
ADO	0.75186	8.14861	5.07733	1.14387e-06	6.20764e-05	5.22701	up
ADAMTS14	0.751765	7.51516	5.23374	5.64369e-07	4.20423e-05	5.88798	up
APOBEC3C	-0.751325	6.79738	-4.65344	7.23428e-06	0.000171014	3.50698	down
ARHGEF37	0.751316	8.08265	4.5766	9.99184e-06	0.000206464	3.20682	up
ANAPC5	0.751075	12.1549	4.78606	4.10877e-06	0.000127221	4.03357	up
BLNK	0.750489	7.91109	4.26956	3.50044e-05	0.000453574	2.04502	up
CBARP	0.75041	7.50013	3.93419	0.000128407	0.00111421	0.847776	up
DOCK10	0.750352	2.97449	3.25037	0.00142951	0.00647353	-1.3434	up
ACAA2	-0.750069	5.41226	-5.60513	1.00065e-07	1.68342e-05	7.51034	down
CNPPD1	0.749916	8.0904	3.59922	0.000435787	0.00264849	-0.268961	up
ACOX2	0.74981	8.83374	5.46882	1.90389e-07	2.2963e-05	6.90649	up
ACSS3	0.749658	8.48737	5.39652	2.66769e-07	2.76181e-05	6.59011	up
CLEC1B	-0.749639	3.6021	-3.64215	0.000374252	0.00237218	-0.130406	down
DUSP10	-0.749159	4.35343	-3.21367	0.00161146	0.00707068	-1.45099	down
GALNT9	0.749062	7.21022	2.79372	0.00590658	0.0195864	-2.60566	up
HMCN1	-0.749024	9.21283	-2.54266	0.012038	0.0342382	-3.22681	down
CDO1	0.749019	8.29306	3.76684	0.000238757	0.00172574	0.279693	up
GPBP1	0.748994	10.0121	2.69804	0.00779255	0.0242809	-2.8486	up
ADAM28	0.74894	7.20886	5.26004	5.00512e-07	3.94701e-05	6.00042	up
FAM163A	0.74894	8.53974	3.02758	0.00291293	0.0110892	-1.98015	up
EIF2D	-0.748752	4.75826	-3.15639	0.00193891	0.0081361	-1.6168	down
C17orf78	0.748719	7.80241	4.14606	5.69832e-05	0.000628965	1.59519	up
C3P1	0.748617	9.03042	4.07273	7.57417e-05	0.000768765	1.33301	up
CATSPERD	0.748421	8.0379	3.93812	0.000126521	0.00110285	0.861356	up
COPS4	0.747759	8.44987	3.55488	0.000509297	0.00298366	-0.410652	up
DAPK3	0.747546	7.32147	3.3928	0.00088957	0.00450769	-0.915933	up
GK2	0.747526	7.1503	2.74416	0.00682416	0.0218711	-2.73244	up
EIF1AX	-0.747509	7.91661	-3.16006	0.00191622	0.00806434	-1.60625	down
AJAP1	0.747212	2.94577	4.95725	1.94928e-06	8.02683e-05	4.72902	up
ATP1A3	0.747204	7.44968	4.42497	1.86969e-05	0.000308507	2.62542	up
CDR2L	0.747048	7.56041	3.76618	0.000239328	0.00172802	0.27751	up
DPEP2NB	0.746923	7.4383	3.24009	0.00147842	0.00664979	-1.37363	up
COA5	-0.746748	8.08512	-3.58715	0.000454741	0.00273794	-0.30768	down
BTBD2	0.746575	7.08307	4.20709	4.48443e-05	0.000537919	1.8162	up
IFITM10	0.746369	6.08055	2.47214	0.0145736	0.039608	-3.39172	up
ABCA3	0.746024	7.78129	5.95281	1.86049e-08	9.38989e-06	9.09234	up
GIGYF1	0.745933	7.79545	2.75519	0.00660943	0.0213149	-2.7044	up
ARHGDIG	0.745857	7.48079	4.5847	9.65921e-06	0.000203337	3.23827	up
CARMN	0.7457	9.89471	3.95638	0.000118099	0.00105308	0.924597	up
ELMSAN1	0.745396	6.35546	3.13842	0.0020537	0.00850465	-1.66827	up
CD8A	0.745126	7.37341	3.81042	0.000203517	0.0015403	0.425728	up
AP4M1	0.744995	7.60825	4.67444	6.6191e-06	0.000164076	3.58965	up
BEND6	0.744958	4.54446	4.29269	3.19159e-05	0.000427834	2.13041	up
C11orf49	0.744531	7.08713	4.17898	5.00906e-05	0.000578838	1.7141	up
CFAP70	0.744398	4.67673	3.7178	0.000285291	0.00195103	0.117062	up
HAPLN1	-0.744304	6.97305	-2.61567	0.00983608	0.0290733	-3.05163	down
C1orf174	0.744176	8.16968	4.12025	6.30117e-05	0.000678805	1.50249	up
ATG4D	0.744122	7.77173	4.44279	1.73824e-05	0.000294887	2.69299	up
ADAM20	0.744052	10.5593	5.27132	4.75309e-07	3.80775e-05	6.04881	up
ACVR2B	0.744041	7.29627	5.32235	3.75998e-07	3.286e-05	6.26839	up
CCDC189	0.744018	11.0383	3.89908	0.000146484	0.00121646	0.726942	up
CCNB2	0.743939	7.86178	3.85983	0.000169551	0.00135132	0.592907	up
CABLES2	0.743828	7.66038	4.02036	9.261e-05	0.000882724	1.14801	up
ADGRF4	0.743795	4.57834	5.13129	8.97802e-07	5.36063e-05	5.45352	up
C11orf88	-0.743654	6.76791	-4.17265	5.13517e-05	0.000588927	1.69116	down
BREA2	0.743643	7.98579	4.22641	4.1549e-05	0.000509351	1.88667	up
HOXC9	0.743509	7.93349	2.52197	0.0127375	0.0356948	-3.27564	up
ATP5MC2	0.743254	8.10831	4.41273	1.96544e-05	0.000317426	2.57914	up
ASCL3	0.743238	8.54879	4.48255	1.47626e-05	0.000266545	2.84448	up
CNPY4	0.743231	7.24555	3.59834	0.00043715	0.00265419	-0.271802	up
GLIS2	0.74283	6.59644	2.73882	0.00693048	0.022124	-2.74598	up
CPSF4	0.742811	7.65946	3.52111	0.000572942	0.00325771	-0.517559	up
CBX3	0.742264	5.65031	3.92403	0.000133405	0.00114799	0.812733	up
C17orf75	0.742135	7.40262	4.14622	5.69476e-05	0.000628965	1.59577	up
CACNG4	0.741947	7.1095	4.00914	9.66647e-05	0.000907631	1.10861	up
ADAM12	0.741661	2.73687	5.28629	4.4379e-07	3.65683e-05	6.11308	up
ARHGEF10	-0.741584	4.89255	-4.58389	9.69209e-06	0.000203605	3.23511	down
BDNF-AS	0.741516	4.36422	4.29582	3.15189e-05	0.000425053	2.14198	up
CST8	0.741473	5.99912	3.47707	0.000667209	0.00362824	-0.655677	up
ALS2CL	0.741386	9.34475	4.83467	3.33057e-06	0.000110226	4.22926	up
CENPJ	0.741334	6.78497	3.74535	0.000258186	0.00182183	0.208213	up
CERS3	0.741178	7.89113	3.72925	0.000273717	0.00189629	0.154869	up
CA12	0.741095	7.71045	4.02888	8.96417e-05	0.000861525	1.17796	up
ARC	0.740636	9.60769	4.62341	8.21114e-06	0.000183681	3.38921	up
GPT2	0.740472	6.57912	2.67322	0.00836373	0.0256295	-2.91038	up
ACOX3	0.740409	8.6314	5.46719	1.9185e-07	2.2963e-05	6.89932	up
ARMH4	0.740119	4.00078	4.5365	1.18088e-05	0.000228569	3.05166	up
COX11	-0.740099	6.90103	-3.54178	0.000533153	0.00309229	-0.452227	down
ACTL7A	0.740069	8.69236	5.36639	3.06784e-07	2.9936e-05	6.45907	up
CBFA2T3	0.740016	7.47612	3.9327	0.000129127	0.00111945	0.842641	up
C17orf50	0.739966	8.56942	4.14805	5.65419e-05	0.000626523	1.60236	up
ARFIP1	0.739946	7.60091	4.61369	8.55342e-06	0.000188512	3.35125	up
CCDC13-AS1	0.739771	8.48019	3.91295	0.000139069	0.00117815	0.774583	up
ANKRD22	0.739724	7.32689	4.75795	4.63623e-06	0.000133328	3.92107	up
ABCD1	0.739637	8.37717	5.78022	4.32016e-08	1.24987e-05	8.29972	up
ARRDC4	0.739592	7.78032	4.51114	1.31186e-05	0.000247976	2.95402	up
BMPER	0.739541	7.43708	4.25824	3.66192e-05	0.000467892	2.00334	up
ENTPD7	0.739419	7.80906	3.11604	0.00220549	0.00895362	-1.73202	up
CD109	0.738946	6.69946	3.83728	0.000184326	0.0014373	0.516383	up
CHST14	0.738863	9.24554	3.68042	0.000326396	0.00213998	-0.00572756	up
AP5B1	-0.738506	4.38504	-4.6736	6.64271e-06	0.000164214	3.58633	down
CCDC68	0.738387	6.23824	3.88543	0.000154143	0.00126036	0.680215	up
ADGRA1	0.738347	6.85478	5.15733	7.98313e-07	5.00508e-05	5.56339	up
CNKSR1	0.738235	5.48772	3.60815	0.000422256	0.00258475	-0.240265	up
BCL2A1	0.738124	6.4526	4.3099	2.97896e-05	0.000410227	2.19417	up
CD7	0.738095	3.85293	3.81534	0.000199871	0.00152092	0.44227	up
AMFR	0.738035	7.57623	4.81371	3.64676e-06	0.000117409	4.14472	up
AKAP8L	-0.738004	7.61985	-4.93474	2.15224e-06	8.45318e-05	4.63656	down
DEXI	0.737932	5.78381	3.33125	0.00109394	0.00527579	-1.10257	up
EXOSC6	0.737878	7.59211	3.05873	0.0026429	0.0102922	-1.8935	up
CNTNAP5	0.737874	8.34295	3.58889	0.000451956	0.00272605	-0.302094	up
DENR	0.73787	8.59543	3.33808	0.00106928	0.0051789	-1.08202	up
ALDOA	0.737645	6.00702	4.88518	2.67371e-06	9.58735e-05	4.43412	up
COPS9	0.73737	7.48429	3.5519	0.000514621	0.00300961	-0.420098	up
ADIPOQ	-0.737365	5.74559	-5.10197	1.02432e-06	5.72824e-05	5.33022	down
GNL1	0.737208	6.9271	2.71702	0.00738005	0.0232431	-2.80103	up
ATR	0.737075	8.73938	4.3866	2.18589e-05	0.00033893	2.48067	up
CD1C	0.736915	3.89889	3.83466	0.000186122	0.00144461	0.507507	up
CPO	0.736862	5.3021	3.52362	0.00056795	0.00323801	-0.509619	up
ATP9B	0.736636	8.70394	4.38746	2.17823e-05	0.00033845	2.48392	up
C8orf74	0.73649	6.90166	4.03778	8.66355e-05	0.000844926	1.20934	up
CCDC93	0.736146	7.6279	3.87477	0.000160392	0.00129728	0.643788	up
C6orf47	0.736119	8.69101	4.05222	8.19641e-05	0.000812716	1.26034	up
CRB2	0.736053	7.38397	3.51312	0.000589051	0.00332823	-0.542718	up
AHNAK2	0.736048	5.8325	4.97581	1.7961e-06	7.73271e-05	4.80544	up
ADAM17	0.735784	8.12131	5.27964	4.57541e-07	3.73961e-05	6.0845	up
ADH7	0.735614	8.08977	5.10751	9.99146e-07	5.65007e-05	5.35349	up
C8orf31	0.735373	8.36026	4.04171	8.53407e-05	0.000836745	1.22319	up
CRCT1	0.735256	8.79378	3.51179	0.000591783	0.00333993	-0.546915	up
CDH3	0.735071	6.17964	3.78346	0.000224686	0.00165849	0.33522	up
CCND1	-0.73501	7.92738	-3.85866	0.000170289	0.0013556	0.588928	down
ASAP1-IT2	0.734996	7.97729	4.49672	1.39244e-05	0.000257609	2.89871	up
ALDH18A1	0.734945	8.38945	4.90073	2.49811e-06	9.27055e-05	4.49749	up
DHDDS	0.734911	5.77617	3.32261	0.0011259	0.00539643	-1.12853	up
ARMCX2	0.734889	8.12971	4.54145	1.15686e-05	0.000225432	3.07074	up
FLYWCH1	0.734625	5.31755	2.88115	0.00455699	0.0158752	-2.37703	up
ADAM7	0.734195	8.32719	5.24897	5.2649e-07	4.03272e-05	5.95303	up
ASAH2B	0.734186	8.3341	4.49914	1.37856e-05	0.000255794	2.908	up
CAVIN2	0.734031	6.52845	3.93538	0.000127833	0.00111093	0.851881	up
FLVCR2	0.733747	6.25371	2.88129	0.00455508	0.0158712	-2.37666	up
C9orf163	0.73371	8.02343	4.03426	8.78123e-05	0.000851876	1.19693	up
CCDC69	0.733654	6.63103	3.8853	0.000154223	0.0012605	0.679742	up
CCDC85C	0.733487	7.69722	3.87997	0.000157315	0.00127802	0.661546	up
ADH6	-0.733476	6.20683	-5.11031	9.86672e-07	5.59521e-05	5.36524	down
ATP1A1	0.733106	6.57633	4.42543	1.86618e-05	0.000308416	2.62717	up
ADORA2B	0.732839	8.99929	5.07366	1.16278e-06	6.25981e-05	5.21168	up
C19orf18	0.732505	7.10133	4.14097	5.81274e-05	0.000637066	1.57686	up
FGFR1	0.732454	5.403	2.90782	0.00420542	0.0149129	-2.30604	up
HSBP1	-0.732441	3.16833	-2.50916	0.0131886	0.0366686	-3.30568	down
C1orf50	0.732288	8.18622	4.11579	6.41141e-05	0.000687014	1.48651	up
ARHGAP1	0.732272	5.62789	4.61056	8.6667e-06	0.000189765	3.33902	up
ADAM22	0.732208	8.48173	5.26118	4.97891e-07	3.94701e-05	6.00534	up
ALPK1	0.732192	5.43928	4.83969	3.25881e-06	0.000109102	4.24957	up
AP2B1	0.731768	6.94178	4.68453	6.34198e-06	0.000159442	3.62944	up
ACTRT2	0.731387	9.48535	5.33344	3.57262e-07	3.20551e-05	6.3163	up
IQGAP1	0.731183	6.98916	2.40065	0.0176189	0.0459251	-3.55452	up
ERICH5	0.730903	8.31954	3.09183	0.00238143	0.0094825	-1.80057	up
HNRNPAB	0.730478	5.77195	2.53474	0.0123016	0.0347773	-3.24555	up
ABCA8	0.730459	7.89322	5.88612	2.58073e-08	1.15777e-05	8.78436	up
CLCA2	-0.730414	3.91524	-3.65703	0.000354915	0.0022804	-0.0820789	down
ABCB7	0.730396	7.26414	5.84816	3.10609e-08	1.17661e-05	8.61003	up
ISM2	0.729952	5.74032	2.39105	0.0180683	0.0468064	-3.57606	up
FAM110B	0.729767	6.22086	3.0422	0.00278318	0.0106982	-1.93959	up
CARD8	0.729649	8.10696	3.96114	0.000115995	0.00103722	0.941104	up
GSTM1	0.729527	7.33258	2.64937	0.00894786	0.0269772	-2.96925	up
COX17	0.729492	4.73063	3.54149	0.000533692	0.00309229	-0.453145	up
C12orf42	0.729283	8.48958	4.16939	5.20117e-05	0.000593899	1.67938	up
CCDC102A	0.728738	5.16921	3.91881	0.000136049	0.00116281	0.794729	up
CDYL	0.728669	6.28791	3.76408	0.000241169	0.00173325	0.270509	up
IL1RAP	-0.728244	7.81727	-2.44033	0.0158654	0.0422993	-3.4647	down
AMMECR1L	0.728163	7.39466	4.80854	3.72908e-06	0.000119118	4.12392	up
ARHGAP26-AS1	0.728016	5.79257	4.59747	9.15604e-06	0.00019727	3.28798	up
BTN2A2	0.727933	7.76703	4.19964	4.61812e-05	0.00054777	1.78909	up
CRYBB2P1	0.727735	7.86102	3.49723	0.000622372	0.00345177	-0.592622	up
CELA1	0.727554	6.39139	3.75632	0.000248085	0.00176786	0.244672	up
CATR1	0.726627	8.55957	3.93968	0.000125778	0.00109828	0.866756	up
BTBD7	0.726601	3.39223	4.20616	4.50093e-05	0.000538937	1.81282	up
BAG4	0.726496	8.21021	4.34145	2.624e-05	0.000379466	2.31154	up
CXorf56	0.726351	3.68521	3.43525	0.000770079	0.00404432	-0.785512	up
ARID3A	0.726121	8.18997	4.57033	1.0257e-05	0.000208948	3.18249	up
ARL13B	-0.725826	6.90913	-4.55954	1.07294e-05	0.00021587	3.14067	down
CHD5	0.725768	3.30043	3.7045	0.000299327	0.00201159	0.0732349	up
ANAPC4	0.725566	11.2614	4.78644	4.10198e-06	0.000127205	4.03511	up
ADGRA2	0.725454	7.76847	5.15406	8.10222e-07	5.06401e-05	5.54954	up
C2orf83	0.725382	6.13532	4.08214	7.30409e-05	0.000750407	1.36644	up
ACIN1	0.725273	6.50924	5.51319	1.54586e-07	2.10024e-05	7.10198	up
ACTRT3	0.725089	7.39481	5.32987	3.63193e-07	3.2312e-05	6.30087	up
DCUN1D4	-0.72499	8.50117	-3.36868	0.00096499	0.00479597	-0.989428	down
CLC	0.724973	9.49028	3.65809	0.00035357	0.0022732	-0.0786187	up
DEUP1	0.724971	5.64368	3.33143	0.00109329	0.00527392	-1.10204	up
BCAT2	0.724961	7.98761	4.31503	2.9183e-05	0.00040519	2.2132	up
CHSY1	0.724918	4.94326	3.67644	0.000331093	0.00216384	-0.0187564	up
ADGRD2	0.724765	8.67402	5.1449	8.44386e-07	5.1813e-05	5.5109	up
CDH15	0.724227	9.93086	3.78939	0.000219858	0.0016294	0.355085	up
ARHGEF15	0.72415	7.39288	4.58115	9.80354e-06	0.000205092	3.22449	up
CD58	0.723615	6.28186	3.81682	0.000198784	0.00151607	0.447262	up
C4BPB	0.723561	7.64207	4.07212	7.59211e-05	0.000769811	1.33083	up
ALKBH8	0.723555	7.59822	4.85992	2.98476e-06	0.000102477	4.33147	up
AKR1B1	0.723511	6.29811	4.9299	2.19846e-06	8.50238e-05	4.61673	up
COQ9	0.723446	7.77422	3.54868	0.00052045	0.00303228	-0.430328	up
ANKMY2	0.723326	7.34662	4.76696	4.46048e-06	0.000131804	3.95706	up
ANKZF1	0.723229	7.95824	4.72051	5.4414e-06	0.000146668	3.77197	up
EFHB	0.722952	8.30909	3.1735	0.00183512	0.00780603	-1.56752	up
CASP2	0.722771	7.6508	3.94715	0.000122287	0.00107711	0.892596	up
CLDN2	0.72267	7.57355	3.64967	0.000364349	0.00232327	-0.10598	up
BIK	0.722365	8.99455	4.2769	3.39948e-05	0.000445642	2.07207	up
C3AR1	0.722203	7.86392	4.08149	7.32258e-05	0.000750475	1.36411	up
DPP10-AS3	0.722177	10.6303	3.23612	0.00149772	0.00671165	-1.38527	up
BRF1	0.722103	6.90521	4.22636	4.15563e-05	0.000509351	1.88651	up
IRGM	0.722075	9.16606	2.39518	0.0178739	0.0464339	-3.56681	up
ANKS4B	0.722047	6.85767	4.72317	5.38012e-06	0.00014579	3.78251	up
CHRNB3	0.721934	5.65854	3.68302	0.000323366	0.00212711	0.0027758	up
ARHGEF9	0.721809	7.88319	4.57223	1.01762e-05	0.000208143	3.18984	up
BPIFB2	0.721802	5.87019	4.2389	3.95423e-05	0.000492683	1.93239	up
BRWD3	0.721147	10.9544	4.21487	4.34889e-05	0.000526983	1.84454	up
AGBL1	0.721065	7.41568	5.00898	1.55088e-06	7.34958e-05	4.94254	up
CSRNP1	0.72103	6.94052	3.48073	0.000658868	0.00359784	-0.644277	up
BCR	0.720928	4.81348	4.30073	3.09055e-05	0.000419019	2.16016	up
AIFM3	0.720907	7.03344	4.96297	1.90081e-06	7.96414e-05	4.75253	up
GPR18	0.720773	8.551	2.68684	0.00804591	0.0248631	-2.87655	up
ANXA11	0.720191	8.55657	4.70446	5.82666e-06	0.000152224	3.70829	up
BCAS3	-0.720118	7.92169	-4.31698	2.89553e-05	0.00040286	2.22044	down
COL16A1	0.719996	10.2448	3.57897	0.00046802	0.0027987	-0.333849	up
CARMIL3	0.719678	5.02969	3.95664	0.000117985	0.00105253	0.925484	up
FYB1	0.719575	9.25509	2.82132	0.00544568	0.0183412	-2.53417	up
HORMAD2	0.719057	7.95536	2.52996	0.0124631	0.035111	-3.25682	up
CDC20B	0.719053	3.27618	3.80548	0.00020725	0.00155944	0.409098	up
C2orf50	0.719017	6.382	4.08745	7.15583e-05	0.000739289	1.38532	up
CATSPER3	0.718953	9.78414	3.93859	0.000126299	0.00110187	0.862965	up
FAM184B	-0.718716	5.93535	-3.02022	0.00298034	0.0112905	-2.00051	down
C9orf66	0.71855	8.29917	4.03049	8.90898e-05	0.000859215	1.18364	up
ARFGEF1	0.718521	8.16446	4.61533	8.49476e-06	0.000187834	3.35765	up
AP4S1	0.7184	4.67374	4.67427	6.62383e-06	0.000164076	3.58898	up
ANKRD12	0.718324	8.54276	4.76531	4.49211e-06	0.000131812	3.95048	up
CNPY1	0.718322	4.96269	3.59916	0.000435885	0.00264849	-0.269164	up
BCOR	0.718196	6.21947	4.30246	3.06925e-05	0.000416744	2.16655	up
BTD	0.718037	7.96674	4.20483	4.52466e-05	0.000540496	1.80796	up
CALM3	0.717888	7.41626	3.99625	0.000101528	0.000938056	1.06348	up
ABCF3	0.717818	7.69034	5.74171	5.20348e-08	1.38221e-05	8.1248	up
ATP6	0.717786	6.81069	4.40341	2.04146e-05	0.000326343	2.54399	up
DCHS2	-0.717632	4.00611	-3.37775	0.000935936	0.00468618	-0.961827	down
CDH6	0.717554	8.78856	3.78273	0.000225282	0.00166106	0.332798	up
GNAI1	0.717404	7.57035	2.72645	0.00718241	0.022727	-2.77726	up
GFER	-0.717237	3.77761	-2.76377	0.00644674	0.0209307	-2.68253	down
CACNA2D1	0.717194	8.92332	4.01293	9.52758e-05	0.000899218	1.12191	up
C1GALT1	0.717174	7.37753	4.12988	6.06945e-05	0.000659828	1.53703	up
BMP5	0.717056	3.81009	4.2602	3.63339e-05	0.000465575	2.01057	up
ADIRF	0.717024	7.05908	5.0889	1.08613e-06	6.02386e-05	5.27543	up
CRKL	0.716925	8.67413	3.50436	0.00060721	0.00339566	-0.570256	up
CES5A	0.716611	5.21742	3.72756	0.000275393	0.00190091	0.149295	up
CEMIP2	0.716533	6.55127	3.74979	0.000254047	0.0018001	0.222974	up
ATP8B2	0.716474	6.86088	4.39046	2.15191e-05	0.000335725	2.49518	up
C16orf82	0.716423	9.36372	4.15225	5.56225e-05	0.000619706	1.61748	up
DIO3	0.716255	5.49631	3.30758	0.00118362	0.00560517	-1.17357	up
C9orf57	0.716157	3.22359	4.03093	8.89409e-05	0.000859215	1.18518	up
ING5	0.715914	9.2211	2.4207	0.0167124	0.0440802	-3.5093	up
CAMSAP2	0.715901	9.83056	3.98195	0.000107198	0.000978351	1.01355	up
ARHGEF11	0.715466	7.06699	4.58184	9.77553e-06	0.000204931	3.22715	up
BRSK1	-0.715241	3.87961	-4.21652	4.32054e-05	0.000524808	1.85058	down
ASB10	0.715089	4.88689	4.4937	1.40992e-05	0.00025994	2.88713	up
ANKRD1	0.714682	9.28087	4.76668	4.46572e-06	0.000131804	3.95596	up
CXorf36	0.714458	5.47239	3.43628	0.000767385	0.00403437	-0.782341	up
FLNB	0.714422	7.0949	2.88396	0.00451874	0.0157773	-2.36958	up
CAPN8	0.714211	9.76168	3.96844	0.000112833	0.00101827	0.966483	up
C6orf10	0.714114	9.68094	4.05685	8.05205e-05	0.000803533	1.27669	up
ANXA2P3	0.713567	7.46925	4.70206	5.88641e-06	0.000152941	3.6988	up
ACTA1	0.713529	9.76864	5.38985	2.75168e-07	2.83423e-05	6.56104	up
CDC6	0.713116	7.61354	3.79529	0.000215154	0.00160396	0.374864	up
BCAS2	0.713103	8.01512	4.31736	2.89118e-05	0.000402532	2.22183	up
AKR1C3	0.713075	2.91784	4.92125	2.28344e-06	8.76391e-05	4.58133	up
GTF3C2	-0.713072	4.54114	-2.64244	0.0091243	0.0273621	-2.98626	down
CBLB	0.713025	8.85709	3.93114	0.000129889	0.00112492	0.837241	up
COG7	0.712961	7.62673	3.58198	0.000463085	0.00277731	-0.324211	up
DIMT1	0.712787	6.27877	3.30983	0.00117483	0.00556878	-1.16686	up
BCAR3	0.712632	8.73043	4.31824	2.88096e-05	0.000401941	2.22511	up
ADGRL2	0.712357	8.80492	5.1198	9.45452e-07	5.49434e-05	5.40515	up
APLN	0.712125	8.02225	4.65969	7.04576e-06	0.000169111	3.53154	up
CD300A	0.712092	7.4192	3.82631	0.000191947	0.00147845	0.479297	up
B4GAT1	0.712052	7.68363	4.34926	2.54265e-05	0.000371564	2.34069	up
CALN1	0.711934	7.61383	3.99435	0.000102265	0.000942702	1.05684	up
FRK	-0.711912	7.95987	-2.84561	0.00506731	0.0173036	-2.47072	down
CDC42	0.711764	7.4852	3.8012	0.000210538	0.00157771	0.394699	up
CTSO	0.711676	4.9109	3.4546	0.000720769	0.00384944	-0.725615	up
APBA3	0.711605	7.607	4.67039	6.73371e-06	0.000165377	3.57368	up
CMKLR1	0.711525	8.99625	3.61569	0.000411124	0.00254049	-0.215955	up
FBXL19-AS1	-0.711409	6.13987	-2.95061	0.003693	0.0134575	-2.19095	down
CASC23	0.711291	6.79016	3.95133	0.000120374	0.00106553	0.907072	up
AIMP1	-0.711207	7.98996	-4.96203	1.90866e-06	7.96414e-05	4.74868	down
ASGR2	0.711162	8.38274	4.48069	1.4876e-05	0.000267663	2.83738	up
ABCB10	0.71078	9.68891	5.86655	2.83963e-08	1.17661e-05	8.69441	up
CYP26A1	0.710672	3.65997	3.42017	0.000810677	0.00420502	-0.831987	up
GAPT	-0.710567	3.22768	-2.7902	0.00596778	0.0197375	-2.61472	down
CKS1B	-0.710551	6.14761	-3.65959	0.000351676	0.00226536	-0.0737259	down
CRYGC	-0.710386	8.85103	-3.49467	0.000627915	0.00347583	-0.60066	down
ABLIM2	-0.710345	4.60295	-5.63977	8.48481e-08	1.58603e-05	7.66529	down
CEP41	0.710091	9.21113	3.73733	0.000265816	0.00185685	0.181615	up
C1orf216	0.710055	8.13037	4.11796	6.35752e-05	0.000683053	1.49429	up
DCP2	0.709986	8.53898	3.37335	0.000949939	0.00474335	-0.975237	up
JAZF1	0.709723	7.11877	2.36815	0.019181	0.0490801	-3.62709	up
ADAR	0.709573	7.06793	5.21113	6.25582e-07	4.2811e-05	5.79157	up
AKT2	0.709496	7.00227	4.91096	2.38876e-06	9.01388e-05	4.53926	up
GADD45GIP1	0.709462	6.11697	2.80478	0.00571772	0.0190572	-2.57708	up
CLNK	0.709337	10.09	3.62766	0.000394039	0.00246586	-0.177321	up
C14orf119	0.70928	7.01312	4.16253	5.34283e-05	0.00060403	1.65459	up
ARHGAP5	0.709012	5.36919	4.58825	9.51682e-06	0.000201296	3.25207	up
CYBA	0.708928	5.23907	3.43004	0.00078389	0.00409342	-0.801594	up
EPX	-0.70884	9.54476	-3.10145	0.00231	0.00926756	-1.77338	down
GPN2	0.708836	8.4151	2.69247	0.00791765	0.0245834	-2.86252	up
CST13P	0.708832	4.89844	3.47785	0.000665425	0.00362499	-0.65325	up
ACKR4	0.708762	5.57975	5.50464	1.60933e-07	2.13744e-05	7.06422	up
ARHGAP4	0.708728	7.71756	4.59028	9.43603e-06	0.000200616	3.25999	up
CUEDC2	0.708509	6.56334	3.4495	0.000733457	0.00390275	-0.741414	up
CNN1	0.708134	8.94723	3.60482	0.00042725	0.00261214	-0.250962	up
AMBP	0.70769	7.94316	4.81924	3.56056e-06	0.000116312	4.16702	up
ANKRD30BP3	0.707623	5.76469	4.74789	4.84051e-06	0.000137055	3.88091	up
ARHGAP39	0.70752	4.4423	4.59029	9.43573e-06	0.000200616	3.26002	up
CCR5	0.707509	7.65887	3.84374	0.000179976	0.00141541	0.538251	up
ATF1	0.707277	6.92721	4.45573	1.6484e-05	0.000285158	2.74219	up
ARL4C	0.707234	8.9538	4.55452	1.09562e-05	0.00021844	3.12124	up
HCCAT5	0.707093	6.82372	2.60614	0.0101012	0.0296981	-3.07475	up
ADNP2	0.706746	7.91731	5.07907	1.13501e-06	6.17617e-05	5.23428	up
FOS	0.706669	7.78583	2.8639	0.0047986	0.016588	-2.42265	up
ATP13A1	0.706531	8.45707	4.42846	1.84316e-05	0.000306506	2.63867	up
ARHGAP28	0.706189	7.8505	4.59626	9.20261e-06	0.000197435	3.28327	up
ATG12	0.706144	7.57561	4.44821	1.70001e-05	0.000291093	2.71361	up
ILVBL	-0.706103	4.6725	-2.42721	0.0164271	0.0434696	-3.49454	down
ARSB	0.70587	8.07446	4.5093	1.3219e-05	0.000249407	2.94695	up
C12orf74	-0.705727	6.22979	-4.16441	5.30361e-05	0.000601508	1.66139	down
AGER	0.705472	5.29382	5.00578	1.57308e-06	7.36829e-05	4.92927	up
ABCA9	0.705469	8.14784	5.87229	2.76114e-08	1.17661e-05	8.72078	up
CDK19	0.705372	6.79857	3.77672	0.000230294	0.00168568	0.31268	up
GTF2H1	-0.705338	7.79895	-2.64612	0.00903036	0.0271327	-2.97725	down
CEP112	0.70517	8.42513	3.74069	0.000262589	0.00184452	0.192769	up
ARIH2	0.704959	9.12814	4.56461	1.05047e-05	0.000212494	3.16032	up
CCDC58	0.704895	7.66557	3.89003	0.000151519	0.00124344	0.695954	up
CDKN2C	0.704806	6.02462	3.76819	0.000237582	0.00172034	0.284201	up
B3GAT2	0.704686	6.56296	4.3609	2.42582e-05	0.000360304	2.38423	up
CNFN	0.704308	7.68947	3.61119	0.000417739	0.00256439	-0.230481	up
FGD4	-0.704089	7.31348	-2.91821	0.0040753	0.0145383	-2.27823	down
ARHGAP32	0.704038	7.05391	4.59242	9.35207e-06	0.0002	3.2683	up
C5orf64	0.703906	6.88849	4.06013	7.95105e-05	0.00079538	1.28831	up
DDX20	0.703767	7.21557	3.36173	0.000987782	0.00486904	-1.0105	up
HPCA	0.703717	5.03007	2.51739	0.0128971	0.0360819	-3.28639	up
CALR	0.703679	7.24176	3.99401	0.000102398	0.000943364	1.05564	up
GUCA1A	0.703629	9.0879	2.63755	0.0092509	0.0276718	-2.99826	up
CENPW	0.703408	6.2615	3.74171	0.000261624	0.00183966	0.196129	up
COL1A2	0.703388	7.88926	3.5764	0.000472272	0.00281799	-0.342068	up
DKFZP434H168	0.703356	5.99726	3.29859	0.00121946	0.00574795	-1.20044	up
FRZB	0.702978	8.32931	2.83867	0.00517296	0.0176018	-2.48891	up
ANGPT1	0.702962	5.59189	4.78168	4.18695e-06	0.000128514	4.01601	up
ANKRD36C	-0.702769	5.36632	-4.74202	4.96376e-06	0.000138601	3.8575	down
ALS2	0.702684	8.76074	4.8347	3.33007e-06	0.000110226	4.2294	up
ALB	0.702395	7.36433	4.90234	2.48058e-06	9.24784e-05	4.50406	up
BIN3	0.702232	9.69873	4.27596	3.41229e-05	0.00044645	2.0686	up
C4orf3	0.702217	5.05853	4.06973	7.66232e-05	0.000775762	1.32236	up
GDPD2	0.701986	9.71296	2.76798	0.00636813	0.0207221	-2.67176	up
CADM2-AS1	0.701976	6.96148	4.00644	9.76628e-05	0.000912152	1.09916	up
FAM47E	0.701726	6.09358	2.98517	0.00332162	0.0123721	-2.09689	up
CD24	0.701715	7.85424	3.82836	0.000190499	0.00147292	0.486227	up
APOE	0.701685	9.17363	4.64837	7.39116e-06	0.000172476	3.48703	up
ASPRV1	0.701605	8.90052	4.46724	1.57229e-05	0.000276976	2.78603	up
ALDH1A1	0.70152	8.75653	4.90021	2.50384e-06	9.27476e-05	4.49536	up
DOHH	0.701413	7.68837	3.24624	0.00144899	0.00654414	-1.35556	up
CYP4F12	0.701241	3.56025	3.41141	0.000835182	0.00429681	-0.858915	up
A2M	0.701221	8.59648	6.83653	2.02912e-10	1.0241e-06	13.3542	up
ANHX	0.700921	6.40007	4.77564	4.29702e-06	0.00012988	3.99183	up
CYP4F30P	0.700666	7.99014	3.41057	0.00083759	0.0043048	-0.861517	up
FRAT1	-0.700183	6.28241	-2.84697	0.00504683	0.0172628	-2.46715	down
ERN2	0.699889	9.49119	3.08919	0.00240137	0.00954122	-1.80802	up
CREB3L1	0.699858	3.92645	3.51092	0.000593571	0.00334721	-0.549651	up
AGAP2	0.699827	7.97324	5.01355	1.51981e-06	7.30522e-05	4.96145	up
ACP2	-0.699804	5.31267	-5.46114	1.97361e-07	2.33001e-05	6.87275	down
DIEXF	0.699502	6.42034	3.31005	0.00117396	0.00556599	-1.16619	up
ACKR2	0.699421	9.16656	5.51013	1.56824e-07	2.10024e-05	7.08849	up
CD2	0.699419	8.30821	3.83294	0.000187306	0.00145213	0.501699	up
ANKRD44-IT1	0.69935	7.92011	4.73754	5.0597e-06	0.000140309	3.83967	up
DSG1	0.699348	8.45976	3.22395	0.00155842	0.00689468	-1.42095	up
CAST	0.699288	8.26672	3.94239	0.000124503	0.00109044	0.876109	up
ARMCX5	0.699286	8.01806	4.53979	1.16485e-05	0.000226333	3.06435	up
ALDH3B1	0.699071	6.47318	4.89267	2.58774e-06	9.41285e-05	4.46461	up
DNM1P46	-0.699067	7.36332	-3.25539	0.00140615	0.00639209	-1.32858	down
ADD3	0.699043	7.94994	5.16079	7.85932e-07	4.97379e-05	5.57801	up
ARHGAP42	0.699032	9.16453	4.59013	9.44213e-06	0.000200616	3.25939	up
C9orf62	0.698909	8.90107	4.03065	8.90361e-05	0.000859215	1.1842	up
ACTR10	0.698906	6.49609	5.35077	3.29781e-07	3.11104e-05	6.39131	up
COL27A1	-0.698736	5.31987	-3.57519	0.000474272	0.00282437	-0.345911	down
CARD11	0.698619	8.24843	3.96388	0.000114798	0.00102956	0.950624	up
FBXO15	0.698222	8.4682	2.94669	0.00373738	0.0135873	-2.20154	up
CHAT	0.698149	8.32582	3.70883	0.000294687	0.00198968	0.0874902	up
AKAP7	0.698142	7.18235	4.93918	2.11065e-06	8.32222e-05	4.65477	up
AASS	0.698141	8.20695	6.06258	1.08094e-08	7.52482e-06	9.60365	up
CHIAP2	0.697719	8.70509	3.701	0.000303122	0.00202697	0.0617415	up
ANKRD53	0.69765	7.06104	4.73342	5.14961e-06	0.000141635	3.82327	up
CHGA	0.697298	4.50058	3.70175	0.0003023	0.00202483	0.0642182	up
FAM71E1	0.697222	10.6206	2.97693	0.00340694	0.0126432	-2.11942	up
BACH1	0.697168	7.79177	4.34345	2.60298e-05	0.000377816	2.31899	up
CTBP1	0.697152	9.29831	3.47172	0.000679609	0.00367859	-0.67236	up
BARD1	0.697031	10.5365	4.32945	2.75401e-05	0.000392919	2.2668	up
C1orf220	0.696993	8.86208	4.11773	6.36313e-05	0.000683292	1.49348	up
ATG14	0.696952	6.1179	4.44726	1.70665e-05	0.00029166	2.70999	up
CTBS	0.696732	8.4732	3.47065	0.000682113	0.00368886	-0.675692	up
CCNB1	0.696707	8.18026	3.86014	0.000169356	0.00135083	0.593963	up
DHRS4-AS1	-0.696512	6.35962	-3.3187	0.00114067	0.00544907	-1.14027	down
CEACAM8	0.696084	6.3123	3.76132	0.000243605	0.00174455	0.261323	up
DYNC1LI1	0.695896	3.66443	3.20457	0.00165975	0.00722444	-1.47748	up
CCRL2	0.695688	7.58712	3.84252	0.000180788	0.00141903	0.534132	up
APOF	0.695609	5.92138	4.64833	7.39218e-06	0.000172476	3.4869	up
C4orf48	-0.695607	4.91153	-4.06751	7.72808e-05	0.000779734	1.31449	down
ANKRD39	0.695568	11.396	4.73923	5.02331e-06	0.000139715	3.84639	up
AGAP6	0.695556	9.07836	5.01079	1.53851e-06	7.32535e-05	4.95002	up
DKFZp451B082	0.695475	7.15614	3.29785	0.00122244	0.00575796	-1.20263	up
BPIFA3	0.695413	9.56766	4.23908	3.95149e-05	0.000492683	1.93303	up
IBA57	-0.695232	9.7161	-2.48589	0.0140447	0.0384817	-3.35989	down
DSC3	0.695203	3.31684	3.22566	0.00154977	0.00687317	-1.41595	up
CASP8AP2	0.695202	10.7069	3.94502	0.000123275	0.00108242	0.885211	up
CXorf67	0.694659	10.2038	3.43422	0.000772801	0.00405418	-0.788704	up
ALDOAP2	0.694538	8.91784	4.88324	2.69648e-06	9.65188e-05	4.42621	up
ANKRD54	0.694477	6.92079	4.73188	5.18367e-06	0.000142378	3.81714	up
CEBPA-DT	0.694386	4.73932	3.7598	0.00024496	0.00175301	0.256254	up
ACSM3	0.694273	7.03528	5.40263	2.59303e-07	2.73789e-05	6.61672	up
DMXL2	-0.694245	6.82126	-3.28036	0.0012952	0.00600541	-1.25467	down
ESYT3	0.693939	3.40871	3.07834	0.00248491	0.00979218	-1.83853	up
CLEC3A	0.693882	8.62922	3.64123	0.000375478	0.00237636	-0.133385	up
CDH9	0.693655	7.42217	3.78189	0.000225975	0.00166435	0.329992	up
EIF1B	0.693517	7.36541	3.15988	0.00191727	0.00806542	-1.60675	up
DSG2	0.693508	5.75464	3.22389	0.00155871	0.00689468	-1.42112	up
CD83	0.6935	6.31608	3.81198	0.000202358	0.00153406	0.430955	up
CTNNBIP1	-0.693427	5.35547	-3.46163	0.000703595	0.00377871	-0.703778	down
ATP1B3	0.693188	10.0706	4.42408	1.87647e-05	0.000308696	2.62207	up
C17orf47	0.693134	8.63	4.14888	5.63581e-05	0.000625142	1.60536	up
ALOX12B	-0.693089	5.23515	-4.85051	3.10933e-06	0.000105498	4.29335	down
BYSL	0.693086	10.1222	4.19167	4.7653e-05	0.000559042	1.76013	up
CYB5R2	-0.69261	8.0345	-3.43075	0.000782002	0.00408779	-0.799413	down
CARD16	0.692554	5.85733	3.96241	0.000115436	0.00103436	0.945538	up
C7orf71	0.692405	9.71422	4.04432	8.44912e-05	0.000830837	1.2324	up
AP3M1	-0.692258	8.71231	-4.68062	6.44782e-06	0.000160901	3.61404	down
GOT1L1	0.692146	4.73984	2.70352	0.00767134	0.0239884	-2.83489	up
C12orf45	0.692138	8.30222	4.16884	5.2124e-05	0.000594508	1.67739	up
ADARB1	0.692092	7.89086	5.20587	6.40698e-07	4.36973e-05	5.76922	up
ABHD18	0.691906	8.83642	5.68056	6.9812e-08	1.47827e-05	7.84856	up
CHD6	0.691626	7.76633	3.70381	0.000300066	0.00201534	0.0709834	up
GIPC3	0.691543	5.48324	2.7509	0.00669234	0.0215238	-2.71533	up
APOA2	0.691377	8.30594	4.65605	7.15517e-06	0.000170541	3.51721	up
GPX7	0.691148	6.30028	2.67177	0.00839817	0.0257091	-2.91397	up
C12orf75	0.691077	3.48601	4.16427	5.30655e-05	0.000601508	1.66088	up
AP1M1	0.691067	7.51111	4.68917	6.21805e-06	0.000157522	3.6478	up
BCKDHB	0.691057	4.85612	4.31245	2.94864e-05	0.000407618	2.20363	up
FGF3	-0.690917	7.87809	-2.91101	0.00416511	0.0147985	-2.29752	down
C1RL	0.690885	7.69667	4.10355	6.72328e-05	0.000711371	1.44275	up
ARRDC3	0.690736	5.78034	4.51258	1.30404e-05	0.00024696	2.95957	up
CNTNAP3	0.690691	5.97503	3.58924	0.000451398	0.00272376	-0.30097	up
DYNC1H1	0.69061	7.69324	3.20541	0.00165528	0.00720966	-1.47506	up
ARHGAP25	0.690475	4.34363	4.59845	9.11848e-06	0.000196881	3.2918	up
AP4B1	0.690411	7.117	4.67626	6.5683e-06	0.000163301	3.59681	up
CAVIN3	0.690333	7.96151	3.93478	0.000128119	0.00111294	0.849832	up
BAIAP2	-0.690105	7.36539	-4.33649	2.67701e-05	0.000385475	2.29304	down
CH17-340M24.3	0.689957	8.27355	3.7106	0.000292805	0.00198294	0.0933371	up
IFFO2	-0.689881	13.1378	-2.47635	0.0144098	0.0392479	-3.38199	down
CDC23	0.689865	9.34844	3.80519	0.000207471	0.00156052	0.408124	up
C2orf73	0.689623	8.48982	4.08476	7.23058e-05	0.00074437	1.37575	up
CCKBR	0.689587	9.91504	3.87274	0.000161611	0.00130244	0.636852	up
CRYBG1	0.68955	7.47045	3.49658	0.000623793	0.00345775	-0.594689	up
GSTA3	-0.689508	7.70964	-2.65101	0.00890664	0.026869	-2.96523	down
ARHGDIB	0.689178	5.0129	4.58618	9.59953e-06	0.000202292	3.24403	up
CRHR1	-0.689159	6.77124	-3.5072	0.000601276	0.00337557	-0.56135	down
CDNF	-0.689137	6.76392	-3.76685	0.00023874	0.00172574	0.279757	down
DKFZp779M0652	0.689111	7.07574	3.29737	0.00122439	0.0057643	-1.20407	up
CD163	0.689025	6.35219	3.83549	0.000185548	0.0014446	0.510335	up
CALY	0.688997	6.42384	3.99207	0.000103155	0.00094918	1.04887	up
BCO1	0.688479	9.75309	4.30338	3.05794e-05	0.000415995	2.16997	up
EMP1	0.68845	4.66588	3.12704	0.00212967	0.00873149	-1.70075	up
GTSF1L	-0.688272	6.83699	-2.63763	0.0092488	0.0276696	-2.99807	down
FAM133A	0.688247	7.11497	3.03406	0.00285475	0.010913	-1.96219	up
CBFB	0.688237	8.569	3.93266	0.000129146	0.00111945	0.842505	up
EEFSEC	0.68822	6.54157	3.17912	0.00180217	0.00769015	-1.55129	up
FOXD2	0.688204	5.6298	2.86173	0.0048298	0.0166617	-2.42837	up
ASB12	0.688184	8.52501	4.4904	1.42923e-05	0.000262783	2.87451	up
C12orf29	0.688105	8.07512	4.17135	5.16128e-05	0.000590345	1.68648	up
HEATR9	-0.688096	4.53462	-2.59129	0.0105275	0.0307034	-3.11064	down
EPO	0.688084	9.13475	3.1036	0.00229436	0.00922631	-1.76732	up
CDH19	0.688075	11.4716	3.7872	0.000221629	0.00164012	0.347746	up
DPYD	0.68789	5.45373	3.23128	0.00152159	0.00678997	-1.39947	up
EDDM13	0.687817	8.06157	3.18607	0.0017622	0.00756059	-1.53119	up
CYP46A1	0.687719	10.1837	3.41231	0.000832637	0.00428808	-0.856155	up
ATP6AP2	0.687702	5.25052	4.403	2.0449e-05	0.000326343	2.54243	up
CABIN1	0.687583	9.30926	4.0218	9.21003e-05	0.000878532	1.15308	up
CPN2	-0.687566	7.10591	-3.52674	0.000561827	0.00321217	-0.499782	down
COX7A2L	0.687465	7.47713	3.53743	0.000541297	0.00312309	-0.465991	up
BMP2K	0.687455	8.68786	4.26197	3.60797e-05	0.000463344	2.01706	up
ATAD1	0.687349	5.13953	4.4609	1.61376e-05	0.000281121	2.76189	up
CEP104	-0.68716	8.34697	-3.7412	0.000262107	0.00184177	0.194446	down
C7orf43	0.686891	8.65351	4.0477	8.34026e-05	0.000822134	1.24433	up
CAND1.11	0.686448	8.61036	3.97947	0.000108213	0.000985385	1.00489	up
BCL2L10	0.686429	3.23064	4.30872	2.99319e-05	0.000411605	2.18976	up
BOLA2	0.686396	4.6736	4.24571	3.84885e-05	0.00048472	1.95735	up
DNLZ	0.685913	7.1544	3.25633	0.00140183	0.00637873	-1.32582	up
ADGRG7	-0.685841	7.7506	-5.12329	9.30739e-07	5.44631e-05	5.41982	down
ACAP3	0.685825	4.8598	5.56181	1.22887e-07	1.85138e-05	7.31741	up
CCDC150	0.685774	7.37522	3.90683	0.000142297	0.00119618	0.753539	up
FXYD5	-0.685551	5.93124	-2.82167	0.00543996	0.0183312	-2.53325	down
BSPRY	0.685529	8.37815	4.21164	4.40468e-05	0.000531828	1.83277	up
CSF3	0.685315	5.51881	3.49027	0.000637531	0.00351077	-0.614439	up
FOXC2	0.685207	6.0365	2.86216	0.0048236	0.0166488	-2.42724	up
APOC2	0.685203	9.94344	4.64927	7.36295e-06	0.000172476	3.49059	up
ETAA1	-0.685045	7.29048	-3.07747	0.00249176	0.00981727	-1.84099	down
BCO2	0.684978	8.61092	4.30274	3.06576e-05	0.000416744	2.1676	up
ACVR1C	0.684754	10.6571	5.32649	3.68888e-07	3.25202e-05	6.28628	up
ELK2AP	0.684725	6.76791	3.1402	0.00204206	0.00847557	-1.66318	up
EP400P1	0.684481	7.7101	3.11453	0.0022161	0.00898726	-1.73631	up
C4orf17	0.684378	8.42221	4.07193	7.59765e-05	0.000769987	1.33016	up
CGRRF1	0.684354	6.67842	3.71069	0.00029271	0.00198294	0.093631	up
GUCA1C	0.684203	8.48184	2.63701	0.00926499	0.0277058	-2.99959	up
ANKRD55	0.683569	7.97751	4.73022	5.2206e-06	0.000143143	3.81053	up
FKBP1B	0.683421	4.20624	2.89446	0.00437837	0.0154044	-2.34169	up
ADCY10P1	0.683378	6.30987	5.18464	7.05519e-07	4.63779e-05	5.67902	up
COL4A3	0.683311	7.43899	3.5731	0.000477772	0.00284018	-0.352593	up
ECD	0.683199	7.24833	3.19108	0.0017339	0.00747787	-1.51667	up
DDX1	0.683125	8.15139	3.36366	0.000981413	0.00484894	-1.00466	up
BEX3	0.683025	6.7812	4.29006	3.22545e-05	0.000429522	2.12065	up
APLF	0.682922	7.31833	4.6602	7.03057e-06	0.000168968	3.53355	up
CNIH2	0.682771	12.9834	3.60959	0.000420106	0.00257393	-0.235622	up
CKS2	0.682644	7.42701	3.65931	0.000352033	0.0022665	-0.0746493	up
DYRK4	0.682619	9.55381	3.19913	0.00168929	0.00733089	-1.4933	up
DCAF4L1	0.682344	6.355	3.38092	0.000925998	0.00465257	-0.952187	up
C11orf87	0.682297	9.00078	4.17361	5.11577e-05	0.00058747	1.69465	up
ALLC	0.682289	7.80908	4.85808	3.00865e-06	0.000103043	4.32404	up
CPOX	0.68226	9.16474	3.5234	0.000568386	0.00323957	-0.510314	up
CMPK1	0.682244	8.06066	3.6154	0.000411552	0.00254156	-0.216901	up
DDX46	0.682201	9.6473	3.35702	0.00100353	0.00492926	-1.02477	up
AACS	0.68207	8.87092	6.43836	1.61765e-09	2.72142e-06	11.3943	up
CTIF	0.681998	8.66827	3.46454	0.000696609	0.00374817	-0.69474	up
CD69	0.681715	3.01691	3.81538	0.000199838	0.00152092	0.442421	up
ACY3	0.681537	6.55611	5.31052	3.97044e-07	3.41086e-05	6.21736	up
CASTOR3	0.681398	7.74978	3.94133	0.000125001	0.0010927	0.872449	up
AHSA2P	0.681147	6.66473	4.9741	1.80975e-06	7.75693e-05	4.79837	up
ERVH-4	0.681071	6.35978	3.08529	0.00243107	0.00963267	-1.81899	up
CENPT	0.68072	6.57704	3.74191	0.000261434	0.00183966	0.196796	up
HOXA4	0.68057	4.59344	2.52654	0.01258	0.0353761	-3.26489	up
ALCAM	0.680551	9.66976	4.90214	2.48283e-06	9.24784e-05	4.50322	up
C8orf34-AS1	0.680104	8.01038	4.04052	8.57321e-05	0.000838727	1.21898	up
ACTL6A	-0.679986	5.00296	-5.37074	3.00665e-07	2.9754e-05	6.47796	down
ERH	0.6799	4.79654	3.09335	0.00237	0.00945181	-1.79628	up
CDK5RAP3	0.679825	9.61174	3.7735	0.000233019	0.00169888	0.301927	up
C3orf70	0.679782	7.41351	4.07344	7.55356e-05	0.00076788	1.33552	up
GGN	0.679465	7.65923	2.7599	0.00651961	0.0210994	-2.69239	up
AKR1C4	0.679397	7.37953	4.91921	2.30397e-06	8.8259e-05	4.57298	up
AARS	0.6793	5.70478	6.11729	8.22931e-09	6.30419e-06	9.86055	up
CNTNAP1	0.679267	11.5326	3.59048	0.000449437	0.00271491	-0.297012	up
ABHD16B	0.679266	8.14735	5.69134	6.62976e-08	1.47827e-05	7.8971	up
EDN1	0.679112	7.82855	3.18486	0.00176908	0.00757782	-1.53468	up
EOGT	-0.678974	10.9985	-3.11598	0.00220596	0.00895362	-1.73221	down
A1BG	0.678911	6.66751	7.20298	2.85079e-11	5.75517e-07	15.209	up
EYS	-0.67875	5.99255	-3.05451	0.00267803	0.0103989	-1.90527	down
B2M	0.678722	8.39113	4.36511	2.38483e-05	0.000357225	2.40001	up
AA06	0.678716	10.7011	6.59055	7.37008e-10	1.48787e-06	12.1362	up
AAGAB	0.678597	7.24363	6.21538	5.03017e-09	5.34469e-06	10.3244	up
BACE1	0.678592	7.21266	4.34457	2.59116e-05	0.000376876	2.3232	up
EPRS	-0.678561	5.46087	-3.10336	0.00229607	0.00922631	-1.76798	down
C6orf52	0.678535	8.49677	4.05185	8.20829e-05	0.000813096	1.25901	up
DDX18	-0.678401	7.1073	-3.36227	0.000986017	0.00486454	-1.00889	down
ELL	0.677893	7.70443	3.13941	0.0020472	0.00849041	-1.66543	up
ARL4A	0.677806	11.2824	4.55455	1.09546e-05	0.00021844	3.12138	up
CYP3A7-CYP3A51P	-0.677724	5.79931	-3.41267	0.000831614	0.00428391	-0.855044	down
ADCY1	0.677709	6.34554	5.18841	6.93556e-07	4.60576e-05	5.69502	up
ARHGEF7-AS2	0.677644	8.01279	4.57429	1.00886e-05	0.000206771	3.19786	up
CCDC88B	0.677588	3.77995	3.87922	0.000157753	0.00127952	0.658995	up
CCNL1	0.677341	4.37346	3.84995	0.000175884	0.00139245	0.559313	up
CSDC2	0.677309	6.95251	3.49243	0.000632797	0.00349232	-0.607682	up
DEPTOR	0.677232	5.08248	3.33584	0.00107729	0.00520794	-1.08875	up
AIF1L	0.677202	3.1749	4.96498	1.88402e-06	7.96414e-05	4.76081	up
ABHD6	0.677157	8.02368	5.66941	7.36435e-08	1.50173e-05	7.79836	up
AXIN2	0.677049	6.16244	4.36721	2.36469e-05	0.000356446	2.40786	up
EMC10	0.677038	9.72502	3.13211	0.00209551	0.00863527	-1.68629	up
ANLN	0.67698	7.91391	4.72049	5.4419e-06	0.000146668	3.77188	up
CFAP54	0.676882	5.35485	3.72036	0.000282663	0.00193679	0.12551	up
CENPQ	0.676806	6.28411	3.74194	0.000261403	0.00183966	0.196901	up
FNDC3A	0.676733	6.81358	2.87075	0.00470126	0.0163018	-2.40456	up
CD37	0.676703	6.42984	3.82394	0.000193636	0.00148636	0.471273	up
ASIP	0.676487	6.18816	4.47492	1.52337e-05	0.000272006	2.81534	up
BEAN1	0.676173	6.13812	4.29486	3.16402e-05	0.000426119	2.13843	up
AP4E1	0.676086	9.73961	4.67557	6.58759e-06	0.00016358	3.59408	up
FOXCUT	-0.675948	7.50034	-2.86207	0.0048248	0.0166501	-2.42746	down
CNR1	0.675923	12.5859	3.59818	0.000437393	0.00265487	-0.272307	up
C1QTNF2	0.675775	4.63332	4.10745	6.62247e-05	0.000702915	1.45667	up
GNRHR2	0.675713	9.0058	2.7126	0.00747417	0.0234846	-2.81212	up
APTX	0.675387	7.19734	4.63344	7.87149e-06	0.000179762	3.42849	up
COBL	-0.675321	6.20242	-3.58503	0.000458148	0.00275498	-0.314465	down
ARRDC1	0.675224	6.03014	4.51722	1.27924e-05	0.000242947	2.97739	up
C11orf71	0.675149	7.66004	4.17562	5.07562e-05	0.000584521	1.70192	up
AIRE	0.675149	8.03279	4.95735	1.94842e-06	8.02683e-05	4.72943	up
HIF1AN	0.674959	6.82217	2.57051	0.0111505	0.0321811	-3.16051	up
C1orf105	0.67477	6.22701	4.12602	6.16132e-05	0.000668376	1.52318	up
FAM53B	0.674656	8.87207	2.98307	0.00334315	0.0124385	-2.10263	up
ATP2A2	0.674629	2.70385	4.42261	1.88776e-05	0.000309335	2.61651	up
BAZ1A	0.674519	6.50474	4.32526	2.80081e-05	0.000396336	2.25121	up
ACAT1	0.674332	6.97217	5.55155	1.29e-07	1.92908e-05	7.27183	up
CD79A	0.674322	7.7979	3.81399	0.000200863	0.00152552	0.437739	up
CD1E	0.674122	6.62939	3.83295	0.000187299	0.00145213	0.501734	up
DHRS7C	-0.673901	5.43801	-3.31753	0.0011451	0.00546636	-1.14377	down
ANK1	0.673849	6.67965	4.77561	4.29759e-06	0.00012988	3.99171	up
AOAH	0.673739	6.16134	4.69709	6.01224e-06	0.000154446	3.67912	up
ADGRV1	0.673639	8.84153	5.11568	9.6314e-07	5.55223e-05	5.38781	up
DNM1P41	0.673597	5.73807	3.25546	0.00140583	0.00639209	-1.32838	up
DENND1B	-0.673519	5.62728	-3.34135	0.00105765	0.00513884	-1.07216	down
CERS2	0.673517	7.81617	3.72933	0.000273631	0.00189629	0.155154	up
DGCR10	0.673494	7.90794	3.32983	0.00109914	0.00529453	-1.10685	up
EXPH5	0.673188	3.21959	3.05828	0.00264663	0.0102988	-1.89476	up
CYP4F2	0.673159	9.33771	3.41133	0.00083542	0.00429693	-0.859172	up
AACSP1	-0.673107	7.27198	-6.29421	3.37634e-09	4.95039e-06	10.7003	down
GPR88	-0.672793	5.94895	-2.67971	0.0082108	0.0252298	-2.89427	down
ATP5MD	-0.672622	7.31282	-4.41162	1.97435e-05	0.000318357	2.57495	down
CTCF	0.672593	6.24388	3.46895	0.000686125	0.00370757	-0.681005	up
CMC2	0.672506	6.18409	3.61674	0.000409609	0.00253345	-0.212594	up
ATP5MF	0.672455	6.70316	4.4091	1.99468e-05	0.000321121	2.56546	up
ANKS1A	0.67243	7.51283	4.72594	5.31678e-06	0.000144602	3.79353	up
FSCN1	0.672409	9.47111	2.83837	0.0051775	0.0176113	-2.48968	up
CST11	-0.672238	6.1771	-3.4782	0.000664631	0.00362245	-0.652168	down
ANKRD28	0.672182	7.99205	4.75228	4.75037e-06	0.000135453	3.89842	up
CUL7	0.671954	6.2163	3.44835	0.000736352	0.00391094	-0.74498	up
FAM221B	0.671742	7.74337	3.00065	0.00316672	0.0118784	-2.05446	up
ATOX1	0.671546	8.64352	4.43497	1.79479e-05	0.000300688	2.66332	up
DNAJB12	0.67148	4.85772	3.27032	0.00133881	0.00616652	-1.28446	up
CDX2	0.671413	7.93003	3.76481	0.000240528	0.0017305	0.272941	up
DNAJB1	-0.671226	5.98053	-3.27089	0.00133628	0.0061577	-1.28276	down
CAMTA1	0.671104	8.10959	3.98137	0.000107434	0.000979619	1.01153	up
ATP6V0D2	0.671081	8.50736	4.39789	2.08784e-05	0.000331362	2.52317	up
BFSP2-AS1	-0.671037	6.03013	-4.28709	3.26398e-05	0.000432938	2.10967	down
GARNL3	0.671019	6.22504	2.78896	0.00598953	0.0197928	-2.61792	up
HNRNPC	-0.67097	8.35111	-2.53461	0.0123058	0.0347842	-3.24584	down
ATP1B2	0.670823	8.84086	4.42444	1.8737e-05	0.000308533	2.62344	up
CLEC11A	0.670601	6.46008	3.64457	0.000371043	0.00235628	-0.122564	up
C2orf15	0.670537	6.45442	4.08863	7.12318e-05	0.000737914	1.38953	up
DIRC3	0.670232	7.58783	3.30436	0.00119634	0.00565216	-1.1832	up
HAL	0.669998	7.12219	2.61699	0.0097999	0.0289969	-3.04843	up
ATOH1	0.669993	8.29422	4.43538	1.79174e-05	0.000300657	2.66489	up
FOXG1	0.669767	4.68687	2.85978	0.00485786	0.0167327	-2.43348	up
DARS-AS1	0.669744	4.66235	3.39143	0.000893682	0.00452398	-0.9201	up
ANO6	0.669516	7.57156	4.71746	5.51279e-06	0.000147212	3.75983	up
ALDOB	0.669389	7.88707	4.88263	2.7036e-06	9.66022e-05	4.42375	up
CCP110	0.669258	8.31946	3.84641	0.000178203	0.0014053	0.547317	up
ANKFY1	0.669145	6.38226	4.77164	4.37153e-06	0.000130744	3.97582	up
FGF8	-0.669001	5.7013	-2.90869	0.0041944	0.0148869	-2.30372	down
BTBD10	0.668902	7.33416	4.20993	4.43451e-05	0.000533833	1.82654	up
CCL13	0.668748	7.63827	3.87067	0.000162859	0.00131083	0.629801	up
COA4	0.66869	5.17124	3.58731	0.000454487	0.00273722	-0.30717	up
BIRC3	0.668584	6.55751	4.27512	3.42377e-05	0.000447084	2.06549	up
GRIN2D	0.668581	5.90514	2.66139	0.00864896	0.0263051	-2.93964	up
COX7B2	0.668545	7.62841	3.53631	0.000543422	0.00313356	-0.469548	up
CACNG3	0.668416	2.90489	4.00937	9.65763e-05	0.000907251	1.10945	up
F10	0.668293	10.8517	3.05331	0.00268815	0.0104302	-1.90863	up
DANT2	0.66829	8.2232	3.39386	0.000886372	0.00450166	-0.91268	up
C9orf135-DT	0.668125	6.24132	4.03512	8.75255e-05	0.000850272	1.19994	up
ATP6V0A1	0.667893	6.013	4.40138	2.05844e-05	0.000328245	2.53631	up
AGR2	0.667824	3.08497	4.98895	1.69476e-06	7.62001e-05	4.85967	up
EPHB3	0.667491	7.67218	3.10692	0.00227029	0.00915188	-1.75789	up
DISP3	0.667346	9.2576	3.3011	0.00120935	0.00570428	-1.19294	up
C7orf69	0.666906	8.80576	4.04466	8.43816e-05	0.000830163	1.23359	up
FAM196A	0.66675	9.60406	3.01708	0.00300952	0.0113776	-2.00918	up
DGKQ	0.666696	7.64468	3.32511	0.00111659	0.00535942	-1.12105	up
CHID1	-0.666695	7.62485	-3.69886	0.000305465	0.00204061	0.0547147	down
CYB561D1	0.666684	4.31566	3.43294	0.000776174	0.00406454	-0.792644	up
AK6	0.666554	7.78772	4.95264	1.98932e-06	8.08666e-05	4.71004	up
ANO1	0.666545	7.85794	4.71963	5.46197e-06	0.000146668	3.76845	up
ADH1B	0.666461	8.28896	5.11454	9.68093e-07	5.55223e-05	5.38302	up
C20orf197	0.666327	9.32538	4.10023	6.81037e-05	0.000716405	1.4309	up
CCNL2	0.666058	5.45181	3.84978	0.00017599	0.00139274	0.558762	up
CTAGE11P	-0.66592	7.0328	-3.47175	0.00067956	0.00367859	-0.672295	down
DPCD	0.665685	9.89393	3.24157	0.00147129	0.0066226	-1.36928	up
CAPS	-0.665417	2.86023	-3.96643	0.000113696	0.00102328	0.959489	down
EAPP	0.665335	5.46497	3.19459	0.00171432	0.00741244	-1.50649	up
ALDH2	0.665243	7.78283	4.89416	2.57095e-06	9.40014e-05	4.47068	up
GRIK1	0.665226	9.87652	2.66503	0.00856044	0.0260818	-2.93066	up
CD80	0.665208	7.85002	3.8139	0.000200929	0.00152552	0.437438	up
CMSS1	0.665127	7.68392	3.6153	0.000411705	0.00254156	-0.217241	up
ARL10	0.665036	9.269	4.56296	1.05774e-05	0.000213323	3.15392	up
CALM1	0.665035	5.00729	3.99659	0.000101396	0.000937266	1.06468	up
ATP6V1B1	0.664903	10.0261	4.3967	2.09799e-05	0.00033167	2.51868	up
CLCN6	-0.664813	10.4003	-3.65402	0.00035874	0.00229691	-0.0918474	down
ALOX15B	0.664514	9.02528	4.84633	3.16628e-06	0.000106891	4.27642	up
DNAJB13	0.664492	6.73932	3.26994	0.00134049	0.00617182	-1.28559	up
AVEN	0.664476	7.14812	4.37149	2.32401e-05	0.000353086	2.42393	up
CDK20	0.664434	7.66031	3.77646	0.00023051	0.00168568	0.311823	up
CHRNA3	0.664214	3.24307	3.68515	0.000320905	0.00211509	0.0097429	up
AGL	0.663768	8.35532	5.00052	1.61017e-06	7.43951e-05	4.9075	up
BCL7B	0.663586	7.23312	4.30492	3.03906e-05	0.000414863	2.17569	up
DNAJC21	0.663574	6.21526	3.26487	0.00136301	0.00624524	-1.30057	up
ERRFI1	0.663481	5.35542	3.08751	0.0024141	0.00958049	-1.81274	up
ABCB11	0.662949	5.49654	5.86507	2.86016e-08	1.17661e-05	8.68763	up
CADM3	0.662683	9.07396	4.00638	9.76853e-05	0.000912152	1.09895	up
C22orf23	0.662642	8.24618	4.09444	6.9648e-05	0.000727394	1.41024	up
CCDC191	0.662411	10.4831	3.89866	0.000146715	0.00121738	0.7255	up
BAG1	0.662368	7.11505	4.34274	2.61036e-05	0.000378162	2.31637	up
ASPH	0.662288	7.20626	4.46919	1.55972e-05	0.000275903	2.79347	up
CYLC2	0.662181	8.206	3.42612	0.000794438	0.00413673	-0.813685	up
FGL1	-0.662062	5.95926	-2.9049	0.00424274	0.0150215	-2.31386	down
C6orf62	0.661983	6.67981	4.05122	8.22801e-05	0.00081425	1.2568	up
CENPO	0.661854	7.45995	3.74205	0.000261298	0.00183966	0.19727	up
DNAH11	-0.661517	8.3362	-3.2791	0.00130061	0.00601698	-1.25842	down
C9orf84	-0.661229	7.71813	-4.03014	8.92084e-05	0.000859636	1.18242	down
CLDN10-AS1	0.661209	8.52172	3.65356	0.000359339	0.00229749	-0.0933671	up
CXorf40A	0.661199	7.16711	3.43529	0.000769969	0.00404432	-0.785383	up
BZW2	0.661119	9.75357	4.19025	4.79208e-05	0.000561803	1.75496	up
IGSF9	0.661118	8.35272	2.45009	0.0154586	0.0414887	-3.44239	up
AFDN-DT	0.661015	8.11449	5.04281	1.33443e-06	6.65172e-05	5.08299	up
FOSL1	0.660776	7.74804	2.86352	0.00480396	0.0166009	-2.42364	up
GDPD1	0.66069	4.43782	2.76826	0.00636298	0.0207087	-2.67105	up
CCDC182	0.660627	10.0944	3.89962	0.000146191	0.00121623	0.728779	up
ATP13A3	0.660266	7.22855	4.42739	1.85124e-05	0.000307144	2.63461	up
EFEMP2	-0.660251	11.6696	-3.17404	0.00183194	0.00779414	-1.56597	down
C18orf61	0.660183	7.67449	4.14147	5.80138e-05	0.000636513	1.57867	up
BAAT	0.660133	6.218	4.34587	2.57767e-05	0.000375706	2.32803	up
EDARADD	0.660098	7.71481	3.18654	0.00175956	0.00755464	-1.52984	up
C15orf54	0.66009	7.75445	4.15855	5.4267e-05	0.000609651	1.64023	up
BROX	0.659883	11.026	4.21893	4.27968e-05	0.000521099	1.85935	up
CDON	0.659768	7.183	3.76682	0.000238774	0.00172574	0.279627	up
C6orf141	0.659691	9.29199	4.05525	8.10153e-05	0.000806081	1.27105	up
CLEC2B	0.65968	4.79154	3.64202	0.000374419	0.00237249	-0.130813	up
ANKRD29	0.659634	9.48338	4.75073	4.782e-06	0.000136162	3.89224	up
BICRA	-0.659613	5.8494	-4.27802	3.38433e-05	0.000444113	2.0762	down
DHX16	0.65959	10.1516	3.3165	0.00114906	0.00547882	-1.14688	up
GPR137B	0.659502	8.32042	2.69012	0.00797083	0.0247067	-2.86836	up
ANKFN1	0.659442	8.43523	4.77274	4.35091e-06	0.000130321	3.98023	up
CANT1	0.659347	7.70647	3.9764	0.00010948	0.000996025	0.994196	up
CDK14	0.659308	8.29103	3.77809	0.00022914	0.0016803	0.317274	up
BHMT	0.659034	6.37904	4.28132	3.34009e-05	0.000440717	2.08837	up
ALOX5AP	0.658797	5.68493	4.84439	3.19297e-06	0.000107433	4.2686	up
AFMID	0.658796	8.89862	5.02159	1.46651e-06	7.15117e-05	4.9948	up
DOK5	0.658703	7.20368	3.24399	0.0014597	0.00658511	-1.36217	up
ACTN2	0.658702	7.96718	5.35995	3.16071e-07	3.02409e-05	6.43112	up
ACSL4	0.658679	4.63096	5.41869	2.40624e-07	2.6258e-05	6.68683	up
GJA4	0.658487	5.42117	2.74661	0.00677606	0.0217688	-2.72623	up
CRAT	0.658347	7.23998	3.51419	0.000586879	0.00331875	-0.539366	up
ADGRF2	0.658018	6.83029	5.13287	8.9146e-07	5.36063e-05	5.46015	up
CACNA1F	0.658011	7.03027	4.01569	9.42765e-05	0.000892289	1.13161	up
C20orf78	0.657813	6.83445	4.09905	6.84154e-05	0.000717908	1.42669	up
CDCA7	0.657783	6.80012	3.79277	0.000217154	0.00161469	0.366402	up
BET1	0.657743	7.61649	4.2906	3.21841e-05	0.000429522	2.12267	up
COCH	0.657666	9.1759	3.5848	0.000458513	0.00275572	-0.31519	up
ARID1A	0.65754	9.57023	4.57166	1.02001e-05	0.00020842	3.18766	up
CDK5R1	0.657508	7.37085	3.77573	0.000231125	0.00168751	0.309387	up
AGPAT2	0.657314	8.44269	4.99428	1.65525e-06	7.54317e-05	4.8817	up
CEP70	0.657025	5.49908	3.73479	0.000268271	0.00186947	0.173219	up
C20orf202	0.656914	6.59726	4.10018	6.81178e-05	0.000716405	1.43071	up
CIRBP	-0.656913	5.33911	-3.66621	0.000343453	0.00222588	-0.052163	down
FASTK	-0.656909	7.50535	-2.96104	0.00357709	0.0131206	-2.16267	down
AOX2P	0.656792	7.46191	4.69514	6.06229e-06	0.000154683	3.6714	up
AFDN	0.656578	5.80402	5.04347	1.3305e-06	6.64853e-05	5.08575	up
DYRK3	0.656428	8.59446	3.19919	0.00168899	0.00733089	-1.49315	up
ANKRD31	0.656251	7.36362	4.74731	4.85259e-06	0.000137205	3.87859	up
C3orf52	0.656228	5.60918	4.07522	7.50172e-05	0.000764802	1.34186	up
GPR26	-0.656183	4.48323	-2.68511	0.00808566	0.0249516	-2.88086	down
DNAJC27-AS1	-0.656063	11.0093	-3.26434	0.00136539	0.00625046	-1.30214	down
ADI1	0.655927	10.2058	5.10427	1.01381e-06	5.70104e-05	5.33987	up
ANP32B	0.655905	3.99028	4.71179	5.64753e-06	0.000149378	3.73736	up
FAM234A	0.655783	7.04836	2.99772	0.00319552	0.0119576	-2.06251	up
AFG3L1P	0.655754	11.3808	5.02612	1.43726e-06	7.05286e-05	5.01362	up
CACNA1E	0.655614	8.44891	4.01574	9.42592e-05	0.000892289	1.13177	up
BCAS4	0.655591	6.8191	4.31603	2.90666e-05	0.00040413	2.21689	up
ELMO2	0.655544	7.83824	3.13876	0.0020515	0.00850251	-1.66731	up
C5orf66	0.655489	6.2317	4.05952	7.96977e-05	0.000796504	1.28614	up
BTF3	0.655475	6.99871	4.20431	4.53392e-05	0.000541259	1.80607	up
ARFGEF2	0.655457	8.51502	4.61476	8.51534e-06	0.000188083	3.3554	up
EMC2	0.655194	7.68176	3.1316	0.00209893	0.00864761	-1.68775	up
BOK	0.654997	8.58147	4.24645	3.83762e-05	0.000483909	1.96005	up
AFG3L2	0.654976	8.75915	5.02579	1.43936e-06	7.05286e-05	5.01226	up
ARSI	0.654969	7.89441	4.50678	1.33574e-05	0.000250845	2.93729	up
CIB4	0.654839	7.53574	3.67149	0.000337016	0.00219332	-0.0349192	up
DCTN5	-0.654697	8.05182	-3.36942	0.000962586	0.0047911	-0.987177	down
H1FOO	-0.654639	7.40823	-2.6249	0.00958526	0.0284905	-3.02917	down
DEPDC1	0.654116	5.83469	3.33802	0.00106949	0.0051789	-1.08219	up
APOOL	0.654114	5.05489	4.641	7.62465e-06	0.000175569	3.45811	up
EFNA2	0.654062	9.3231	3.17207	0.00184358	0.00782906	-1.57165	up
DMKN	0.653966	7.76049	3.2832	0.00128312	0.0059682	-1.24624	up
EXOC3-AS1	-0.653903	9.81025	-3.06272	0.00260999	0.0101975	-1.88233	down
ADTRP	0.653782	8.65287	5.0528	1.27632e-06	6.52311e-05	5.1246	up
ABRAXAS1	0.653746	8.05932	5.62502	9.10292e-08	1.61202e-05	7.59923	up
GPAA1	-0.653625	7.20536	-2.70053	0.00773725	0.0241645	-2.84237	down
HLA-DPA1	0.653562	3.82521	2.54916	0.0118252	0.0337375	-3.21139	up
FMN1	0.653556	6.65397	2.87962	0.00457802	0.0159394	-2.3811	up
BDP1	0.653534	8.07584	4.29555	3.15531e-05	0.00042523	2.14098	up
CD46	0.653335	7.90703	3.81927	0.000196997	0.00150643	0.455528	up
ARID5A	0.653161	11.3803	4.5664	1.04266e-05	0.00021155	3.16725	up
ACVR1	0.653155	7.12305	5.32979	3.63326e-07	3.2312e-05	6.30052	up
FBXL2	0.653051	5.55647	2.94975	0.00370266	0.0134902	-2.19327	up
CYP8B1	0.652982	9.81967	3.40665	0.000848803	0.00435097	-0.873539	up
CDIP1	0.652927	7.47696	3.78054	0.000227096	0.00166956	0.325466	up
FAM173A	0.652891	8.33567	3.02312	0.00295368	0.0112084	-1.99252	up
ABHD15	0.652885	9.31469	5.70105	6.32784e-08	1.44293e-05	7.94091	up
FERD3L	-0.652687	4.20631	-2.92177	0.00403164	0.0144284	-2.26869	down
ELMO3	0.652662	8.24175	3.13859	0.00205259	0.00850465	-1.66778	up
GSDMB	0.652589	3.40401	2.65446	0.00882024	0.0266751	-2.95673	up
HSD3B2	0.65242	3.99128	2.5056	0.0133164	0.0369238	-3.314	up
DES	0.652417	7.58722	3.33303	0.00108745	0.00525075	-1.09721	up
CORO6	0.652321	7.56209	3.54596	0.000525416	0.00305504	-0.438952	up
CENPM	0.652157	7.31432	3.74414	0.000259324	0.00182794	0.204196	up
AFG1L	0.651942	4.50014	5.02959	1.41527e-06	6.96863e-05	5.02803	up
C15orf48	0.651856	8.02703	4.15875	5.42253e-05	0.000609521	1.64094	up
CHST11	0.651821	7.17642	3.68129	0.000325383	0.00213551	-0.00289525	up
AGO3	0.651509	9.24607	4.99759	1.63122e-06	7.47663e-05	4.89536	up
INPP5B	-0.651472	6.18883	-2.41726	0.0168652	0.044373	-3.51709	down
CCDC85A	0.651398	6.82595	3.88063	0.000156927	0.00127589	0.66381	up
DNAJC12	0.651299	7.01718	3.26641	0.00135616	0.0062245	-1.29604	up
ARL6IP6	0.651153	8.24985	4.54983	1.11723e-05	0.000221123	3.10311	up
BEND5	0.65108	7.66248	4.29298	3.18796e-05	0.000427632	2.13146	up
C11orf95	0.650983	9.67731	4.17255	5.13721e-05	0.000588927	1.6908	up
FGF14-IT1	0.650977	7.4508	2.91398	0.0041278	0.0146918	-2.28956	up
DENND4A	-0.650897	4.70885	-3.33922	0.00106521	0.00516738	-1.07858	down
FDX1L	0.650822	7.49437	2.92582	0.00398236	0.014285	-2.2578	up
COQ7	-0.650731	9.20012	-3.54958	0.000518816	0.00302538	-0.427472	down
DNAI1	0.6507	4.18213	3.27241	0.00132964	0.00613401	-1.27828	up
BID	0.650568	7.42412	4.27792	3.38562e-05	0.000444113	2.07585	up
ATP11C	0.650397	3.34753	4.43018	1.83026e-05	0.000304863	2.64518	up
DBIL5P2	0.650168	9.9579	3.38519	0.000912731	0.0046054	-0.939153	up
BARX1-DT	0.650128	5.42813	4.32857	2.76371e-05	0.000393193	2.26355	up
CUZD1	0.650061	5.63882	3.44596	0.000742407	0.00393585	-0.752393	up
BCLAF1	0.650046	9.55574	4.30376	3.05324e-05	0.000415917	2.17139	up
BGN	0.650027	8.59563	4.28587	3.27982e-05	0.000434469	2.1052	up
CADPS2	0.650006	8.22973	4.0042	9.84997e-05	0.000918058	1.09132	up
ESYT2	0.650002	6.64705	3.07837	0.00248467	0.00979218	-1.83845	up
ATG4B	0.649921	3.63251	4.4434	1.73387e-05	0.00029464	2.69533	up
ARID4B	0.649864	10.0431	4.56757	1.03761e-05	0.000210737	3.17176	up
DMBX1	0.649859	4.41545	3.28383	0.00128046	0.00596033	-1.24437	up
ATP5MG	0.649763	8.94164	4.4075	2.00772e-05	0.000322963	2.55942	up
CMTR1	0.649517	8.26548	3.61322	0.000414749	0.00255304	-0.223944	up
EXOC7	0.649499	12.5292	3.06027	0.00263018	0.0102605	-1.8892	up
C2orf71	0.649475	8.43049	4.08596	7.19699e-05	0.000741668	1.38004	up
C17orf98	0.649232	7.02022	4.1452	5.71754e-05	0.000629709	1.59209	up
ANKRD11	0.649209	6.95845	4.76553	4.48778e-06	0.000131812	3.95138	up
CAPZA1	0.649179	8.98696	3.96573	0.000113996	0.00102464	0.957067	up
ATP7B	0.649102	3.56133	4.39193	2.13911e-05	0.000334762	2.5007	up
B3GALT2	0.649079	5.03574	4.36405	2.39509e-05	0.000357898	2.39604	up
ARFGEF3	0.648974	6.19532	4.6139	8.54621e-06	0.000188512	3.35204	up
FXYD2	0.648826	5.15189	2.82294	0.00541952	0.0182745	-2.52994	up
CYP3A43	0.648801	9.55927	3.41323	0.000830046	0.00427801	-0.853338	up
EGR2	0.648773	6.90997	3.1656	0.00188241	0.00795521	-1.59031	up
C19orf66	0.648675	8.03594	4.13494	5.95099e-05	0.000649047	1.55519	up
BPIFC	-0.648674	6.90859	-4.23736	3.97846e-05	0.000494868	1.92675	down
ENO1-AS1	0.648635	10.299	3.12161	0.00216681	0.00884423	-1.71621	up
AGRN	0.648248	7.12799	4.98646	1.71356e-06	7.67037e-05	4.84937	up
GGT5	0.648072	6.09317	2.75835	0.00654914	0.0211792	-2.69636	up
C6orf118	0.648019	5.62436	4.05629	8.06935e-05	0.000804464	1.27472	up
CD27	0.647995	7.72343	3.82753	0.000191087	0.0014752	0.483407	up
DGKK	0.647895	7.51553	3.32531	0.00111583	0.00535705	-1.12043	up
BRPF1	0.647708	10.8834	4.2181	4.29367e-05	0.000522487	1.85634	up
CEP295	0.647706	5.63895	3.73766	0.000265499	0.00185592	0.182703	up
ACRBP	0.64763	10.0926	5.45089	2.07056e-07	2.36161e-05	6.82776	up
CXorf58	0.64746	8.91322	3.43459	0.000771817	0.00405134	-0.787551	up
DCUN1D5	0.647303	7.83409	3.36832	0.000966149	0.00480055	-0.990512	up
GTSE1-DT	-0.647302	7.427	-2.63837	0.00922956	0.0276203	-2.99625	down
FAM216B	-0.647224	6.83314	-3.00259	0.0031478	0.0118272	-2.04913	down
FABP4	0.646894	9.13943	3.04762	0.00273646	0.0105649	-1.9245	up
GABPB1-AS1	-0.646833	7.13522	-2.81266	0.00558659	0.0187035	-2.55666	down
BATF	0.646784	6.06037	4.32772	2.77323e-05	0.000393713	2.26037	up
EVI5	0.646773	8.77565	3.0673	0.00257273	0.0100831	-1.86951	up
CIDECP	0.646529	8.87646	3.66883	0.000340247	0.00221041	-0.0436146	up
GOLPH3	0.6465	9.36723	2.70662	0.0076035	0.0238242	-2.82712	up
CD101	0.646468	7.03599	3.83729	0.000184322	0.0014373	0.516405	up
ARMC1	0.646427	8.50399	4.54715	1.12977e-05	0.000222732	3.09274	up
AKIRIN2	0.646422	7.16644	4.93208	2.17747e-06	8.46884e-05	4.62568	up
ATPAF2	0.64632	8.77112	4.38683	2.18383e-05	0.000338871	2.48154	up
APOA1	0.646239	8.00737	4.65635	7.14594e-06	0.000170523	3.51841	up
ANKS6	0.646147	9.13465	4.72218	5.40285e-06	0.00014621	3.77858	up
FPGS	-0.646038	7.49699	-2.8489	0.00501795	0.0171845	-2.46209	down
ATG4C	0.645875	5.45637	4.44299	1.7368e-05	0.000294887	2.69376	up
BCAS1	0.645762	7.91198	4.31746	2.88995e-05	0.000402532	2.22223	up
DNAH3	-0.645533	6.41585	-3.2747	0.00131965	0.00609773	-1.27149	down
ECSIT	0.645248	5.68415	3.18691	0.00175742	0.00755196	-1.52875	up
C10orf95	0.645191	7.47974	4.18236	4.94311e-05	0.000574452	1.72633	up
ADAM8	-0.645139	7.10337	-5.24797	5.28897e-07	4.03272e-05	5.94876	down
DBH-AS1	0.645103	8.78646	3.38705	0.000907028	0.00458006	-0.933491	up
HCN3	0.644997	6.35378	2.60028	0.0102677	0.0301153	-3.08895	up
ANGEL2	0.644987	7.99735	4.78177	4.18534e-06	0.000128514	4.01637	up
CBX6	0.644983	9.95629	3.92296	0.000133943	0.00115066	0.809039	up
CASC2	0.644895	9.90228	3.95205	0.000120045	0.00106386	0.909584	up
CR2	0.644719	7.57449	3.51674	0.0005817	0.00329592	-0.531324	up
ILF3	0.644596	6.06579	2.42818	0.0163851	0.0433812	-3.49234	up
BOLA1	0.644556	7.38905	4.24581	3.84737e-05	0.00048472	1.9577	up
FAM223B	0.644534	8.88847	2.99906	0.00318226	0.0119279	-2.05881	up
CEP85	0.644404	5.82641	3.73346	0.000269574	0.00187467	0.168795	up
EMILIN3	-0.644316	8.78204	-3.12846	0.00212005	0.00870503	-1.6967	down
ERO1A	0.64422	8.51655	3.08893	0.00240329	0.00954694	-1.80873	up
AQP4-AS1	0.644165	9.71596	4.63104	7.95144e-06	0.000180161	3.41909	up
C11orf21	0.643995	6.51687	4.18163	4.95722e-05	0.00057458	1.7237	up
CKAP2	0.643957	7.37925	3.6612	0.00034966	0.00225816	-0.0684879	up
CCL28	0.643911	5.61438	3.86378	0.000167086	0.00133749	0.606322	up
HMBS	-0.64385	3.89837	-2.543	0.0120267	0.0342157	-3.226	down
DESI1	0.643803	5.43024	3.33275	0.00108848	0.00525448	-1.09806	up
GTSE1	0.643731	5.93307	2.63892	0.00921518	0.0275813	-2.9949	up
ARL5C	0.643516	8.79208	4.55338	1.10083e-05	0.000218951	3.11684	up
COL6A3	0.643367	9.95818	3.56866	0.000485285	0.00287622	-0.366772	up
DSCR4	0.643146	9.62539	3.22465	0.00155487	0.00688672	-1.4189	up
AOC1	0.643143	9.32736	4.69692	6.01667e-06	0.000154446	3.67843	up
DAD1	0.643002	7.07514	3.39692	0.000877254	0.00446321	-0.903336	up
CD34	0.642997	7.86208	3.82465	0.00019313	0.0014836	0.473673	up
C2orf70	0.642925	9.18003	4.08597	7.19691e-05	0.000741668	1.38005	up
CCDC40	0.64281	6.28159	3.89303	0.000149837	0.00123314	0.706193	up
CCDC144A	0.642799	6.99444	3.90912	0.000141082	0.0011902	0.761405	up
ADGRD1	0.642772	10.7756	5.14563	8.41634e-07	5.18016e-05	5.51395	up
BCL11B	0.642704	7.26996	4.31095	2.96653e-05	0.000409074	2.19803	up
DPY19L2P3	0.642613	5.95237	3.23246	0.00151575	0.00676929	-1.39602	up
FAM186B	0.642515	9.06616	3.0194	0.00298799	0.0113131	-2.0028	up
ABI3	0.642513	8.99181	5.65517	7.88306e-08	1.54508e-05	7.7344	up
ACADVL	0.642465	2.88351	5.57953	1.12998e-07	1.75477e-05	7.39619	up
FOXO6	-0.642416	7.12821	-2.8545	0.00493509	0.0169409	-2.4474	down
BAK1	0.642307	7.50174	4.33359	2.70845e-05	0.000388615	2.28224	up
ARHGEF4	0.642228	9.46522	4.57555	1.00358e-05	0.000206586	3.20274	up
ABHD8	0.642188	9.41608	5.6657	7.49614e-08	1.51332e-05	7.78169	up
BICRAL	0.642117	6.53515	4.27793	3.38551e-05	0.000444113	2.07588	up
CHD2	0.642025	9.49451	3.70478	0.000299019	0.00201101	0.074174	up
C16orf54	0.64183	9.09658	4.15418	5.52043e-05	0.000617322	1.62444	up
B3GALNT1	0.641778	5.68818	4.36489	2.38697e-05	0.000357225	2.39918	up
AIFM2	0.641775	2.68109	4.96308	1.89985e-06	7.96414e-05	4.753	up
B3GALT4	0.64164	8.96476	4.36384	2.39714e-05	0.00035794	2.39524	up
AIF1	0.641397	12.435	4.96516	1.88249e-06	7.96414e-05	4.76157	up
ALG6	-0.641346	4.36211	-4.8738	2.80978e-06	9.86501e-05	4.38782	down
CDC16	0.641093	7.05813	3.8059	0.000206928	0.00155771	0.410521	up
CCDC70	0.64105	8.61911	3.88445	0.000154713	0.00126349	0.676834	up
FABP6	-0.64085	7.1578	-3.04731	0.00273906	0.0105694	-1.92535	down
CEP162	0.640679	6.52255	3.73835	0.000264828	0.0018556	0.185015	up
GAPVD1	0.640634	10.0796	2.78978	0.00597522	0.0197589	-2.61582	up
BAG6	0.640603	6.77476	4.34056	2.63343e-05	0.000380276	2.30823	up
C2orf72	0.640379	8.30899	4.08483	7.22849e-05	0.00074437	1.37602	up
BCL10	0.640328	10.1979	4.3116	2.95875e-05	0.000408558	2.20046	up
C7orf31	0.640319	11.4799	4.04882	8.30428e-05	0.000819388	1.24831	up
CTSZ	0.640219	6.21514	3.4538	0.00072274	0.00385589	-0.728088	up
ASXL1	0.640201	5.89528	4.46403	1.59314e-05	0.000278945	2.77381	up
FAM19A1	0.640135	6.14443	3.01381	0.00304026	0.0114852	-2.01822	up
DHX8	0.640008	9.66673	3.31323	0.00116162	0.00552106	-1.15667	up
CCDC28A	0.639936	9.63367	3.89558	0.000148412	0.00122692	0.714954	up
CREB3L3	-0.63991	5.08463	-3.51037	0.000594689	0.00335154	-0.551359	down
DERL2	0.639856	5.62852	3.33388	0.00108439	0.00523851	-1.09467	up
CCDC127	-0.6398	7.38874	-3.91367	0.000138697	0.00117648	0.777041	down
FOXP1-IT1	0.639797	7.37598	2.85177	0.00497525	0.0170701	-2.45455	up
CTSH	0.639682	7.32266	3.45558	0.000718353	0.0038406	-0.722575	up
COL2A1	0.639583	7.668	3.57423	0.000475888	0.00283232	-0.349003	up
C5orf17	0.639565	8.25367	4.06425	7.82576e-05	0.00078757	1.30293	up
C17orf67	0.639549	8.64338	4.14631	5.69265e-05	0.000628965	1.59611	up
CPEB2-DT	0.639389	4.19533	3.53182	0.000551978	0.00316572	-0.483728	up
EYA1	0.639192	5.30275	3.05598	0.00266574	0.0103592	-1.90117	up
CENPU	-0.639083	4.89819	-3.74189	0.000261452	0.00183966	0.196731	down
GPR37L1	0.639028	7.03156	2.68318	0.00813011	0.025058	-2.88565	up
AGO4	-0.639012	5.49856	-4.99731	1.63324e-06	7.47663e-05	4.89421	down
ANO3	0.638975	6.70787	4.71926	5.47062e-06	0.000146668	3.76698	up
FMO3	-0.638793	4.23528	-2.87784	0.00460248	0.016006	-2.3858	down
IFIT2	-0.638783	6.00977	-2.47358	0.0145172	0.0394818	-3.38838	down
AHI1	0.638583	9.01595	4.97732	1.78414e-06	7.73271e-05	4.81168	up
DNA2	0.638489	7.76718	3.28005	0.00129653	0.00601017	-1.25559	up
CNGA3	0.638487	10.2535	3.61107	0.000417913	0.00256439	-0.230859	up
ACSM2A	-0.638467	4.27866	-5.40419	2.57423e-07	2.73789e-05	6.62355	down
ETFBKMT	0.638106	9.72044	3.07615	0.00250211	0.00985034	-1.84469	up
GFRA3	-0.638101	6.95598	-2.7611	0.00649691	0.0210541	-2.68933	down
CACNA1S	0.63809	8.31351	4.01301	9.52466e-05	0.000899218	1.12219	up
DNTT	-0.638001	7.70057	-3.25229	0.00142053	0.00644151	-1.33773	down
CAMK1G	0.637963	11.1405	3.99112	0.00010353	0.000951323	1.04554	up
BUB3	0.637947	6.73633	4.19446	4.71339e-05	0.000555157	1.77024	up
ANKRD65	0.637882	7.36437	4.72829	5.26366e-06	0.000143793	3.80288	up
BBS4	0.63787	3.62294	4.3221	2.83664e-05	0.000398367	2.23945	up
C2	0.63778	8.72213	4.10257	6.74879e-05	0.000712949	1.43926	up
CHRNE	0.637545	6.42868	3.68231	0.000324191	0.00213046	0.000453306	up
FAM193B	-0.637425	6.72736	-3.01738	0.00300673	0.0113692	-2.00836	down
C16orf86	-0.637387	6.74228	-4.15138	5.58103e-05	0.000621456	1.61437	down
APH1A	0.637357	7.20884	4.66423	6.91184e-06	0.000166909	3.54939	up
GS1-124K5.4	-0.637259	7.91116	-2.65557	0.00879255	0.0266145	-2.95399	down
DAGLA	0.637223	8.13987	3.39559	0.000881212	0.00448108	-0.907404	up
BPNT1	0.637075	8.6207	4.23534	4.01054e-05	0.000498551	1.91933	up
ARL6IP5	0.637066	9.49943	4.55051	1.11405e-05	0.00022071	3.10575	up
G6PC	-0.637025	8.5636	-2.81687	0.00551763	0.0185248	-2.54573	down
FMC1	0.636909	6.55953	2.8801	0.00457139	0.0159198	-2.37981	up
CENPC	0.636902	9.86796	3.74757	0.000256107	0.00181033	0.215598	up
BMS1P20	0.636779	7.5422	4.25622	3.69143e-05	0.000469581	1.99593	up
ABCD3	0.63667	8.78782	5.77661	4.39624e-08	1.25002e-05	8.2833	up
CLCN2	0.636644	6.27647	3.65558	0.000356753	0.00228785	-0.086787	up
ATP5MC1	0.6365	7.9846	4.4128	1.96489e-05	0.000317426	2.5794	up
ATF7	0.636375	6.13217	4.45303	1.66677e-05	0.000286616	2.73192	up
CHST1	0.636291	6.12619	3.68208	0.000324467	0.00213089	-0.000324114	up
FUCA1	0.636193	9.95097	2.83221	0.00527297	0.0178549	-2.50579	up
CALCR	0.636165	4.95249	4.00168	9.94525e-05	0.000923102	1.08247	up
ATXN8OS	0.636037	5.33572	4.37411	2.29951e-05	0.000351475	2.43374	up
CCT2	0.635954	8.79403	3.84052	0.000182131	0.0014268	0.527354	up
ADRA2C	0.635873	3.62104	5.06029	1.23437e-06	6.43632e-05	5.15584	up
CLPTM1L	0.635815	7.16553	3.62406	0.000399107	0.0024914	-0.188955	up
H6PD	0.635705	7.9612	2.6215	0.00967694	0.028708	-3.03745	up
AS3MT	0.635574	9.35398	4.50086	1.36884e-05	0.000254458	2.91457	up
HIST1H2BE	0.635414	9.35166	2.56318	0.0113782	0.0326607	-3.17802	up
DVL3	0.63535	7.23748	3.20673	0.0016482	0.00718809	-1.47121	up
APOBEC1	0.63521	5.95894	4.65477	7.19395e-06	0.000170606	3.51218	up
CTRL	0.634988	8.45234	3.45755	0.000713503	0.00382277	-0.716441	up
CX3CL1	0.634888	3.60517	3.44494	0.000744996	0.00394129	-0.755544	up
APPL1	0.634839	8.91559	4.63838	7.70916e-06	0.000176855	3.44786	up
COX4I2	-0.634708	6.68595	-3.54038	0.00053576	0.00310001	-0.456656	down
EFCC1	-0.634602	5.04073	-3.1751	0.00182569	0.00777084	-1.56291	down
ADAMTS1	0.634548	7.31083	5.23864	5.51912e-07	4.17304e-05	5.90888	up
CTC-338M12.4	0.634507	7.48433	3.4699	0.000683888	0.00369746	-0.678045	up
ILF3-DT	0.634464	7.3336	2.4279	0.0163973	0.0434079	-3.49298	up
FAM47A	0.634134	9.25536	2.98558	0.00331739	0.0123627	-2.09576	up
C19orf33	0.633947	9.58448	4.13951	5.8459e-05	0.000639659	1.57162	up
AGBL2	0.633933	2.99458	5.00829	1.55566e-06	7.35498e-05	4.93967	up
CARD10	0.633913	6.34944	3.96422	0.000114651	0.0010287	0.951802	up
BTN3A3	0.633889	7.54135	4.19714	4.66378e-05	0.00055189	1.78001	up
BLOC1S4	0.633873	8.66373	4.26734	3.53162e-05	0.000456442	2.03683	up
C17orf99	0.633713	8.02238	4.14493	5.72343e-05	0.000630015	1.59114	up
FXN	0.633702	8.26816	2.82416	0.00540008	0.0182211	-2.52677	up
FOXD3	-0.633666	2.70586	-2.86122	0.0048371	0.0166784	-2.4297	down
CCNA2	0.633574	6.02578	3.86026	0.000169283	0.00135079	0.594353	up
BHLHE23	0.633449	8.72939	4.28386	3.30636e-05	0.000437124	2.09775	up
FAM208B	0.633403	8.21814	3.00786	0.00309685	0.0116664	-2.03462	up
CD9	0.633362	9.14265	3.81027	0.000203634	0.0015403	0.425203	up
C2CD2L	0.633297	9.13324	4.09124	7.05151e-05	0.000733415	1.39885	up
CAPZB	0.633267	10.3364	3.96457	0.000114496	0.00102776	0.953048	up
ATG16L1	0.633227	4.17545	4.44712	1.70766e-05	0.00029166	2.70945	up
ANOS1	0.633213	3.68637	4.71485	5.57441e-06	0.000148074	3.74949	up
CTTNBP2NL	0.632998	7.18025	3.45247	0.000726056	0.00387051	-0.732232	up
ADRA2B	0.632662	7.38065	5.06098	1.23057e-06	6.43593e-05	5.15872	up
DSCR9	0.632639	6.74626	3.22447	0.0015558	0.00688782	-1.41944	up
ABCG1	-0.63238	7.84264	-5.73542	5.36375e-08	1.40628e-05	8.09628	down
DAB2IP	0.632279	4.12701	3.39756	0.000875363	0.00446052	-0.901387	up
CCDC148-AS1	0.632272	8.00897	3.90727	0.000142064	0.00119591	0.755041	up
C2orf68	0.632237	6.96486	4.08676	7.17492e-05	0.000740528	1.38287	up
HDDC2	0.632185	6.61414	2.59561	0.0104018	0.0304159	-3.10022	up
EXOG	-0.632174	3.80891	-3.05994	0.00263291	0.0102672	-1.89013	down
ACOD1	0.632119	7.6054	5.4854	1.76155e-07	2.25484e-05	6.97941	up
CHRD	0.631987	8.84211	3.69052	0.000314773	0.00208349	0.0273355	up
C1orf122	0.631943	8.53604	4.12375	6.21597e-05	0.000672153	1.51504	up
[truncated: 554 more rows]
