# Supplementary material for: A Joint Model of Random Forest and Artificial Neural Network for the Diagnosis of Endometriosis
Source: Front Genet. 2022 Mar 8;13:848116. doi: 10.3389/fgene.2022.848116 (PMC8957986; doi:10.3389/fgene.2022.848116)
Supplement: Supplementary file 6 [file Table5.XLSX]

## Sheet: Supplementary Table S5
Supplementary Table S5. The KEGG enrichment results of 285 downregulated expressed genes between disease and normal samples.
ID	term	count	genes	pvalue	p.adjust	qvalue
hsa00071	Fatty acid degradation	61	10449/34/35/36/51/130	2.31256e-06	0.000580453	0.000545277
hsa01212	Fatty acid metabolism	61	10449/34/35/36/51/9415	1.17847e-05	0.00147898	0.00138936
hsa00280	Valine, leucine and isoleucine degradation	51	10449/34/35/36/586	4.69401e-05	0.00392732	0.00368933
hsa04936	Alcoholic liver disease	59	34/51/130/9370/207/10645/595/3446	6.99995e-05	0.00439247	0.00412628
hsa04142	Lysosome	71	53/26985/1521/23312/2548/2990/3073	0.000214875	0.0107867	0.0101331
hsa03320	PPAR signaling pathway	51	34/51/9370/2172/9415	0.00035337	0.0147827	0.0138868
hsa05226	Gastric cancer	71	5243/207/595/2248/2253/10023/8321	0.000423061	0.0151698	0.0142505
hsa04392	Hippo signaling pathway - multiple species	31	1454/54798/122786	0.000703106	0.02206	0.0207231
hsa05162	Measles	61	207/595/1457/54205/3446/3552	0.00118309	0.032995	0.0309955
hsa05224	Breast cancer	61	207/595/2248/2253/10023/8321	0.00152608	0.0348169	0.032707
hsa05218	Melanoma	41	207/595/2248/2253	0.0016749	0.0348169	0.032707
hsa04010	MAPK signaling pathway	66	207/786/1649/11221/2248/2253/2316/3552/3556	0.00190782	0.0348169	0.032707
hsa04932	Non-alcoholic fatty liver disease	61	9370/207/84701/54205/1649/3552	0.00193288	0.0348169	0.032707
hsa03018	RNA degradation	41	694/29883/55802/54512	0.00227565	0.0348169	0.032707
hsa02010	ABC transporters	31	5243/5244/9619	0.00233294	0.0348169	0.032707
hsa04152	AMPK signaling pathway	51	9370/207/10645/595/84699	0.00241085	0.0348169	0.032707
hsa04310	Wnt signaling pathway	61	595/1454/1457/56998/10023/8321	0.00267323	0.0348169	0.032707
hsa00531	Glycosaminoglycan degradation	21	2990/3073	0.00272597	0.0348169	0.032707
hsa05225	Hepatocellular carcinoma	61	86/207/595/10023/8321/2940	0.00274235	0.0348169	0.032707
hsa05022	Pathways of neurodegeneration - multiple diseases	87	84701/1454/1457/54205/84516/1649/8701/55567/10023/8321/3064/3552	0.00289521	0.0348169	0.032707
hsa00520	Amino sugar and nucleotide sugar metabolism	31	51700/2821/3073	0.00291297	0.0348169	0.032707
hsa04211	Longevity regulating pathway	41	9370/207/10645/84699	0.00333678	0.0380696	0.0357626
hsa05152	Tuberculosis	61	207/972/1054/54205/3446/3552	0.00366573	0.0387266	0.0363798
hsa05222	Small cell lung cancer	41	207/595/1163/54205	0.00370294	0.0387266	0.0363798
hsa04340	Hedgehog signaling pathway	31	91653/595/1454	0.00409409	0.0411047	0.0386138
hsa00592	alpha-Linolenic acid metabolism	21	51/9415	0.0045361	0.0437908	0.0411371
hsa04933	AGE-RAGE signaling pathway in diabetic complications	41	207/595/1958/3552	0.00478857	0.0445159	0.0418183
hsa01040	Biosynthesis of unsaturated fatty acids	21	51/9415	0.00521493	0.0467481	0.0439152
hsa00650	Butanoate metabolism	21	35/123876	0.0055671	0.0481842	0.0452643
GO:0045843	negative regulation of striated muscle tissue development	19	FGF3/FGF8		0.00572979	0.0514775
GO:0061008	hepaticobiliary system development	33	CCND1/CEBPG/COBL/FGL1/FPGS/GFER		0.00604856	0.0514775
GO:0061077	chaperone-mediated protein folding	25	CD74/CSNK2A1/DNAJB1/DNAJC7		0.00626837	0.0514775
GO:0043928	exonucleolytic catabolism of deadenylated mRNA	25	CNOT7/DCP1A/EXOSC4		0.00659907	0.0514775
GO:0050685	positive regulation of mRNA processing	17	CIRBP/DAZAP1/HMX2		0.00659907	0.0514775
GO:0033539	fatty acid beta-oxidation using acyl-CoA dehydrogenase	17	ACADM/ACADS		0.00694951	0.0514775
GO:0045657	positive regulation of monocyte differentiation	17	CD74/CTNNBIP1		0.00694951	0.0514775
GO:0048635	negative regulation of muscle organ development	17	FGF3/FGF8		0.00694951	0.0514775
GO:1901862	negative regulation of muscle tissue development	17	FGF3/FGF8		0.00694951	0.0514775
GO:1990440	positive regulation of transcription from RNA polymerase II promoter in response to endoplasmic reticulum stress	25	CREB3L3/DDIT3		0.00694951	0.0514775
GO:0051085	chaperone cofactor-dependent protein refolding	25	CD74/DNAJB1/DNAJC7		0.00717627	0.0514775
GO:1904031	positive regulation of cyclin-dependent protein kinase activity	25	AKT1/CCND1/CKS1B		0.00717627	0.0514775
GO:0000291	nuclear-transcribed mRNA catabolic process, exonucleolytic	25	CNOT7/DCP1A/EXOSC4		0.00778248	0.0536913
GO:0046395	carboxylic acid catabolic process	17	ACAA2/ACADM/ACADS/ACOX1/ADIPOQ/AKT1/CRYM/ILVBL		0.00785	0.0536913
GO:0031953	negative regulation of protein autophosphorylation	17	ADIPOQ/GFRA2		0.00827569	0.0540872
GO:1904953	Wnt signaling pathway involved in midbrain dopaminergic neuron differentiation	41	CSNK1E/FZD1		0.00827569	0.0540872
GO:0006821	chloride transport	25	ABCB1/CLCA2/CLCN6/CLCNKB/CLIC2		0.00904584	0.0549978
GO:0033120	positive regulation of RNA splicing	25	CIRBP/DAZAP1/HMX2		0.00908318	0.0549978
GO:0046329	negative regulation of JNK cascade	17	AKT1/DUSP10/GPS2		0.00908318	0.0549978
GO:0010745	negative regulation of macrophage derived foam cell differentiation	17	ABCG1/ADIPOQ		0.00970571	0.0549978
GO:0036109	alpha-linolenic acid metabolic process	17	ACOX1/FADS2		0.00970571	0.0549978
GO:0051764	actin crosslink formation	31	BAIAP2/FLNA		0.00970571	0.0549978
GO:0009615	response to virus	25	AIMP1/APOBEC3C/BTBD17/CNOT7/EXOSC4/FLNA/HTRA1/IFIT2/IFNA10/IFNW1		0.00972402	0.0549978
GO:0030212	hyaluronan metabolic process	25	AKT1/GUSB/HEXA		0.0105035	0.0561247
GO:0051084	'de novo' posttranslational protein folding	41	CD74/DNAJB1/DNAJC7		0.0105035	0.0561247
GO:0051225	spindle assembly	17	ARHGEF10/AURKC/FLNA/HAUS6/HAUS7		0.0108513	0.0561247
GO:0045006	DNA deamination	17	APOBEC3C/EXOSC4		0.011237	0.0561247
GO:0070141	response to UV-A	17	AKT1/CCND1		0.011237	0.0561247
GO:0110156	methylguanosine-cap decapping	25	CNOT7/DCP1A		0.011237	0.0561247
GO:0070296	sarcoplasmic reticulum calcium ion transport	22	CACNG1/CLIC2/DHRS7C		0.0112591	0.0561247
GO:0061013	regulation of mRNA catabolic process	17	AKT1/CIRBP/CNOT7/DCP1A/EXOSC4/FASTK/HNRNPC		0.0117983	0.0578323
GO:0021535	cell migration in hindbrain	17	ARL13B/FLNA		0.0128669	0.0592745
GO:0072224	metanephric glomerulus development	17	ADIPOQ/EGR1		0.0128669	0.0592745
GO:1902166	negative regulation of intrinsic apoptotic signaling pathway in response to DNA damage by p53 class mediator	25	CD74/ELL3		0.0128669	0.0592745
GO:0006458	'de novo' protein folding	25	CD74/DNAJB1/DNAJC7		0.0137103	0.0592745
GO:0090503	RNA phosphodiester bond hydrolysis, exonucleolytic	41	ANGEL1/CNOT7/EXOSC4		0.0137103	0.0592745
GO:0015918	sterol transport	25	ABCB4/ABCG1/ADIPOQ/GPS2/GRAMD1A		0.0142279	0.0592745
GO:0015850	organic hydroxy compound transport	25	ABCB4/ABCG1/ADIPOQ/AQP10/CRHR1/DTNBP1/GPS2/GRAMD1A		0.0144651	0.0592745
GO:0010677	negative regulation of cellular carbohydrate metabolic process	17	ADIPOQ/COX11/GIT1		0.0145893	0.0592745
GO:0090594	inflammatory response to wounding	17	GIT1/IL1A		0.0145932	0.0592745
GO:0110154	RNA decapping	17	CNOT7/DCP1A		0.0145932	0.0592745
GO:1904948	midbrain dopaminergic neuron differentiation	22	CSNK1E/FZD1		0.0145932	0.0592745
GO:0045444	fat cell differentiation	19	ADIPOQ/AKT1/CCND1/DDIT3/DUSP10/GDF3/GPS2		0.0152492	0.0592745
GO:0015698	inorganic anion transport	19	ABCB1/CLCA2/CLCN6/CLCNKB/CLIC2/CRY2		0.0152646	0.0592745
GO:0051302	regulation of cell division	17	AURKC/FGF3/FGF8/GIT1/IL1A/INTU		0.0152646	0.0592745
GO:1902165	regulation of intrinsic apoptotic signaling pathway in response to DNA damage by p53 class mediator	25	CD74/ELL3		0.0164131	0.0592745
GO:0047496	vesicle transport along microtubule	33	AP3M1/DTNBP1/HTT		0.0164413	0.0592745
GO:1903313	positive regulation of mRNA metabolic process	28	CIRBP/CNOT7/DAZAP1/HMX2		0.016819	0.0592745
GO:1903311	regulation of mRNA metabolic process	31	AKT1/CIRBP/CNOT7/DAZAP1/DCP1A/EXOSC4/FASTK/HMX2/HNRNPC		0.0168311	0.0592745
GO:0030198	extracellular matrix organization	31	ADAM8/ADAMTS10/COL11A1/COL27A1/EFEMP2/FGB/FOXF2/HAPLN1/HTRA1/ITGA8		0.0173436	0.0592745
GO:0043062	extracellular structure organization	31	ADAM8/ADAMTS10/COL11A1/COL27A1/EFEMP2/FGB/FOXF2/HAPLN1/HTRA1/ITGA8		0.01762	0.0592745
GO:0045229	external encapsulating structure organization	33	ADAM8/ADAMTS10/COL11A1/COL27A1/EFEMP2/FGB/FOXF2/HAPLN1/HTRA1/ITGA8		0.0181824	0.0592745
GO:0051781	positive regulation of cell division	41	AURKC/FGF3/FGF8/IL1A		0.0181831	0.0592745
GO:0007612	learning	17	ADGRB3/BRSK1/GIT1/GPR88/HTT		0.0182475	0.0592745
GO:0030214	hyaluronan catabolic process	28	GUSB/HEXA		0.0183245	0.0592745
GO:0016042	lipid catabolic process	19	ACAA2/ACADM/ACADS/ACOX1/ADIPOQ/AKT1/FABP6/HEXA/ILVBL		0.0186618	0.0592745
GO:0007369	gastrulation	25	ADIPOQ/CFC1/COL11A1/FGF8/HSBP1/ITGA8		0.0186956	0.0592745
GO:0032873	negative regulation of stress-activated MAPK cascade	25	AKT1/DUSP10/GPS2		0.0194553	0.0592745
GO:0045661	regulation of myoblast differentiation	25	BOC/BTG1/DDIT3		0.0194553	0.0592745
GO:0070303	negative regulation of stress-activated protein kinase signaling cascade	17	AKT1/DUSP10/GPS2		0.0194553	0.0592745
GO:0032634	interleukin-5 production	17	EPX/IL1RAP		0.0203249	0.0592745
GO:0032674	regulation of interleukin-5 production	17	EPX/IL1RAP		0.0203249	0.0592745
GO:0045663	positive regulation of myoblast differentiation	17	BOC/BTG1		0.0203249	0.0592745
GO:0048490	anterograde synaptic vesicle transport	17	AP3M1/DTNBP1		0.0203249	0.0592745
GO:0099514	synaptic vesicle cytoskeletal transport	17	AP3M1/DTNBP1		0.0203249	0.0592745
GO:0099517	synaptic vesicle transport along microtubule	17	AP3M1/DTNBP1		0.0203249	0.0592745
GO:2000251	positive regulation of actin cytoskeleton reorganization	33	BAIAP2/BCAS3		0.0203249	0.0592745
GO:0043044	ATP-dependent chromatin remodeling	25	ACTL6A/ACTR6/CENPU/HNRNPC		0.0203548	0.0592745
GO:0034204	lipid translocation	25	ABCB1/ABCB4/ABCG1		0.0205232	0.0592745
GO:0045912	negative regulation of carbohydrate metabolic process	22	ADIPOQ/COX11/GIT1		0.0205232	0.0592745
GO:0007611	learning or memory	28	ADGRB3/BRSK1/FOXO6/GALR3/GIT1/GPR88/HTT		0.0206108	0.0592745
GO:2001233	regulation of apoptotic signaling pathway	17	ACAA2/AKT1/CD74/CSNK2A1/DDIT3/ELL3/FGB/HTT/IL1A		0.0213228	0.0592745
GO:0009083	branched-chain amino acid catabolic process	17	ACADSB/BCAT1		0.022412	0.0592745
GO:0033141	positive regulation of peptidyl-serine phosphorylation of STAT protein	17	IFNA10/IFNW1		0.022412	0.0592745
GO:0043586	tongue development	31	BNC2/INTU		0.022412	0.0592745
GO:1903131	mononuclear cell differentiation	41	ADAM8/CD74/CEBPG/CTNNBIP1/DUSP10/EGR1/GPS2/IFNA10/IFNW1/IL1A		0.0228314	0.0592745
GO:0072006	nephron development	19	ADIPOQ/CTNNBIP1/DCHS2/EGR1/FGF8		0.0229533	0.0592745
GO:0043488	regulation of mRNA stability	19	AKT1/CIRBP/DCP1A/EXOSC4/FASTK/HNRNPC		0.0231469	0.0592745
GO:1905952	regulation of lipid localization	25	ABCB4/ABCG1/ADIPOQ/AKT1/CRHR1/GPS2		0.0236817	0.0592745
GO:0045599	negative regulation of fat cell differentiation	41	ADIPOQ/DDIT3/GPS2		0.0239168	0.0592745
GO:0031023	microtubule organizing center organization	17	ARHGEF10/BCAS3/BRSK1/HAUS6/HAUS7		0.0242414	0.0592745
GO:0006123	mitochondrial electron transport, cytochrome c to oxygen	17	COX4I2/CYCS		0.0245835	0.0592745
GO:0010875	positive regulation of cholesterol efflux	17	ADIPOQ/GPS2		0.0245835	0.0592745
GO:0019646	aerobic electron transport chain	17	COX4I2/CYCS		0.0245835	0.0592745
GO:0043651	linoleic acid metabolic process	17	ALOX12B/FADS2		0.0245835	0.0592745
GO:0045655	regulation of monocyte differentiation	17	CD74/CTNNBIP1		0.0245835	0.0592745
GO:1902254	negative regulation of intrinsic apoptotic signaling pathway by p53 class mediator	17	CD74/ELL3		0.0245835	0.0592745
GO:1904886	beta-catenin destruction complex disassembly	17	FRAT1/FZD1		0.0245835	0.0592745
GO:2000479	regulation of cAMP-dependent protein kinase activity	28	ADIPOQ/HTT		0.0245835	0.0592745
GO:0051098	regulation of binding	28	ADIPOQ/AKT1/CEBPG/CLIC2/CSNK1E/CTNNBIP1/DDIT3/DTNBP1/IFIT2		0.0246316	0.0592745
GO:0030098	lymphocyte differentiation	25	ADAM8/CD74/CEBPG/DUSP10/EGR1/GPS2/IFNA10/IFNW1/IL1A		0.0250206	0.0592745
GO:0097479	synaptic vesicle localization	33	AP3M1/BRSK1/DTNBP1		0.0251113	0.0592745
GO:0060337	type I interferon signaling pathway	33	CNOT7/EGR1/IFIT2/IFNA10		0.02516	0.0592745
GO:0042100	B cell proliferation	33	CD74/GAPT/IFNA10/IFNW1		0.0260217	0.0592745
GO:0071357	cellular response to type I interferon	33	CNOT7/EGR1/IFIT2/IFNA10		0.0260217	0.0592745
GO:1902476	chloride transmembrane transport	25	CLCA2/CLCN6/CLCNKB/CLIC2		0.0260217	0.0592745
GO:0035904	aorta development	17	DCTN5/EFEMP2/FGF8		0.0263375	0.0592745
GO:0033617	mitochondrial cytochrome c oxidase assembly	25	COA5/COX18		0.0268372	0.0592745
GO:0097035	regulation of membrane lipid distribution	19	ABCB1/ABCB4/ABCG1		0.0275953	0.0592745
GO:0043393	regulation of protein binding	41	ADIPOQ/AKT1/CSNK1E/CTNNBIP1/DTNBP1/IFIT2		0.027659	0.0592745
GO:0021915	neural tube development	41	ARL13B/COBL/FERD3L/FGF8/INTU		0.0276628	0.0592745
GO:0071901	negative regulation of protein serine/threonine kinase activity	41	ADIPOQ/AKT1/DTNBP1/DUSP10/GPS2		0.0276628	0.0592745
GO:1903169	regulation of calcium ion transmembrane transport	19	CACNG1/CLIC2/CRHR1/DHRS7C/HTT		0.0276628	0.0592745
GO:0043487	regulation of RNA stability	25	AKT1/CIRBP/DCP1A/EXOSC4/FASTK/HNRNPC		0.0288717	0.0592745
GO:0002260	lymphocyte homeostasis	25	AKT1/CD74/GAPT		0.0288846	0.0592745
GO:0032757	positive regulation of interleukin-8 production	17	ADIPOQ/CD74/DDIT3		0.0288846	0.0592745
GO:0003416	endochondral bone growth	17	BNC2/COL27A1		0.0291709	0.0592745
GO:0033139	regulation of peptidyl-serine phosphorylation of STAT protein	17	IFNA10/IFNW1		0.0291709	0.0592745
GO:0072677	eosinophil migration	25	ADAM8/EPX		0.0291709	0.0592745
GO:0071902	positive regulation of protein serine/threonine kinase activity	25	ADAM8/ADIPOQ/AKT1/CCND1/CD74/CKS1B/DBF4/ETAA1		0.0299133	0.0592745
GO:0032781	positive regulation of ATPase activity	33	CHTOP/DNAJB1/DNAJC10		0.0302053	0.0592745
GO:0000079	regulation of cyclin-dependent protein serine/threonine kinase activity	33	AKT1/CCND1/CKS1B/GTF2H1		0.0305945	0.0592745
GO:0034340	response to type I interferon	17	CNOT7/EGR1/IFIT2/IFNA10		0.0305945	0.0592745
GO:0006783	heme biosynthetic process	17	HMBS/IBA57		0.0315825	0.0592745
GO:0010804	negative regulation of tumor necrosis factor-mediated signaling pathway	17	ADIPOQ/GPS2		0.0315825	0.0592745
GO:0036003	positive regulation of transcription from RNA polymerase II promoter in response to stress	17	CREB3L3/DDIT3		0.0315825	0.0592745
GO:0044321	response to leptin	19	CCND1/FGB		0.0315825	0.0592745
GO:0009952	anterior/posterior pattern specification	41	CFC1/COBL/CTNNBIP1/DDIT3/FGF8/HOXB1		0.0320553	0.0592745
GO:0002793	positive regulation of peptide secretion	33	ABCG1/ADAM8/AIMP1/FGB/IL1A		0.0321553	0.0592745
GO:0031532	actin cytoskeleton reorganization	33	BAIAP2/BCAS3/DTNBP1/FLNA		0.032548	0.0592745
GO:2001237	negative regulation of extrinsic apoptotic signaling pathway	25	AKT1/FGB/HTT/IL1A		0.032548	0.0592745
GO:0032722	positive regulation of chemokine production	33	ADIPOQ/CD74/EGR1		0.0329409	0.0592745
GO:0071868	cellular response to monoamine stimulus	33	ADIPOQ/DTNBP1/FLNA/GABPA		0.0335516	0.0592745
GO:0071870	cellular response to catecholamine stimulus	17	ADIPOQ/DTNBP1/FLNA/GABPA		0.0335516	0.0592745
GO:0022011	myelination in peripheral nervous system	17	AKT1/ARHGEF10		0.0340698	0.0592745
GO:0032292	peripheral nervous system axon ensheathment	17	AKT1/ARHGEF10		0.0340698	0.0592745
GO:1902914	regulation of protein polyubiquitination	25	FOXF2/GPS2		0.0340698	0.0592745
GO:1903961	positive regulation of anion transmembrane transport	33	ABCB1/ADIPOQ/AKT1		0.0343556	0.0592745
GO:1904029	regulation of cyclin-dependent protein kinase activity	25	AKT1/CCND1/CKS1B/GTF2H1		0.034573	0.0592745
GO:0051898	negative regulation of protein kinase B signaling	41	AKT1/CRYBA1/DDIT3		0.0358012	0.0592745
GO:0032368	regulation of lipid transport	17	ABCB4/ADIPOQ/AKT1/CRHR1/GPS2		0.0362285	0.0592745
GO:0000188	inactivation of MAPK activity	17	DUSP10/GPS2		0.0366307	0.0592745
GO:0008535	respiratory chain complex IV assembly	17	COA5/COX18		0.0366307	0.0592745
GO:0019883	antigen processing and presentation of endogenous antigen	17	CD74/ERAP2		0.0366307	0.0592745
GO:0034114	regulation of heterotypic cell-cell adhesion	17	ADIPOQ/FGB		0.0366307	0.0592745
GO:0098868	bone growth	33	BNC2/COL27A1		0.0366307	0.0592745
GO:0002526	acute inflammatory response	22	ADAM8/CREB3L3/CTNNBIP1/IL1A		0.0366698	0.0592745
GO:0051091	positive regulation of DNA-binding transcription factor activity	25	ADAM8/AKT1/CEBPG/DDIT3/EDA/FZD1/IL1RAP		0.0368739	0.0592745
GO:0048662	negative regulation of smooth muscle cell proliferation	33	ADIPOQ/CTNNBIP1/EFEMP2		0.0372779	0.0592745
GO:0071867	response to monoamine	33	ADIPOQ/DTNBP1/FLNA/GABPA		0.0377451	0.0592745
GO:0071869	response to catecholamine	25	ADIPOQ/DTNBP1/FLNA/GABPA		0.0377451	0.0592745
GO:0003002	regionalization	25	ARL13B/CFC1/COBL/CTNNBIP1/DDIT3/FGF8/HOXB1/INTU		0.0378799	0.0592745
GO:0033344	cholesterol efflux	33	ABCG1/ADIPOQ/GPS2		0.0387853	0.0592745
GO:0030301	cholesterol transport	33	ABCB4/ABCG1/ADIPOQ/GPS2		0.0388384	0.0592745
GO:0043618	regulation of transcription from RNA polymerase II promoter in response to stress	17	CREB3L3/DDIT3/DNAJB1/EGR1		0.0388384	0.0592745
GO:0002675	positive regulation of acute inflammatory response	17	ADAM8/CREB3L3		0.0392633	0.0592745
GO:0031069	hair follicle morphogenesis	17	FOXQ1/INTU		0.0392633	0.0592745
GO:0042501	serine phosphorylation of STAT protein	25	IFNA10/IFNW1		0.0392633	0.0592745
GO:0090307	mitotic spindle assembly	41	ARHGEF10/AURKC/FLNA		0.0403235	0.0592745
GO:0009408	response to heat	17	AKT1/DNAJB1/DNAJC7/HSBP1/IL1A		0.0406061	0.0592745
GO:0001782	B cell homeostasis	17	CD74/GAPT		0.0419654	0.0592745
GO:0001893	maternal placenta development	17	AKT1/DAZAP1		0.0419654	0.0592745
GO:0006779	porphyrin-containing compound biosynthetic process	17	HMBS/IBA57		0.0419654	0.0592745
GO:0014044	Schwann cell development	17	AKT1/ARHGEF10		0.0419654	0.0592745
GO:0033014	tetrapyrrole biosynthetic process	17	HMBS/IBA57		0.0419654	0.0592745
GO:1902253	regulation of intrinsic apoptotic signaling pathway by p53 class mediator	33	CD74/ELL3		0.0419654	0.0592745
GO:0051209	release of sequestered calcium ion into cytosol	33	CLIC2/DDIT3/DHRS7C/HTT		0.0422263	0.0592745
GO:0051283	negative regulation of sequestering of calcium ion	25	CLIC2/DDIT3/DHRS7C/HTT		0.0433916	0.0592745
GO:0032922	circadian regulation of gene expression	22	CRY2/CSNK1E/EGR1		0.0434911	0.0592745
GO:0044839	cell cycle G2/M phase transition	22	ABCB1/AKAP8L/BRSK1/CCND1/CSNK1E/HAUS6/HAUS7		0.0435363	0.0592745
GO:0050890	cognition	17	ADGRB3/BRSK1/FOXO6/GALR3/GIT1/GPR88/HTT		0.0435363	0.0592745
GO:0002063	chondrocyte development	17	COL11A1/COL27A1		0.0447352	0.0592745
GO:0007435	salivary gland morphogenesis	17	EDA/FGF8		0.0447352	0.0592745
GO:0010880	regulation of release of sequestered calcium ion into cytosol by sarcoplasmic reticulum	17	CLIC2/DHRS7C		0.0447352	0.0592745
GO:1902624	positive regulation of neutrophil migration	33	ADAM8/CD74		0.0447352	0.0592745
GO:0033559	unsaturated fatty acid metabolic process	33	ACOX1/ALOX12B/CD74/FADS2		0.0457761	0.0592745
GO:0043620	regulation of DNA-templated transcription in response to stress	33	CREB3L3/DDIT3/DNAJB1/EGR1		0.0457761	0.0592745
GO:0051282	regulation of sequestering of calcium ion	22	CLIC2/DDIT3/DHRS7C/HTT		0.0457761	0.0592745
GO:0001822	kidney development	28	ADIPOQ/CTNNBIP1/DCHS2/EGR1/FGF8/IFT27/ITGA8		0.0464057	0.0592745
GO:0019216	regulation of lipid metabolic process	41	ABCB4/ABCG1/ACADM/ACOX1/ADIPOQ/AKT1/CD74/EGR1/GPS2		0.0467477	0.0592745
GO:0006633	fatty acid biosynthetic process	17	ACSM2A/ADIPOQ/ALOX12B/CD74/FADS2		0.0472525	0.0592745
GO:1902230	negative regulation of intrinsic apoptotic signaling pathway in response to DNA damage	25	CD74/ELL3		0.0475708	0.0592745
GO:0032371	regulation of sterol transport	25	ABCB4/ADIPOQ/GPS2		0.0484683	0.0592745
GO:0032374	regulation of cholesterol transport	28	ABCB4/ADIPOQ/GPS2		0.0484683	0.0592745
GO:0042326	negative regulation of phosphorylation	25	ADIPOQ/AKT1/COX11/DNAJC10/DTNBP1/DUSP10/GFRA2/GIT1/GPS2		0.0498256	0.0592745
GO:0043202	lysosomal lumen	25	ACP2/CD74/CHID1/GAA/GUSB/HEXA		0.00117141	0.0168636
GO:0097228	sperm principal piece	28	AKAP3/CATSPERE/IFT27		0.00235011	0.0168636
GO:0035770	ribonucleoprotein granule	25	AGO4/APOBEC3C/CHTOP/CIRBP/CNOT7/DCP1A/DDX28/DDX3Y/HENMT1		0.00323076	0.0068636
GO:0031514	motile cilium	25	AKAP3/ARL13B/CATSPERE/CFAP36/CST11/DNAH11/IFT27/INTU		0.00331446	0.0268636
GO:0044295	axonal growth cone	22	BOC/COBL/FLNA		0.00473664	0.0268636
GO:0005775	vacuolar lumen	37	ACP2/CD74/CHID1/FRK/GAA/GUSB/HEXA		0.00553091	0.0268636
GO:0062023	collagen-containing extracellular matrix	25	ADAMTS10/ADIPOQ/COL11A1/COL27A1/EFEMP2/EMILIN3/EYS/FGB/FGL1/HAPLN1/HMCN1/HTRA1		0.00613313	0.0268636
GO:0036464	cytoplasmic ribonucleoprotein granule	41	AGO4/APOBEC3C/CHTOP/CIRBP/CNOT7/DCP1A/DDX3Y/HENMT1		0.00836716	0.0268636
GO:1904949	ATPase complex	17	ACTL6A/ACTR6/ATP1B4/BICRA/CSNK2A1		0.00874705	0.0268636
GO:0001527	microfibril	17	ADAMTS10/EFEMP2		0.00908739	0.0268636
GO:0005583	fibrillar collagen trimer	17	COL11A1/COL27A1		0.00908739	0.0268636
GO:0098643	banded collagen fibril	17	COL11A1/COL27A1		0.00908739	0.0268636
GO:1990498	mitotic spindle microtubule	33	HAUS6/HAUS7		0.0106536	0.0290709
GO:0017053	transcription repressor complex	33	CBX5/CCND1/CSNK2A1/GPS2		0.012925	0.0305665
GO:0070603	SWI/SNF superfamily-type complex	17	ACTL6A/ACTR6/BICRA/CSNK2A1		0.012925	0.0305665
GO:0005767	secondary lysosome	17	ADAM8/FTH1		0.0159999	0.0318
GO:0061827	sperm head	41	CST11/DNAJB1		0.0159999	0.0318
GO:0097729	9+2 motile cilium	33	AKAP3/CATSPERE/CST11/DNAH11/IFT27		0.0161359	0.0318
GO:0005581	collagen trimer	17	ADIPOQ/COL11A1/COL27A1/EDA		0.0221317	0.0381729
GO:0016514	SWI/SNF complex	17	ACTL6A/BICRA		0.0222588	0.0381729
GO:0043186	P granule	17	DDX3Y/HENMT1		0.0245352	0.0381729
GO:0060293	germ plasm	33	DDX3Y/HENMT1		0.0245352	0.0381729
GO:0000932	P-body	17	AGO4/APOBEC3C/CNOT7/DCP1A		0.0255985	0.0381729
GO:0045495	pole plasm	17	DDX3Y/HENMT1		0.0269023	0.0381729
GO:0098644	complex of collagen trimers	17	COL11A1/COL27A1		0.0269023	0.0381729
GO:0035327	transcriptionally active chromatin	17	BCAS3/EXOSC4		0.0318983	0.0435212
GO:0097346	INO80-type complex	17	ACTL6A/ACTR6		0.0372273	0.0489107
GO:0031045	dense core granule	33	ADAM8/DMXL2		0.0458034	0.0558521
GO:0036126	sperm flagellum	41	AKAP3/CATSPERE/CST11/IFT27		0.04763	0.0558521
GO:0005875	microtubule associated complex	17	AURKC/DNAH11/DNAH3/HAUS6/HAUS7		0.0482719	0.0558521
GO:0097225	sperm midpiece	25	AKAP3/IFT27		0.0488084	0.0558521
GO:0050660	flavin adenine dinucleotide binding	25	ACADM/ACADS/ACADSB/ACOX1/CRY2/CYB5R2/FMO3/GFER/ILVBL		7.02e-07	2.8949e-05
GO:0003995	acyl-CoA dehydrogenase activity	25	ACADM/ACADS/ACADSB		0.000287057	0.00592244
GO:0008525	phosphatidylcholine transporter activity	25	ABCB1/ABCB4/ABCG1		0.00111983	0.0132408
GO:0005201	extracellular matrix structural constituent	25	ADIPOQ/COL11A1/COL27A1/EFEMP2/EMILIN3/FGB/HAPLN1/HMCN1		0.00128355	0.0132408
GO:0140326	ATPase-coupled intramembrane lipid transporter activity	25	ABCB1/ABCB4/ABCG1		0.00352141	0.0247459
GO:0045505	dynein intermediate chain binding	33	DNAH11/DNAH3/HTT		0.00488093	0.0247459
GO:0016627	oxidoreductase activity, acting on the CH-CH group of donors	33	ACADM/ACADS/ACADSB/ACOX1		0.00611455	0.0247459
GO:0005507	copper ion binding	41	COX11/CUTA/CUTC/IL1A		0.00648892	0.0247459
GO:0004896	cytokine receptor activity	40	CCR4/CD74/GFRA2/GFRA3/IL1RAP		0.00713372	0.0247459
GO:0048018	receptor ligand activity	25	ADIPOQ/AIMP1/CDNF/EDA/FGF3/FGF8/GALP/GDF3/GFER/GPI/IFNA10/IFNW1/IL1A		0.00773116	0.0247459
GO:0071949	FAD binding	25	ACOX1/CRY2/CYB5R2		0.00776898	0.0247459
GO:0140303	intramembrane lipid transporter activity	17	ABCB1/ABCB4/ABCG1		0.00776898	0.0247459
GO:0005247	voltage-gated chloride channel activity	40	CLCN6/CLCNKB		0.00779622	0.0247459
GO:0030546	signaling receptor activator activity	25	ADIPOQ/AIMP1/CDNF/EDA/FGF3/FGF8/GALP/GDF3/GFER/GPI/IFNA10/IFNW1/IL1A		0.00851942	0.0251099
GO:0000175	3'-5'-exoribonuclease activity	25	ANGEL1/CNOT7/EXOSC4		0.00915269	0.0251779
GO:0016896	exoribonuclease activity, producing 5'-phosphomonoesters	17	ANGEL1/CNOT7/EXOSC4		0.0106714	0.0259638
GO:0140333	glycerophospholipid flippase activity	25	ABCB1/ABCB4		0.010878	0.0259638
GO:0004532	exoribonuclease activity	25	ANGEL1/CNOT7/EXOSC4		0.0123273	0.0259638
GO:0043539	protein serine/threonine kinase activator activity	33	CKS1B/DBF4/ETAA1		0.0123273	0.0259638
GO:0005254	chloride channel activity	33	CLCA2/CLCN6/CLCNKB/CLIC2		0.0133976	0.0259638
GO:0003724	RNA helicase activity	19	DDX18/DDX28/DDX3Y/EIF4A2		0.0153145	0.0259638
GO:0008083	growth factor activity	17	CDNF/FGF3/FGF8/GDF3/GFER/GPI		0.01562	0.0259638
GO:0140327	flippase activity	17	ABCB1/ABCB4		0.0163328	0.0259638
GO:0005132	type I interferon receptor binding	17	IFNA10/IFNW1		0.0183612	0.0259638
GO:0005149	interleukin-1 receptor binding	17	IL1A/IL1RAP		0.0183612	0.0259638
GO:0008308	voltage-gated anion channel activity	17	CLCN6/CLCNKB		0.0183612	0.0259638
GO:0009881	photoreceptor activity	17	CRY2/GPR88		0.0183612	0.0259638
GO:0070064	proline-rich region binding	41	BAIAP2/CCND1		0.0183612	0.0259638
GO:0031072	heat shock protein binding	33	CSNK2A1/DNAJB1/DNAJC10/DNAJC7/HTT		0.0185169	0.0259638
GO:0004527	exonuclease activity	17	ANGEL1/CNOT7/EXOG/EXOSC4		0.0188767	0.0259638
GO:0008569	ATP-dependent microtubule motor activity, minus-end-directed	33	DNAH11/DNAH3		0.0204899	0.0272735
GO:0005253	anion channel activity	17	CLCA2/CLCN6/CLCNKB/CLIC2		0.0220671	0.0273809
GO:0004745	retinol dehydrogenase activity	17	ADH6/DHRS7C		0.0250372	0.0273809
GO:0016408	C-acyltransferase activity	25	ACAA2/ACSM2A		0.0250372	0.0273809
GO:0003743	translation initiation factor activity	41	EIF1AX/EIF2D/EIF4A2		0.0252221	0.0273809
GO:0016798	hydrolase activity, acting on glycosyl bonds	19	EDEM1/GAA/GUSB/HEXA/IL1RAP		0.0256924	0.0273809
GO:0003714	transcription corepressor activity	41	CCND1/CNOT7/CRYM/DNAJB1/GPS2/HSBP1		0.0259723	0.0273809
GO:0140375	immune receptor activity	22	CCR4/CD74/GFRA2/GFRA3/IL1RAP		0.0271635	0.0273809
GO:0005125	cytokine activity	17	ADIPOQ/AIMP1/GDF3/GPI/IFNA10/IFNW1/IL1A		0.0273602	0.0273809
GO:0015035	protein disulfide oxidoreductase activity	17	DNAJC10/GFER		0.0274504	0.0273809
GO:0120020	cholesterol transfer activity	25	ABCG1/GRAMD1A		0.0274504	0.0273809
GO:0005548	phospholipid transporter activity	17	ABCB1/ABCB4/ABCG1		0.0278698	0.0273809
GO:0120015	sterol transfer activity	17	ABCG1/GRAMD1A		0.0299532	0.0280901
GO:0140359	ABC-type transporter activity	25	ABCB1/ABCG1		0.0299532	0.0280901
GO:0008408	3'-5' exonuclease activity	33	ANGEL1/CNOT7/EXOSC4		0.0306597	0.0281137
GO:0004553	hydrolase activity, hydrolyzing O-glycosyl compounds	17	EDEM1/GAA/GUSB/HEXA		0.0314128	0.0281781
GO:0005212	structural constituent of eye lens	25	CRYBA1/CRYGC		0.0325429	0.0285707
GO:0016796	exonuclease activity, active with either ribo- or deoxyribonucleic acids and producing 5'-phosphomonoesters	25	ANGEL1/CNOT7/EXOSC4		0.0335909	0.0288764
GO:0042626	ATPase-coupled transmembrane transporter activity	34	ABCB1/ABCB4/ABCG1		0.0351093	0.029564
GO:0016887	ATPase activity	33	ABCB1/ABCB4/ABCG1/ACSM2A/DDX18/DDX28/DDX3Y/DNAH11/DNAH3/EIF4A2/FIGN		0.0362512	0.029564
GO:0015108	chloride transmembrane transporter activity	17	CLCA2/CLCN6/CLCNKB/CLIC2		0.036836	0.029564
GO:0005104	fibroblast growth factor receptor binding	17	FGF3/FGF8		0.0379732	0.029564
GO:0008266	poly(U) RNA binding	25	DAZAP1/HNRNPC		0.0379732	0.029564
GO:0015399	primary active transmembrane transporter activity	17	ABCB1/ABCB4/ABCG1		0.0398734	0.0304685
GO:0001671	ATPase activator activity	17	DNAJB1/DNAJC10		0.0408089	0.0306164
GO:0035035	histone acetyltransferase binding	17	BCAS3/EGR1		0.0437218	0.0316509
GO:0051959	dynein light intermediate chain binding	17	DNAH11/DNAH3		0.0437218	0.0316509
GO:0008187	poly-pyrimidine tract binding	17	DAZAP1/HNRNPC		0.0467095	0.0332307
GO:0051787	misfolded protein binding	28	DNAJC10/EDEM1		0.0497699	0.0348078
