# Supplementary material for: A Joint Model of Random Forest and Artificial Neural Network for the Diagnosis of Endometriosis
Source: Front Genet. 2022 Mar 8;13:848116. doi: 10.3389/fgene.2022.848116 (PMC8957986; doi:10.3389/fgene.2022.848116)
Supplement: Supplementary file 7 [file Table7.XLSX]

## Sheet: Supplementary Table S7
Supplementary Table S7. The mean decrease of Gini index of those 7 important DEGs.
	MeanDecreaseGini
AHI1	7.59839
COMT	5.36521
DMXL2	4.985
CISD3	4.73893
NAA16	4.49572
EIF3E	4.47042
CCDC22	4.14708
